# Supplementary material for: N,N′-Bis[2,6-bis­(1-methyl­eth­yl)phen­yl]pyridine-4-carboximidamide toluene hemisolvate
Source: Acta Crystallogr E Crystallogr Commun. 2021 Jan 12;77(Pt 2):117–20. doi: 10.1107/S2056989021000141 (PMC7869534; doi:10.1107/S2056989021000141)
Supplement: Supplementary file 1 [file e-77-00117-sup1.cif]

##############################################################################
#                                                                            #
# This CIF contains the data in a paper accepted for publication in          #
# Acta Crystallographica Section E. It conforms to the requirements of       #
# Notes for Authors for Acta Crystallographica Section E, and has been       #
# peer reviewed under the auspices of the IUCr Commission on Journals.       #
#                                                                            #
# Full details of the Crystallographic Information File format               #
# are given in the paper "The Crystallographic Information File (CIF):       #
# a New Standard Archive File for Crystallography" by S. R. Hall, F. H.      #
# Allen and I. D. Brown [Acta Cryst. (1991), A47, 655-685].                  #
#                                                                            #
# The current version of the core CIF dictionary is obtainable from          #
# ftp://ftp.iucr.org/pub/cif_core.dic.                                       #
#                                                                            #
# Software is freely available for graphical display of the structure(s)     #
# in this CIF. For information consult the CIF software page                 #
# http://www.iucr.org/resources/cif/software.                                #
#                                                                            #
# This file may be used for bona fide research purposes within the           #
# scientific community so long as proper attribution is given to the journal # 
# article from which it was obtained.                                        #
#                                                                            #
##############################################################################
data_I
_audit_creation_method
;
Olex2 1.2
(compiled 2018.05.29 svn.r3508 for OlexSys, GUI svn.r5506)
;
_journal_date_recd_electronic     2020-10-07
_journal_date_accepted     2021-01-05
_journal_name_full     'Acta Crystallographica, Section E'
_journal_year     2021
_journal_volume     77
_journal_issue      2
_journal_page_first     117
_journal_page_last     120
_journal_paper_category     GO
_journal_paper_doi     10.1107/S2056989021000141
_journal_coeditor_code     DJ2016
_publ_contact_author_name     'Mihaela Cibian'
_publ_contact_author_address
;
D\'epartement de Chimie, Biochimie et Physique et l'Institut de Recherche sur
l'Hydrog\`ene (IRH), Universit\'e du Qu\'ebec \`a Trois-Rivi\`eres (UQTR),
3351, boul. des Forges, C.P. 500, Trois-Rivi\`eres, QC, G9A 5H7,
Canada
;
_publ_contact_author_email     mihaela.cibian@uqtr.ca
_publ_contact_author_fax     ?
_publ_contact_author_phone     '+1 819 376-5011, 4409'
_publ_section_title
;
<i>N</i>,<i>N</i>'-Bis[2,6-bis(1-methylethyl)phenyl]pyridine-4-carboximidamide
toluene hemisolvate
;
_publ_section_title_footnote     .
loop_
    _publ_author_name
    _publ_author_footnote
    _publ_author_address
    'Cottin, Lola' .
;
D\'epartement de Chimie, Biochimie et Physique et l'Institut de Recherche sur
l'Hydrog\`ene (IRH), Universit\'e du Qu\'ebec \`a Trois-Rivi\`eres (UQTR),
3351, Boul. des Forges, C.P. 500, Trois-Rivi\`eres, QC, G9A 5H7,
Canada
;
    'Girard, Sarah' .
;
D\'epartement de Chimie, Biochimie et Physique et l'Institut de Recherche sur
l'Hydrog\`ene (IRH), Universit\'e du Qu\'ebec \`a Trois-Rivi\`eres (UQTR),
3351, Boul. des Forges, C.P. 500, Trois-Rivi\`eres, QC, G9A 5H7,
Canada
;
    'Hanan, Garry S.' .
;
D\'epartement de Chimie, Universit\'e de Montr\'eal, campus MIL, 1375 Avenue
Th\'er\`ese-Lavoie-Roux, Montr\'eal, QC, H2V 0B3,
Canada
;
    'Cibian, Mihaela' .
;
D\'epartement de Chimie, Biochimie et Physique et l'Institut de Recherche sur
l'Hydrog\`ene (IRH), Universit\'e du Qu\'ebec \`a Trois-Rivi\`eres (UQTR),
3351, Boul. des Forges, C.P. 500, Trois-Rivi\`eres, QC, G9A 5H7,
Canada
;
_publ_section_synopsis
;
A new member of the bulky
<i>N</i>,<i>N</i>'-bis(2,6-diisopropylphenyl)arylamidine family is reported
herein: the <i>N</i>,<i>N</i>'-bis(2,6-diisopropylphenyl)-4-pyridylamidine is
a symmetrically <i>N</i>,<i>N</i>'-disubstituted arylamidine containing a
4-pyridyl substituent on the carbon atom of the N--C--N linkage and bulky
2,6-diisopropylphenyl groups on the nitrogen atoms.
;
_chemical_name_systematic
;
<i>N</i>,<i>N</i>'-Bis[2,6-bis(1-methylethyl)phenyl]pyridine-4-carboximidamide
toluene hemisolvate
;
_chemical_name_common     ?
_chemical_formula_moiety     '2(C30 H39 N3), C7 H8'
_chemical_formula_sum     'C67 H86 N6'
_chemical_formula_iupac     '2C30 H39 N3, C7 H8'
_chemical_formula_weight     975.41
_chemical_melting_point     ?
_space_group_crystal_system     monoclinic
_space_group_name_H-M_alt     'P 1 21/c 1'
_space_group_name_Hall     '-P 2ybc'
loop_
    _space_group_symop_operation_xyz
    'x, y, z'
    '-x, y+1/2, -z+1/2'
    '-x, -y, -z'
    'x, -y-1/2, z-1/2'
_cell_length_a     9.7537(2)
_cell_length_b     20.8030(5)
_cell_length_c     14.7561(4)
_cell_angle_alpha     90
_cell_angle_beta     103.4220(10)
_cell_angle_gamma     90
_cell_volume     2912.33(12)
_cell_formula_units_Z     2
_cell_measurement_reflns_used     9920
_cell_measurement_theta_min     3.74
_cell_measurement_theta_max     71.77
_cell_measurement_temperature     200
_exptl_crystal_description     block
_exptl_crystal_colour     colourless
_exptl_crystal_size_max     0.32
_exptl_crystal_size_mid     0.12
_exptl_crystal_size_min     0.12
_exptl_crystal_density_diffrn     1.112
_exptl_crystal_density_meas     ?
_exptl_crystal_density_method     ?
_exptl_crystal_F_000     1060
_exptl_absorpt_coefficient_mu     0.489
_exptl_absorpt_correction_type     multi-scan
_exptl_absorpt_process_details
;
(SADABS; Bruker, 2014/4)
;
_exptl_absorpt_correction_T_min     0.6288
_exptl_absorpt_correction_T_max     0.7536
_exptl_special_details
;
X-ray crystallographic data for I were collected from a single-crystal sample,
which was mounted on a loop fiber. Data were collected using a Bruker Platform
diffractometer, equipped with a Bruker <i>SMART</i> 4 K Charged-Coupled Device
(CCD) Area Detector using the program <i>APEX2</i> and a Nonius FR591 rotating
anode equiped with a Montel 200 optics. The crystal-to-detector distance was
5.0 cm, and the data collection was carried out in 512 <i>x</i> 512 pixel
mode. The initial unit-cell parameters were determined by a least-squares fit
of the angular settings of strong reflections, collected by a 10.0 degree scan
in 33 frames over four different parts of the reciprocal space (132 frames
total). One complete sphere of data was collected, to better than 0.80\%A
resolution.
;
_diffrn_ambient_temperature     200
_diffrn_source     'rotating-anode with a mirror focussing unit'
_diffrn_radiation_type     CuK\a
_diffrn_radiation_wavelength     1.54178
_diffrn_radiation_monochromator     graphite
_diffrn_measurement_device_type     'Bruker APEXII CCD'
_diffrn_measurement_method     '\f and \w scans'
_diffrn_detector_area_resol_mean     ?
_diffrn_reflns_number     36670
_diffrn_reflns_av_R_equivalents     0.0352
_diffrn_reflns_av_unetI/netI     0.0209
_diffrn_reflns_theta_min     3.741
_diffrn_reflns_theta_max     72.371
_diffrn_reflns_theta_full     67.679
_diffrn_measured_fraction_theta_max     0.981
_diffrn_measured_fraction_theta_full     0.993
_diffrn_reflns_limit_h_min     -11
_diffrn_reflns_limit_h_max     11
_diffrn_reflns_limit_k_min     -25
_diffrn_reflns_limit_k_max     25
_diffrn_reflns_limit_l_min     -15
_diffrn_reflns_limit_l_max     17
_diffrn_standards_number     ?
_diffrn_radiation_probe     x-ray
_refine_special_details     ?
_reflns_number_total     5649
_reflns_number_gt     4950
_reflns_threshold_expression     'I > 2\s(I)'
_refine_ls_structure_factor_coef     Fsqd
_refine_ls_matrix_type     full
_refine_ls_R_factor_all     0.0484
_refine_ls_R_factor_gt     0.0434
_refine_ls_wR_factor_gt     0.1149
_refine_ls_wR_factor_ref     0.1198
_refine_ls_goodness_of_fit_ref     1.050
_refine_ls_restrained_S_all     1.023
_refine_ls_number_reflns     5649
_refine_ls_number_parameters     424
_refine_ls_number_restraints     433
_refine_ls_hydrogen_treatment     mixed
_refine_ls_weighting_scheme     calc
_refine_ls_weighting_details
              'w=1/[\s^2^(Fo^2^)+(0.0682P)^2^+0.4597P] where P=(Fo^2^+2Fc^2^)/3'
_atom_sites_solution_hydrogens     mixed
_atom_sites_solution_primary     dual
_atom_sites_solution_secondary     ?
_refine_ls_shift/su_max     0.000
_refine_ls_shift/su_mean     0.000
_refine_diff_density_max     0.257
_refine_diff_density_min     -0.203
_refine_ls_extinction_method     SHELXL
_refine_ls_extinction_coef     0.0058(3)
_refine_ls_extinction_expression
                                  'Fc^*^=kFc[1+0.001xFc^2^\l^3^/sin(2\q)]^-1/4^'
loop_
    _atom_type_symbol
    _atom_type_description
    _atom_type_scat_dispersion_real
    _atom_type_scat_dispersion_imag
    _atom_type_scat_source
    'C' 'C' 0.0181 0.0091
                         'International Tables Vol C Tables 4.2.6.8 and 6.1.1.4'
    'H' 'H' 0.0000 0.0000
                         'International Tables Vol C Tables 4.2.6.8 and 6.1.1.4'
    'N' 'N' 0.0311 0.0180
                         'International Tables Vol C Tables 4.2.6.8 and 6.1.1.4'
_computing_data_collection
;
APEX2 (Bruker, 2007)
;
_computing_cell_refinement
;
SAINT (Bruker, 2009)
;
_computing_data_reduction
;
SAINT (Bruker, 2009)
;
_computing_structure_solution
;
SHELXT (Sheldrick, 2015a)
;
_computing_structure_refinement
;
SHELXL (Sheldrick, 2015b)
;
_computing_molecular_graphics
;
<i>OLEX2</i> (Dolomanov <i>et al.</i>,  2009)
;
_computing_publication_material
;
<i>OLEX2</i> (Dolomanov <i>et al.</i>,  2009), ORTEP-3 for Windows
(Farrugia, 2012),
pubCIF (Westrip, 2010), POV-RAY (Povray, 2013), PLATON (Spek,
2020),
Mercury (Macrae <i>et al.</i>,  2020)
;
loop_
    _atom_site_type_symbol
    _atom_site_label
    _atom_site_fract_x
    _atom_site_fract_y
    _atom_site_fract_z
    _atom_site_U_iso_or_equiv
    _atom_site_adp_type
    _atom_site_calc_flag
    _atom_site_occupancy
    _atom_site_disorder_assembly
    _atom_site_disorder_group
    N N1 0.53487(9) 0.28098(4) 0.39210(6) 0.0314(2) Uani d 1 . .
    N N2 0.76154(9) 0.28020(4) 0.36187(6) 0.0303(2) Uani d 1 . .
    N N3 0.51539(11) 0.15891(5) 0.08225(7) 0.0432(3) Uani d 1 . .
    C C1 0.63027(10) 0.26479(5) 0.34104(7) 0.0278(2) Uani d 1 . .
    C C2 0.58249(11) 0.22664(5) 0.25252(7) 0.0293(2) Uani d 1 . .
    C C3 0.67636(11) 0.18300(5) 0.22828(8) 0.0347(2) Uani d 1 . .
    H H3 0.7655 0.1754 0.2693 0.042 Uiso calc 1 . .
    C C4 0.63893(13) 0.15082(6) 0.14405(8) 0.0403(3) Uani d 1 . .
    H H4 0.7046 0.1212 0.1291 0.048 Uiso calc 1 . .
    C C5 0.42520(13) 0.20012(6) 0.10671(8) 0.0412(3) Uani d 1 . .
    H H5 0.3364 0.2063 0.0646 0.049 Uiso calc 1 . .
    C C6 0.45284(11) 0.23457(6) 0.18962(7) 0.0353(2) Uani d 1 . .
    H H6 0.3843 0.2631 0.2033 0.042 Uiso calc 1 . .
    C C7 0.38815(11) 0.26451(5) 0.37550(7) 0.0325(2) Uani d 1 . .
    C C8 0.34635(12) 0.20029(6) 0.38124(8) 0.0380(3) Uani d 1 . .
    C C9 0.20106(14) 0.18795(7) 0.36374(9) 0.0500(3) Uani d 1 . .
    H H9 0.1695 0.1448 0.3649 0.060 Uiso calc 1 . .
    C C10 0.10303(13) 0.23682(8) 0.34497(10) 0.0542(4) Uani d 1 . .
    H H10 0.0053 0.2271 0.3332 0.065 Uiso calc 1 . .
    C C11 0.14653(13) 0.29971(7) 0.34320(9) 0.0478(3) Uani d 1 . .
    H H11 0.0783 0.3331 0.3321 0.057 Uiso calc 1 . .
    C C12 0.28919(12) 0.31517(6) 0.35745(7) 0.0379(3) Uani d 1 . .
    C C13 0.44931(14) 0.14485(6) 0.40914(9) 0.0433(3) Uani d 1 . .
    H H13 0.5466 0.1617 0.4131 0.052 Uiso calc 1 . .
    C C14 0.44272(17) 0.11946(7) 0.50602(10) 0.0567(4) Uani d 1 . .
    H H14A 0.4637 0.1545 0.5515 0.085 Uiso calc 1 . .
    H H14B 0.5122 0.0850 0.5244 0.085 Uiso calc 1 . .
    H H14C 0.3481 0.1027 0.5038 0.085 Uiso calc 1 . .
    C C15 0.42194(18) 0.09041(7) 0.33691(12) 0.0610(4) Uani d 1 . .
    H H15A 0.3273 0.0728 0.3322 0.092 Uiso calc 1 . .
    H H15B 0.4921 0.0564 0.3563 0.092 Uiso calc 1 . .
    H H15C 0.4290 0.1073 0.2761 0.092 Uiso calc 1 . .
    C C16 0.33464(13) 0.38487(6) 0.35151(9) 0.0440(3) Uani d 1 . .
    H H16 0.4341 0.3883 0.3886 0.053 Uiso calc 1 . .
    C C17 0.2473(2) 0.43221(10) 0.39327(18) 0.0935(7) Uani d 1 . .
    H H17A 0.1518 0.4346 0.3535 0.140 Uiso calc 1 . .
    H H17B 0.2912 0.4748 0.3975 0.140 Uiso calc 1 . .
    H H17C 0.2426 0.4177 0.4557 0.140 Uiso calc 1 . .
    C C18 0.3345(2) 0.40341(8) 0.25163(11) 0.0725(5) Uani d 1 . .
    H H18A 0.3964 0.3742 0.2274 0.109 Uiso calc 1 . .
    H H18B 0.3685 0.4476 0.2503 0.109 Uiso calc 1 . .
    H H18C 0.2384 0.4003 0.2129 0.109 Uiso calc 1 . .
    C C19 0.82379(10) 0.31763(5) 0.44194(7) 0.0299(2) Uani d 1 . .
    C C20 0.90785(11) 0.28642(5) 0.52053(8) 0.0340(2) Uani d 1 . .
    C C21 0.98604(13) 0.32403(6) 0.59266(8) 0.0423(3) Uani d 1 . .
    H H21 1.0435 0.3036 0.6457 0.051 Uiso calc 1 . .
    C C22 0.98145(13) 0.39049(6) 0.58836(9) 0.0457(3) Uani d 1 . .
    H H22 1.0365 0.4153 0.6376 0.055 Uiso calc 1 . .
    C C23 0.89641(13) 0.42074(6) 0.51204(9) 0.0416(3) Uani d 1 . .
    H H23 0.8926 0.4664 0.5101 0.050 Uiso calc 1 . .
    C C24 0.81617(11) 0.38542(5) 0.43795(8) 0.0346(3) Uani d 1 . .
    C C25 0.90836(13) 0.21355(6) 0.52829(8) 0.0398(3) Uani d 1 . .
    H H25 0.8783 0.1956 0.4638 0.048 Uiso calc 1 . .
    C C26 0.79988(16) 0.19247(6) 0.58252(11) 0.0531(3) Uani d 1 . .
    H H26A 0.8285 0.2082 0.6467 0.080 Uiso calc 1 . .
    H H26B 0.7944 0.1454 0.5828 0.080 Uiso calc 1 . .
    H H26C 0.7074 0.2103 0.5527 0.080 Uiso calc 1 . .
    C C27 1.05315(15) 0.18549(7) 0.57291(10) 0.0542(4) Uani d 1 . .
    H H27A 1.1228 0.2017 0.5402 0.081 Uiso calc 1 . .
    H H27B 1.0490 0.1385 0.5686 0.081 Uiso calc 1 . .
    H H27C 1.0804 0.1983 0.6385 0.081 Uiso calc 1 . .
    C C28 0.72676(13) 0.41935(6) 0.35301(9) 0.0411(3) Uani d 1 . .
    H H28 0.6473 0.3899 0.3247 0.049 Uiso calc 1 . .
    C C29 0.66220(16) 0.48254(6) 0.37642(11) 0.0559(4) Uani d 1 . .
    H H29A 0.6139 0.4752 0.4268 0.084 Uiso calc 1 . .
    H H29B 0.5944 0.4983 0.3211 0.084 Uiso calc 1 . .
    H H29C 0.7370 0.5145 0.3963 0.084 Uiso calc 1 . .
    C C30 0.81250(17) 0.43109(7) 0.27984(10) 0.0579(4) Uani d 1 . .
    H H30A 0.8904 0.4606 0.3051 0.087 Uiso calc 1 . .
    H H30B 0.7516 0.4500 0.2240 0.087 Uiso calc 1 . .
    H H30C 0.8504 0.3902 0.2636 0.087 Uiso calc 1 . .
    C C37B 1.0818(16) -0.0445(6) 0.6520(6) 0.112(4) Uani d 0.25 A -1
    H H37A 1.0328 -0.0847 0.6587 0.168 Uiso calc 0.25 A -1
    H H37B 1.0700 -0.0142 0.7004 0.168 Uiso calc 0.25 A -1
    H H37C 1.1823 -0.0532 0.6583 0.168 Uiso calc 0.25 A -1
    C C31B 1.0211(9) -0.0160(4) 0.5579(5) 0.080(3) Uani d 0.25 A -1
    C C32B 0.8827(9) 0.0063(6) 0.5345(6) 0.079(4) Uani d 0.25 A -1
    H H32B 0.8254 0.0024 0.5782 0.095 Uiso calc 0.25 A -1
    C C33B 0.8272(9) 0.0339(6) 0.4482(7) 0.084(4) Uani d 0.25 A -1
    H H33B 0.7326 0.0490 0.4334 0.101 Uiso calc 0.25 A -1
    C C34B 0.9093(13) 0.0397(4) 0.3836(5) 0.088(4) Uani d 0.25 A -1
    H H34B 0.8715 0.0587 0.3245 0.105 Uiso calc 0.25 A -1
    C C35B 1.0473(13) 0.0176(4) 0.4059(6) 0.093(4) Uani d 0.25 A -1
    H H35B 1.1043 0.0215 0.3620 0.111 Uiso calc 0.25 A -1
    C C36B 1.1022(8) -0.0100(4) 0.4922(7) 0.090(4) Uani d 0.25 A -1
    H H36B 1.1966 -0.0251 0.5067 0.109 Uiso calc 0.25 A -1
    C C31A 1.0600(10) -0.0150(4) 0.5303(7) 0.065(2) Uani d 0.25 B -2
    C C32A 0.9297(14) -0.0029(7) 0.5489(10) 0.070(4) Uani d 0.25 B -2
    H H32A 0.9145 -0.0139 0.6083 0.084 Uiso calc 0.25 B -2
    C C33A 0.8199(12) 0.0251(6) 0.4829(10) 0.080(3) Uani d 0.25 B -2
    H H33A 0.7296 0.0310 0.4957 0.096 Uiso calc 0.25 B -2
    C C34A 0.8457(13) 0.0441(11) 0.3983(11) 0.073(3) Uani d 0.25 B -2
    H H34A 0.7763 0.0675 0.3549 0.088 Uiso calc 0.25 B -2
    C C35A 0.9736(11) 0.0288(6) 0.3772(8) 0.074(3) Uani d 0.25 B -2
    H H35A 0.9873 0.0379 0.3168 0.089 Uiso calc 0.25 B -2
    C C36A 1.0805(13) 0.0008(8) 0.4423(9) 0.060(3) Uani d 0.25 B -2
    H H36A 1.1685 -0.0078 0.4276 0.072 Uiso calc 0.25 B -2
    C C37A 1.1873(16) -0.0441(10) 0.5950(11) 0.082(4) Uani d 0.25 B -2
    H H37D 1.1802 -0.0383 0.6596 0.122 Uiso calc 0.25 B -2
    H H37E 1.2727 -0.0228 0.5858 0.122 Uiso calc 0.25 B -2
    H H37F 1.1918 -0.0901 0.5816 0.122 Uiso calc 0.25 B -2
    H H1 0.5679(14) 0.3064(6) 0.4406(10) 0.039(3) Uiso d 1 . .
loop_
    _atom_site_aniso_label
    _atom_site_aniso_U_11
    _atom_site_aniso_U_22
    _atom_site_aniso_U_33
    _atom_site_aniso_U_12
    _atom_site_aniso_U_13
    _atom_site_aniso_U_23
    N1 0.0291(5) 0.0388(5) 0.0266(5) -0.0033(4) 0.0069(3) -0.0071(4)
    N2 0.0285(4) 0.0331(4) 0.0289(5) -0.0007(3) 0.0057(3) -0.0012(3)
    N3 0.0457(6) 0.0542(6) 0.0296(5) 0.0007(5) 0.0082(4) -0.0078(4)
    C1 0.0294(5) 0.0285(5) 0.0252(5) 0.0016(4) 0.0059(4) 0.0027(4)
    C2 0.0317(5) 0.0325(5) 0.0245(5) -0.0026(4) 0.0080(4) 0.0004(4)
    C3 0.0322(5) 0.0388(6) 0.0326(6) 0.0013(4) 0.0065(4) -0.0017(4)
    C4 0.0422(6) 0.0438(6) 0.0363(6) 0.0041(5) 0.0115(5) -0.0060(5)
    C5 0.0383(6) 0.0571(7) 0.0265(6) 0.0023(5) 0.0037(4) -0.0034(5)
    C6 0.0336(6) 0.0451(6) 0.0271(5) 0.0037(4) 0.0072(4) -0.0010(4)
    C7 0.0296(5) 0.0462(6) 0.0229(5) -0.0028(4) 0.0082(4) -0.0051(4)
    C8 0.0370(6) 0.0496(6) 0.0292(5) -0.0080(5) 0.0114(4) -0.0053(5)
    C9 0.0429(7) 0.0655(8) 0.0437(7) -0.0177(6) 0.0142(5) -0.0037(6)
    C10 0.0312(6) 0.0890(11) 0.0433(7) -0.0083(6) 0.0106(5) 0.0000(7)
    C11 0.0331(6) 0.0740(9) 0.0369(6) 0.0069(6) 0.0091(5) -0.0010(6)
    C12 0.0345(6) 0.0552(7) 0.0241(5) 0.0042(5) 0.0071(4) -0.0044(5)
    C13 0.0475(7) 0.0395(6) 0.0456(7) -0.0094(5) 0.0160(5) -0.0042(5)
    C14 0.0642(9) 0.0534(8) 0.0544(8) -0.0059(7) 0.0180(7) 0.0078(6)
    C15 0.0736(10) 0.0466(7) 0.0666(10) -0.0133(7) 0.0239(8) -0.0155(7)
    C16 0.0413(6) 0.0484(7) 0.0390(6) 0.0090(5) 0.0023(5) -0.0063(5)
    C17 0.0892(14) 0.0726(12) 0.1265(18) 0.0115(10) 0.0410(13) -0.0375(12)
    C18 0.1071(14) 0.0545(9) 0.0468(8) -0.0115(9) -0.0007(8) 0.0049(7)
    C19 0.0257(5) 0.0352(5) 0.0295(5) -0.0031(4) 0.0076(4) -0.0018(4)
    C20 0.0319(5) 0.0389(6) 0.0309(6) -0.0016(4) 0.0065(4) -0.0009(4)
    C21 0.0399(6) 0.0505(7) 0.0328(6) -0.0050(5) 0.0010(5) -0.0018(5)
    C22 0.0445(7) 0.0504(7) 0.0400(7) -0.0155(5) 0.0049(5) -0.0109(5)
    C23 0.0441(6) 0.0363(6) 0.0461(7) -0.0107(5) 0.0138(5) -0.0054(5)
    C24 0.0332(5) 0.0355(6) 0.0365(6) -0.0047(4) 0.0110(4) -0.0007(4)
    C25 0.0465(7) 0.0383(6) 0.0304(6) 0.0029(5) 0.0008(5) 0.0006(4)
    C26 0.0625(8) 0.0405(7) 0.0567(8) -0.0030(6) 0.0148(7) 0.0080(6)
    C27 0.0578(8) 0.0549(8) 0.0446(7) 0.0164(6) 0.0010(6) -0.0003(6)
    C28 0.0449(6) 0.0337(6) 0.0433(7) -0.0008(5) 0.0073(5) 0.0031(5)
    C29 0.0612(9) 0.0417(7) 0.0640(9) 0.0081(6) 0.0128(7) 0.0031(6)
    C30 0.0705(9) 0.0582(8) 0.0474(8) 0.0082(7) 0.0183(7) 0.0119(6)
    C37B 0.105(10) 0.081(8) 0.134(9) -0.015(7) -0.003(7) -0.007(6)
    C31B 0.071(6) 0.049(4) 0.120(8) -0.020(5) 0.020(5) -0.014(6)
    C32B 0.077(7) 0.071(8) 0.091(7) -0.012(5) 0.023(5) -0.017(5)
    C33B 0.090(7) 0.084(8) 0.081(7) -0.010(6) 0.026(5) -0.010(6)
    C34B 0.103(9) 0.083(8) 0.083(6) -0.017(7) 0.034(6) -0.022(5)
    C35B 0.097(8) 0.061(7) 0.131(10) -0.011(6) 0.048(6) -0.013(6)
    C36B 0.087(7) 0.057(7) 0.135(10) -0.013(6) 0.042(6) -0.013(7)
    C31A 0.079(5) 0.034(3) 0.089(5) -0.013(4) 0.036(3) -0.016(3)
    C32A 0.072(6) 0.055(9) 0.094(7) -0.002(5) 0.042(5) -0.006(6)
    C33A 0.078(5) 0.049(5) 0.112(7) -0.006(4) 0.023(5) -0.007(5)
    C34A 0.049(5) 0.064(6) 0.106(8) 0.004(5) 0.016(4) -0.011(5)
    C35A 0.067(6) 0.061(6) 0.095(6) -0.013(5) 0.017(5) -0.013(4)
    C36A 0.056(5) 0.048(8) 0.081(6) -0.005(5) 0.029(4) -0.013(5)
    C37A 0.094(8) 0.061(7) 0.092(8) -0.002(7) 0.025(6) -0.014(6)
_geom_special_details
;
 All esds (except the esd in the dihedral angle between two l.s. planes)
 are estimated using the full covariance matrix.  The cell esds are taken
 into account individually in the estimation of esds in distances, angles
 and torsion angles; correlations between esds in cell parameters are only
 used when they are defined by crystal symmetry.  An approximate (isotropic)
 treatment of cell esds is used for estimating esds involving l.s. planes.
;
loop_
    _geom_bond_atom_site_label_1
    _geom_bond_atom_site_label_2
    _geom_bond_site_symmetry_2
    _geom_bond_distance
    _geom_bond_publ_flag
    N1 C1 . 1.3682(13) ?
    N1 C7 . 1.4362(13) ?
    N1 H1 . 0.888(14) ?
    N2 C1 . 1.2861(13) ?
    N2 C19 . 1.4275(13) ?
    N3 C4 . 1.3423(16) ?
    N3 C5 . 1.3367(16) ?
    C1 C2 . 1.5069(14) ?
    C2 C3 . 1.3938(15) ?
    C2 C6 . 1.3939(15) ?
    C3 H3 . 0.9500 ?
    C3 C4 . 1.3841(16) ?
    C4 H4 . 0.9500 ?
    C5 H5 . 0.9500 ?
    C5 C6 . 1.3891(16) ?
    C6 H6 . 0.9500 ?
    C7 C8 . 1.4051(16) ?
    C7 C12 . 1.4120(16) ?
    C8 C9 . 1.4039(17) ?
    C8 C13 . 1.5218(18) ?
    C9 H9 . 0.9500 ?
    C9 C10 . 1.379(2) ?
    C10 H10 . 0.9500 ?
    C10 C11 . 1.377(2) ?
    C11 H11 . 0.9500 ?
    C11 C12 . 1.3957(17) ?
    C12 C16 . 1.5249(18) ?
    C13 H13 . 1.0000 ?
    C13 C14 . 1.5394(19) ?
    C13 C15 . 1.5356(18) ?
    C14 H14A . 0.9800 ?
    C14 H14B . 0.9800 ?
    C14 H14C . 0.9800 ?
    C15 H15A . 0.9800 ?
    C15 H15B . 0.9800 ?
    C15 H15C . 0.9800 ?
    C16 H16 . 1.0000 ?
    C16 C17 . 1.523(2) ?
    C16 C18 . 1.523(2) ?
    C17 H17A . 0.9800 ?
    C17 H17B . 0.9800 ?
    C17 H17C . 0.9800 ?
    C18 H18A . 0.9800 ?
    C18 H18B . 0.9800 ?
    C18 H18C . 0.9800 ?
    C19 C20 . 1.4133(15) ?
    C19 C24 . 1.4127(15) ?
    C20 C21 . 1.3963(16) ?
    C20 C25 . 1.5203(16) ?
    C21 H21 . 0.9500 ?
    C21 C22 . 1.3843(19) ?
    C22 H22 . 0.9500 ?
    C22 C23 . 1.3851(18) ?
    C23 H23 . 0.9500 ?
    C23 C24 . 1.3966(16) ?
    C24 C28 . 1.5239(16) ?
    C25 H25 . 1.0000 ?
    C25 C26 . 1.5314(19) ?
    C25 C27 . 1.5286(17) ?
    C26 H26A . 0.9800 ?
    C26 H26B . 0.9800 ?
    C26 H26C . 0.9800 ?
    C27 H27A . 0.9800 ?
    C27 H27B . 0.9800 ?
    C27 H27C . 0.9800 ?
    C28 H28 . 1.0000 ?
    C28 C29 . 1.5312(18) ?
    C28 C30 . 1.5311(19) ?
    C29 H29A . 0.9800 ?
    C29 H29B . 0.9800 ?
    C29 H29C . 0.9800 ?
    C30 H30A . 0.9800 ?
    C30 H30B . 0.9800 ?
    C30 H30C . 0.9800 ?
    C37B H37A . 0.9800 ?
    C37B H37B . 0.9800 ?
    C37B H37C . 0.9800 ?
    C37B C31B . 1.4987 ?
    C31B C32B . 1.3924 ?
    C31B C36B . 1.3918 ?
    C32B H32B . 0.9500 ?
    C32B C33B . 1.3872 ?
    C33B H33B . 0.9500 ?
    C33B C34B . 1.3864 ?
    C34B H34B . 0.9500 ?
    C34B C35B . 1.3871 ?
    C35B H35B . 0.9500 ?
    C35B C36B . 1.3872 ?
    C36B H36B . 0.9500 ?
    C31A C32A . 1.384(10) ?
    C31A C36A . 1.398(10) ?
    C31A C37A . 1.506(11) ?
    C32A H32A . 0.9500 ?
    C32A C33A . 1.397(10) ?
    C33A H33A . 0.9500 ?
    C33A C34A . 1.388(10) ?
    C34A H34A . 0.9500 ?
    C34A C35A . 1.391(10) ?
    C35A H35A . 0.9500 ?
    C35A C36A . 1.373(10) ?
    C36A H36A . 0.9500 ?
    C37A H37D . 0.9800 ?
    C37A H37E . 0.9800 ?
    C37A H37F . 0.9800 ?
loop_
    _geom_contact_atom_site_label_1
    _geom_contact_atom_site_label_2
    _geom_contact_distance
    _geom_contact_site_symmetry_1
    _geom_contact_site_symmetry_2
    _geom_contact_publ_flag
    ? ? ? ? ? ?
loop_
    _geom_angle_atom_site_label_1
    _geom_angle_atom_site_label_2
    _geom_angle_atom_site_label_3
    _geom_angle_site_symmetry_1
    _geom_angle_site_symmetry_3
    _geom_angle
    _geom_angle_publ_flag
    C1 N1 C7 . . 128.72(9) ?
    C1 N1 H1 . . 115.1(9) ?
    C7 N1 H1 . . 116.1(9) ?
    C1 N2 C19 . . 122.84(9) ?
    C5 N3 C4 . . 116.11(10) ?
    N1 C1 C2 . . 119.60(9) ?
    N2 C1 N1 . . 125.01(9) ?
    N2 C1 C2 . . 115.39(9) ?
    C3 C2 C1 . . 118.44(9) ?
    C3 C2 C6 . . 117.04(10) ?
    C6 C2 C1 . . 124.41(9) ?
    C2 C3 H3 . . 120.2 ?
    C4 C3 C2 . . 119.57(10) ?
    C4 C3 H3 . . 120.2 ?
    N3 C4 C3 . . 123.89(11) ?
    N3 C4 H4 . . 118.1 ?
    C3 C4 H4 . . 118.1 ?
    N3 C5 H5 . . 117.9 ?
    N3 C5 C6 . . 124.29(11) ?
    C6 C5 H5 . . 117.9 ?
    C2 C6 H6 . . 120.5 ?
    C5 C6 C2 . . 119.08(10) ?
    C5 C6 H6 . . 120.5 ?
    C8 C7 N1 . . 120.54(10) ?
    C8 C7 C12 . . 121.72(10) ?
    C12 C7 N1 . . 117.69(10) ?
    C7 C8 C13 . . 123.67(10) ?
    C9 C8 C7 . . 117.22(12) ?
    C9 C8 C13 . . 119.06(11) ?
    C8 C9 H9 . . 119.2 ?
    C10 C9 C8 . . 121.69(13) ?
    C10 C9 H9 . . 119.2 ?
    C9 C10 H10 . . 119.9 ?
    C11 C10 C9 . . 120.12(12) ?
    C11 C10 H10 . . 119.9 ?
    C10 C11 H11 . . 119.4 ?
    C10 C11 C12 . . 121.11(13) ?
    C12 C11 H11 . . 119.4 ?
    C7 C12 C16 . . 121.70(10) ?
    C11 C12 C7 . . 118.06(12) ?
    C11 C12 C16 . . 120.23(11) ?
    C8 C13 H13 . . 108.0 ?
    C8 C13 C14 . . 110.13(11) ?
    C8 C13 C15 . . 111.95(11) ?
    C14 C13 H13 . . 108.0 ?
    C15 C13 H13 . . 108.0 ?
    C15 C13 C14 . . 110.70(11) ?
    C13 C14 H14A . . 109.5 ?
    C13 C14 H14B . . 109.5 ?
    C13 C14 H14C . . 109.5 ?
    H14A C14 H14B . . 109.5 ?
    H14A C14 H14C . . 109.5 ?
    H14B C14 H14C . . 109.5 ?
    C13 C15 H15A . . 109.5 ?
    C13 C15 H15B . . 109.5 ?
    C13 C15 H15C . . 109.5 ?
    H15A C15 H15B . . 109.5 ?
    H15A C15 H15C . . 109.5 ?
    H15B C15 H15C . . 109.5 ?
    C12 C16 H16 . . 107.1 ?
    C17 C16 C12 . . 113.21(13) ?
    C17 C16 H16 . . 107.1 ?
    C18 C16 C12 . . 111.19(10) ?
    C18 C16 H16 . . 107.1 ?
    C18 C16 C17 . . 110.66(15) ?
    C16 C17 H17A . . 109.5 ?
    C16 C17 H17B . . 109.5 ?
    C16 C17 H17C . . 109.5 ?
    H17A C17 H17B . . 109.5 ?
    H17A C17 H17C . . 109.5 ?
    H17B C17 H17C . . 109.5 ?
    C16 C18 H18A . . 109.5 ?
    C16 C18 H18B . . 109.5 ?
    C16 C18 H18C . . 109.5 ?
    H18A C18 H18B . . 109.5 ?
    H18A C18 H18C . . 109.5 ?
    H18B C18 H18C . . 109.5 ?
    C20 C19 N2 . . 118.87(9) ?
    C24 C19 N2 . . 120.13(9) ?
    C24 C19 C20 . . 120.51(10) ?
    C19 C20 C25 . . 120.74(9) ?
    C21 C20 C19 . . 118.57(11) ?
    C21 C20 C25 . . 120.64(10) ?
    C20 C21 H21 . . 119.4 ?
    C22 C21 C20 . . 121.24(11) ?
    C22 C21 H21 . . 119.4 ?
    C21 C22 H22 . . 120.1 ?
    C21 C22 C23 . . 119.86(11) ?
    C23 C22 H22 . . 120.1 ?
    C22 C23 H23 . . 119.4 ?
    C22 C23 C24 . . 121.23(11) ?
    C24 C23 H23 . . 119.4 ?
    C19 C24 C28 . . 120.75(10) ?
    C23 C24 C19 . . 118.56(10) ?
    C23 C24 C28 . . 120.66(10) ?
    C20 C25 H25 . . 107.7 ?
    C20 C25 C26 . . 109.53(10) ?
    C20 C25 C27 . . 113.56(10) ?
    C26 C25 H25 . . 107.7 ?
    C27 C25 H25 . . 107.7 ?
    C27 C25 C26 . . 110.30(11) ?
    C25 C26 H26A . . 109.5 ?
    C25 C26 H26B . . 109.5 ?
    C25 C26 H26C . . 109.5 ?
    H26A C26 H26B . . 109.5 ?
    H26A C26 H26C . . 109.5 ?
    H26B C26 H26C . . 109.5 ?
    C25 C27 H27A . . 109.5 ?
    C25 C27 H27B . . 109.5 ?
    C25 C27 H27C . . 109.5 ?
    H27A C27 H27B . . 109.5 ?
    H27A C27 H27C . . 109.5 ?
    H27B C27 H27C . . 109.5 ?
    C24 C28 H28 . . 107.5 ?
    C24 C28 C29 . . 113.51(11) ?
    C24 C28 C30 . . 110.60(10) ?
    C29 C28 H28 . . 107.5 ?
    C30 C28 H28 . . 107.5 ?
    C30 C28 C29 . . 110.05(11) ?
    C28 C29 H29A . . 109.5 ?
    C28 C29 H29B . . 109.5 ?
    C28 C29 H29C . . 109.5 ?
    H29A C29 H29B . . 109.5 ?
    H29A C29 H29C . . 109.5 ?
    H29B C29 H29C . . 109.5 ?
    C28 C30 H30A . . 109.5 ?
    C28 C30 H30B . . 109.5 ?
    C28 C30 H30C . . 109.5 ?
    H30A C30 H30B . . 109.5 ?
    H30A C30 H30C . . 109.5 ?
    H30B C30 H30C . . 109.5 ?
    H37A C37B H37B . . 109.5 ?
    H37A C37B H37C . . 109.5 ?
    H37B C37B H37C . . 109.5 ?
    C31B C37B H37A . . 109.5 ?
    C31B C37B H37B . . 109.5 ?
    C31B C37B H37C . . 109.5 ?
    C32B C31B C37B . . 120.9 ?
    C36B C31B C37B . . 120.9 ?
    C36B C31B C32B . . 118.1 ?
    C31B C32B H32B . . 119.5 ?
    C33B C32B C31B . . 121.1 ?
    C33B C32B H32B . . 119.5 ?
    C32B C33B H33B . . 119.9 ?
    C34B C33B C32B . . 120.1 ?
    C34B C33B H33B . . 119.9 ?
    C33B C34B H34B . . 120.3 ?
    C33B C34B C35B . . 119.5 ?
    C35B C34B H34B . . 120.3 ?
    C34B C35B H35B . . 119.9 ?
    C34B C35B C36B . . 120.1 ?
    C36B C35B H35B . . 119.9 ?
    C31B C36B H36B . . 119.5 ?
    C35B C36B C31B . . 121.1 ?
    C35B C36B H36B . . 119.5 ?
    C32A C31A C36A . . 118.5(9) ?
    C32A C31A C37A . . 127.4(9) ?
    C36A C31A C37A . . 114.1(8) ?
    C31A C32A H32A . . 119.1 ?
    C31A C32A C33A . . 121.9(10) ?
    C33A C32A H32A . . 119.1 ?
    C32A C33A H33A . . 120.8 ?
    C34A C33A C32A . . 118.4(10) ?
    C34A C33A H33A . . 120.8 ?
    C33A C34A H34A . . 120.1 ?
    C33A C34A C35A . . 119.7(10) ?
    C35A C34A H34A . . 120.1 ?
    C34A C35A H35A . . 119.5 ?
    C36A C35A C34A . . 121.0(10) ?
    C36A C35A H35A . . 119.5 ?
    C31A C36A H36A . . 120.0 ?
    C35A C36A C31A . . 120.0(10) ?
    C35A C36A H36A . . 120.0 ?
    C31A C37A H37D . . 109.5 ?
    C31A C37A H37E . . 109.5 ?
    C31A C37A H37F . . 109.5 ?
    H37D C37A H37E . . 109.5 ?
    H37D C37A H37F . . 109.5 ?
    H37E C37A H37F . . 109.5 ?
loop_
    _geom_torsion_atom_site_label_1
    _geom_torsion_atom_site_label_2
    _geom_torsion_atom_site_label_3
    _geom_torsion_atom_site_label_4
    _geom_torsion_site_symmetry_1
    _geom_torsion_site_symmetry_2
    _geom_torsion_site_symmetry_3
    _geom_torsion_site_symmetry_4
    _geom_torsion
    _geom_torsion_publ_flag
    N1 C1 C2 C3 . . . . -146.50(10) ?
    N1 C1 C2 C6 . . . . 37.47(15) ?
    N1 C7 C8 C9 . . . . -179.75(10) ?
    N1 C7 C8 C13 . . . . 2.96(16) ?
    N1 C7 C12 C11 . . . . -178.67(10) ?
    N1 C7 C12 C16 . . . . 2.54(15) ?
    N2 C1 C2 C3 . . . . 34.15(13) ?
    N2 C1 C2 C6 . . . . -141.88(11) ?
    N2 C19 C20 C21 . . . . 170.13(10) ?
    N2 C19 C20 C25 . . . . -12.43(15) ?
    N2 C19 C24 C23 . . . . -170.09(10) ?
    N2 C19 C24 C28 . . . . 7.60(15) ?
    N3 C5 C6 C2 . . . . 0.18(19) ?
    C1 N1 C7 C8 . . . . 65.88(15) ?
    C1 N1 C7 C12 . . . . -116.81(12) ?
    C1 N2 C19 C20 . . . . 103.81(12) ?
    C1 N2 C19 C24 . . . . -84.22(13) ?
    C1 C2 C3 C4 . . . . -175.29(10) ?
    C1 C2 C6 C5 . . . . 174.92(10) ?
    C2 C3 C4 N3 . . . . 0.11(19) ?
    C3 C2 C6 C5 . . . . -1.16(16) ?
    C4 N3 C5 C6 . . . . 0.93(19) ?
    C5 N3 C4 C3 . . . . -1.08(19) ?
    C6 C2 C3 C4 . . . . 1.03(16) ?
    C7 N1 C1 N2 . . . . -178.19(10) ?
    C7 N1 C1 C2 . . . . 2.53(16) ?
    C7 C8 C9 C10 . . . . -2.29(18) ?
    C7 C8 C13 C14 . . . . 109.96(13) ?
    C7 C8 C13 C15 . . . . -126.43(12) ?
    C7 C12 C16 C17 . . . . -142.62(14) ?
    C7 C12 C16 C18 . . . . 92.07(14) ?
    C8 C7 C12 C11 . . . . -1.39(16) ?
    C8 C7 C12 C16 . . . . 179.82(10) ?
    C8 C9 C10 C11 . . . . -0.1(2) ?
    C9 C8 C13 C14 . . . . -67.28(14) ?
    C9 C8 C13 C15 . . . . 56.33(15) ?
    C9 C10 C11 C12 . . . . 1.9(2) ?
    C10 C11 C12 C7 . . . . -1.16(18) ?
    C10 C11 C12 C16 . . . . 177.65(11) ?
    C11 C12 C16 C17 . . . . 38.62(18) ?
    C11 C12 C16 C18 . . . . -86.69(15) ?
    C12 C7 C8 C9 . . . . 3.05(16) ?
    C12 C7 C8 C13 . . . . -174.24(10) ?
    C13 C8 C9 C10 . . . . 175.13(12) ?
    C19 N2 C1 N1 . . . . -0.92(16) ?
    C19 N2 C1 C2 . . . . 178.39(9) ?
    C19 C20 C21 C22 . . . . 0.43(18) ?
    C19 C20 C25 C26 . . . . -93.53(13) ?
    C19 C20 C25 C27 . . . . 142.67(11) ?
    C19 C24 C28 C29 . . . . 147.41(11) ?
    C19 C24 C28 C30 . . . . -88.34(13) ?
    C20 C19 C24 C23 . . . . 1.76(16) ?
    C20 C19 C24 C28 . . . . 179.45(10) ?
    C20 C21 C22 C23 . . . . 0.99(19) ?
    C21 C20 C25 C26 . . . . 83.85(14) ?
    C21 C20 C25 C27 . . . . -39.94(16) ?
    C21 C22 C23 C24 . . . . -1.05(19) ?
    C22 C23 C24 C19 . . . . -0.32(17) ?
    C22 C23 C24 C28 . . . . -178.01(11) ?
    C23 C24 C28 C29 . . . . -34.95(16) ?
    C23 C24 C28 C30 . . . . 89.31(14) ?
    C24 C19 C20 C21 . . . . -1.81(16) ?
    C24 C19 C20 C25 . . . . 175.62(10) ?
    C25 C20 C21 C22 . . . . -177.01(12) ?
    C37B C31B C32B C33B . . . . 178.5 ?
    C37B C31B C36B C35B . . . . -178.5 ?
    C31B C32B C33B C34B . . . . 0.2 ?
    C32B C31B C36B C35B . . . . 0.4 ?
    C32B C33B C34B C35B . . . . 0.0 ?
    C33B C34B C35B C36B . . . . 0.0 ?
    C34B C35B C36B C31B . . . . -0.2 ?
    C36B C31B C32B C33B . . . . -0.3 ?
    C31A C32A C33A C34A . . . . -3.4(17) ?
    C32A C31A C36A C35A . . . . 1(2) ?
    C32A C33A C34A C35A . . . . 7(2) ?
    C33A C34A C35A C36A . . . . -7(3) ?
    C34A C35A C36A C31A . . . . 2(2) ?
    C36A C31A C32A C33A . . . . -0.7(18) ?
    C37A C31A C32A C33A . . . . 179.2(14) ?
    C37A C31A C36A C35A . . . . -178.7(15) ?
loop_
    _geom_hbond_atom_site_label_D
    _geom_hbond_atom_site_label_H
    _geom_hbond_atom_site_label_A
    _geom_hbond_site_symmetry_A
    _geom_hbond_distance_DH
    _geom_hbond_distance_HA
    _geom_hbond_distance_DA
    _geom_hbond_angle_DHA
    N1 H1 N3 4_566 0.890(10)
                           2.380(10)
                                   3.1180(10)
                                            141.0(10)
    C10 H10 N2 1_455 0.95 2.74 3.515(2) 139
    C13 H13 N1 . 1.00 2.50 2.9794(15) 109
    C16 H16 N1 . 1.00 2.44 2.8811(15) 106
    C25 H25 N2 . 1.00 2.42 2.8933(15) 108
    C28 H28 N2 . 1.00 2.54 2.9140(15) 102
_shelx_space_group_comment
;
The symmetry employed for this shelxl refinement is uniquely defined
by the following loop, which should always be used as a source of
symmetry information in preference to the above space-group names.
They are only intended as comments.
;
_shelx_estimated_absorpt_T_min     0.859
_shelx_estimated_absorpt_T_max     0.944
_shelx_hkl_file
;
   1   0   0  466.15   19.30
   1   0   0  477.25   19.30
  -1   0   0  459.55   19.10
  -1   0   0  471.05   19.20
  -1   0   0  441.86   19.20
   2   0   0  105.49    5.10
  -2   0   0  103.09    4.70
  -2   0   0  103.89    4.80
  -2   0   0  111.39    4.60
  -2   0   0   99.49    4.50
   2   0   0  102.29    5.00
   3   0   0  110.59    5.40
  -3   0   0  111.79    5.10
   3   0   0  103.09    4.80
  -3   0   0  114.19    5.00
  -3   0   0  100.49    4.70
   3   0   0  111.89    5.40
  -4   0   0  573.34   24.70
  -4   0   0  600.34   24.70
   4   0   0  579.04   24.50
   4   0   0  570.54   25.10
   4   0   0  600.44   25.30
   5   0   0   45.60    3.70
  -5   0   0   43.30    2.80
  -5   0   0   45.80    2.90
   5   0   0   42.30    3.30
  -6   0   0   14.30    1.90
  -6   0   0   12.20    1.70
   6   0   0   15.20    2.50
  -7   0   0   35.80    3.30
  -7   0   0   38.50    3.00
   7   0   0   43.10    4.10
   8   0   0  109.69    8.20
  -8   0   0   98.79    5.80
  -9   0   0  183.58    9.10
   9   0   0  190.98   11.90
  10   0   0    0.40    1.80
 -10   0   0    1.30    0.90
 -11   0   0  187.88    8.50
  11   0   0  187.68    9.90
   0  -1   0   -6.30    0.20
   0  -1   0   -6.50    0.20
   0   1   0   -6.80    0.10
   0   1   0   -6.70    0.10
   0   1   0   -6.70    0.10
  -1  -1   0  445.16   18.50
  -1  -1   0  443.46   18.60
  -1  -1   0  458.45   18.60
   1  -1   0  406.26   18.80
   1  -1   0  444.86   18.70
   1  -1   0  464.35   18.50
   1   1   0  448.56   18.50
  -1   1   0  434.76   18.50
   1   1   0  442.96   18.60
  -1   1   0  468.95   18.50
  -1   1   0  454.25   18.60
  -2  -1   0 2520.85  108.59
  -2  -1   0 2596.04  108.49
  -2  -1   0 2752.72  108.59
   2  -1   0 2643.54  108.99
   2  -1   0 2650.63  108.49
  -2   1   0 2699.33  108.69
  -2   1   0 2719.93  108.49
   2   1   0 2581.44  108.59
   2   1   0 2678.43  108.79
   2   1   0 2549.15  108.89
   3  -1   0  781.82   35.10
  -3  -1   0  816.02   34.40
  -3  -1   0  845.22   34.60
   3  -1   0  830.42   35.00
  -3  -1   0  856.71   34.60
   3   1   0  836.02   34.50
  -3   1   0  809.12   34.40
  -3   1   0  809.52   34.40
  -3   1   0  858.81   34.70
   3   1   0  864.41   35.10
  -3   1   0  862.51   34.60
   3   1   0  813.32   34.90
   4  -1   0   23.20    2.40
  -4  -1   0   17.90    1.60
  -4  -1   0   25.40    2.00
   4  -1   0   24.90    2.50
   4  -1   0   25.40    1.60
  -4  -1   0   25.60    2.00
  -4   1   0   30.80    1.90
  -4   1   0   28.60    2.10
   4   1   0   27.90    2.30
   4   1   0   27.60    1.70
   4   1   0   23.40    2.50
   5  -1   0    0.50    1.00
   5  -1   0   -0.10    0.50
  -5  -1   0    0.30    0.80
   5  -1   0   -0.30    1.20
  -5  -1   0    1.10    0.90
   5   1   0    0.30    0.50
  -5   1   0    0.60    0.80
  -5   1   0    2.10    1.00
   5   1   0   -0.60    1.10
   5   1   0    0.10    1.00
  -6  -1   0  183.88    9.00
   6  -1   0  193.88   10.10
  -6  -1   0  192.78    9.00
   6  -1   0  195.18    9.90
  -6   1   0  183.98    9.00
  -6   1   0  180.88    9.00
   6   1   0  194.18   10.10
  -7  -1   0    1.40    1.10
   7  -1   0   -0.80    1.60
   7   1   0   -0.50    1.50
  -7   1   0   -0.30    1.10
  -7   1   0   -0.30    1.40
  -8  -1   0   77.29    4.60
   8  -1   0   78.69    7.00
  -8   1   0   61.79    4.40
   8   1   0   71.79    6.70
   9  -1   0    2.80    2.30
  -9  -1   0    4.80    1.30
   9   1   0    1.60    2.30
  -9   1   0    4.10    1.40
 -10  -1   0   46.10    3.10
  10  -1   0   46.00    5.10
 -10   1   0   48.90    3.10
  10   1   0   47.80    5.10
  11  -1   0   13.50    2.40
 -11  -1   0   13.60    1.40
 -11   1   0   14.70    1.40
  11   1   0   13.10    2.30
   0  -2   0 4034.10  189.38
   0  -2   0 5165.78  189.28
   0   2   0 4627.74  189.28
  -1  -2   0 2647.73  106.09
  -1  -2   0 2612.74  105.99
   1  -2   0 2500.55  106.09
   1  -2   0 2858.41  105.99
  -1  -2   0 2343.37  105.99
   1   2   0 2642.14  105.99
  -1   2   0 2598.34  105.99
  -1   2   0 2737.73  105.99
   1   2   0 2401.16  106.09
   1   2   0 2453.55  106.19
   2  -2   0 1242.28   51.59
   2  -2   0 1295.27   51.19
   2  -2   0 1272.57   51.79
  -2  -2   0 1258.17   51.29
  -2  -2   0 1214.98   51.29
  -2  -2   0 1225.08   51.29
   2   2   0 1216.08   51.39
  -2   2   0 1220.68   51.19
  -2   2   0 1222.78   51.39
   2   2   0 1202.28   51.69
   2   2   0 1239.68   51.29
  -2   2   0 1277.87   51.19
   3  -2   0  358.96   15.40
  -3  -2   0  347.27   14.90
   3  -2   0  359.46   15.30
  -3  -2   0  343.67   14.70
   3  -2   0  335.57   14.60
  -3  -2   0  362.86   14.90
   3   2   0  341.87   14.70
   3   2   0  349.07   15.40
  -3   2   0  344.17   14.70
  -3   2   0  344.47   14.80
  -3   2   0  346.37   14.90
   3   2   0  344.67   15.00
   4  -2   0  218.18   10.70
  -4  -2   0  236.08   10.00
   4  -2   0  227.88   10.50
  -4  -2   0  191.28    9.70
  -4  -2   0  238.08   10.10
  -4   2   0  230.28   10.10
  -4   2   0  224.78    9.90
   4   2   0  246.98   10.80
  -4   2   0  224.08    9.70
   4   2   0  228.78    9.80
   4   2   0  217.78   10.20
  -5  -2   0   86.09    4.50
   5  -2   0   84.39    5.20
  -5  -2   0   85.99    4.50
   5  -2   0   78.79    5.20
   5   2   0   80.19    4.70
   5   2   0   81.49    4.20
  -5   2   0   83.29    4.30
   5   2   0   90.49    5.30
  -5   2   0   83.29    4.60
   6  -2   0   78.49    5.20
  -6  -2   0   75.59    4.30
   6  -2   0   78.09    5.30
  -6  -2   0   68.39    4.20
  -6   2   0   66.29    4.30
  -6   2   0   75.69    4.40
   6   2   0   81.99    5.30
  -7  -2   0   13.60    2.00
   7  -2   0   13.70    2.70
  -7  -2   0   10.60    1.80
  -7   2   0    8.00    1.90
  -7   2   0   16.30    2.10
   7   2   0   14.50    2.80
   8  -2   0    1.20    2.00
  -8  -2   0   -1.30    1.10
  -8  -2   0    0.00    1.10
  -8   2   0    0.40    1.00
   8   2   0    1.10    2.10
   9  -2   0   33.50    5.00
  -9  -2   0   31.60    2.80
   9   2   0   36.00    5.00
  -9   2   0   37.10    3.10
  10  -2   0    4.70    2.40
 -10  -2   0    4.90    1.10
  10   2   0    3.10    2.00
 -10   2   0    3.40    1.10
 -11  -2   0   22.30    1.80
  11  -2   0   21.60    2.90
 -11   2   0   21.20    1.60
  11   2   0   19.30    2.70
   0  -3   0    0.10    0.50
   0  -3   0    0.20    0.40
   0  -3   0   -0.40    0.30
   0   3   0   -0.20    0.40
   0   3   0   -0.40    0.40
   0   3   0    0.20    0.40
  -1  -3   0   25.80    1.40
  -1  -3   0   25.20    1.20
  -1  -3   0   25.20    1.20
   1  -3   0   25.90    1.60
  -1  -3   0   28.50    1.60
  -1  -3   0   25.00    1.20
  -1  -3   0   24.80    1.40
   1  -3   0   24.20    1.50
  -1  -3   0   27.40    1.50
  -1   3   0   26.20    1.40
  -1   3   0   24.30    1.30
   1   3   0   23.80    1.60
  -1   3   0   25.10    1.70
   2  -3   0 4068.89  168.08
  -2  -3   0 4017.10  167.48
   2  -3   0 4226.08  167.38
  -2  -3   0 4279.47  167.38
   2  -3   0 3887.21  167.58
  -2  -3   0 3901.21  167.48
   2   3   0 4240.08  167.48
  -2   3   0 4244.58  167.38
   2   3   0 4041.10  167.78
   2   3   0 4005.30  167.48
  -2   3   0 4062.59  167.38
  -2   3   0 3890.31  167.48
   3  -3   0    7.40    1.40
   3  -3   0   10.30    1.60
  -3  -3   0    8.30    1.00
  -3   3   0    4.70    1.10
  -3   3   0    5.20    0.90
   3   3   0    6.10    0.90
   3   3   0    7.50    1.40
   3   3   0    8.40    1.00
  -4  -3   0   58.69    3.10
  -4  -3   0   51.59    2.90
  -4  -3   0   56.59    3.10
   4  -3   0   48.90    2.80
   4  -3   0   55.29    3.70
   4  -3   0   53.49    3.80
   4   3   0   62.89    3.80
  -4   3   0   59.69    3.00
  -4   3   0   54.29    2.80
   4   3   0   55.29    3.20
  -4   3   0   58.69    3.20
   4   3   0   51.39    3.00
   5  -3   0  406.86   18.80
   5  -3   0  413.06   18.50
  -5  -3   0  395.76   17.60
  -5  -3   0  417.76   17.80
  -5   3   0  401.76   18.00
  -5   3   0  413.26   17.60
   5   3   0  398.16   17.60
   5   3   0  432.16   18.70
  -6  -3   0    3.30    1.20
  -6  -3   0    4.90    1.20
   6  -3   0    1.80    1.60
   6  -3   0    3.30    1.60
  -6   3   0    2.60    1.10
  -6   3   0    2.50    1.20
   6   3   0    3.60    1.60
  -7  -3   0    7.90    1.60
   7  -3   0    7.10    2.60
  -7  -3   0    7.50    1.70
   7  -3   0    6.70    2.20
  -7   3   0    8.30    1.70
   7   3   0    9.60    2.40
  -7   3   0    8.20    1.70
   7   3   0    5.80    2.40
   8  -3   0  133.29    9.30
  -8  -3   0  129.99    6.60
  -8  -3   0  120.49    6.50
  -8   3   0  129.79    6.50
   8   3   0  126.79    9.30
  -8   3   0  117.09    6.60
  -9  -3   0    2.20    1.10
   9  -3   0   -1.00    2.00
   9   3   0   -0.30    1.30
   9   3   0   -0.70    2.00
  -9   3   0    1.70    1.20
 -10  -3   0   20.00    2.00
  10  -3   0   21.40    3.70
  10   3   0   17.40    3.20
 -10   3   0   21.30    2.00
 -11  -3   0   46.00    2.70
  11  -3   0   50.39    3.90
  11   3   0   45.00    3.80
 -11   3   0   46.10    2.60
   0  -4   0  974.60   40.40
   0  -4   0  987.80   40.10
   0   4   0 1016.20   40.20
   0   4   0  912.01   40.20
   0   4   0  961.40   40.20
  -1  -4   0  912.01   39.20
  -1  -4   0  915.01   39.20
   1  -4   0  990.40   39.30
  -1  -4   0  984.00   39.30
   1  -4   0  985.30   39.40
  -1  -4   0  935.31   39.30
  -1  -4   0  961.40   39.40
  -1  -4   0  928.11   39.30
   1  -4   0  968.00   39.30
  -1  -4   0  934.21   39.10
  -1   4   0  944.51   39.30
   1   4   0  939.01   39.50
   1   4   0  937.01   39.30
  -1   4   0  934.81   39.40
  -2  -4   0   72.29    3.40
   2  -4   0   69.19    3.40
  -2  -4   0   69.59    3.30
   2  -4   0   72.29    4.50
   2  -4   0   65.09    3.50
   2   4   0   70.09    3.30
  -2   4   0   60.69    3.40
   2   4   0   65.49    3.30
  -2   4   0   63.09    3.20
  -2   4   0   66.79    3.20
   2   4   0   70.89    3.70
  -3  -4   0   21.90    1.80
  -3  -4   0   28.80    1.90
   3  -4   0   27.70    2.60
  -3  -4   0   24.70    1.80
   3  -4   0   26.80    1.80
   3  -4   0   27.10    2.70
  -3   4   0   24.30    1.60
   3   4   0   24.20    2.20
  -3   4   0   25.00    2.00
   3   4   0   24.50    1.80
   3   4   0   25.50    1.80
  -3   4   0   23.40    1.60
   4  -4   0 1167.68   48.00
  -4  -4   0 1120.09   47.30
  -4  -4   0 1162.28   47.50
  -4  -4   0 1154.28   47.30
   4  -4   0 1067.49   47.20
   4  -4   0 1157.98   48.50
  -4   4   0 1150.88   47.40
   4   4   0 1123.09   48.10
   4   4   0 1158.48   47.40
  -4   4   0 1121.49   47.20
  -4   4   0 1142.79   47.60
   5  -4   0   65.99    4.30
  -5  -4   0   61.99    3.50
   5  -4   0   63.59    4.70
  -5  -4   0   68.39    3.70
  -5   4   0   66.59    3.60
   5   4   0   64.29    3.60
  -5   4   0   68.39    3.90
   5   4   0   61.69    4.30
   6  -4   0  715.83   33.00
   6  -4   0  727.23   32.90
  -6  -4   0  761.52   31.80
  -6   4   0  746.23   32.00
   6   4   0  760.82   32.90
  -6   4   0  739.93   31.60
   7  -4   0   42.20    4.30
  -7  -4   0   42.00    3.20
  -7  -4   0   38.50    3.10
   7  -4   0   40.20    5.00
  -7  -4   0   41.90    3.40
   7  -4   0   37.10    4.40
   7   4   0   41.40    4.30
  -7   4   0   45.80    3.60
   7   4   0   40.10    4.90
  -7   4   0   36.50    3.20
  -7   4   0   36.70    3.00
  -7   4   0   40.60    3.10
   8  -4   0   56.59    6.40
  -8  -4   0   60.29    3.90
  -8   4   0   58.29    3.90
  -8   4   0   61.29    4.10
   8   4   0   69.79    6.70
  -9  -4   0    1.70    1.20
   9  -4   0   -0.50    1.90
  -9   4   0    2.20    1.30
  -9   4   0    0.30    1.10
   9   4   0   -0.70    1.20
   9   4   0   -0.10    2.00
  10  -4   0    0.40    1.70
 -10  -4   0    1.00    1.00
 -10   4   0    0.50    0.90
  10   4   0    1.20    1.60
  11  -4   0   -0.30    1.10
 -11  -4   0   -0.10    0.70
 -11   4   0    0.00    0.60
  11   4   0    0.30    1.30
   0  -5   0   -5.80    0.50
   0  -5   0   -5.60    0.80
   0  -5   0   -5.60    0.60
   0   5   0   -6.10    0.50
   0   5   0   -6.40    0.60
   0   5   0   -5.60    0.60
   1  -5   0  832.72   34.50
   1  -5   0  810.92   34.40
  -1  -5   0  844.62   34.40
  -1  -5   0  876.51   34.60
   1  -5   0  838.82   34.40
  -1  -5   0  817.12   34.50
  -1   5   0  821.72   34.40
   1   5   0  808.02   34.50
   1   5   0  817.62   34.40
  -2  -5   0  334.87   14.30
  -2  -5   0  333.07   14.50
   2  -5   0  352.56   15.80
  -2  -5   0  329.97   14.30
  -2  -5   0  360.66   14.70
  -2  -5   0  336.77   14.50
   2  -5   0  339.87   14.60
   2  -5   0  351.76   14.70
  -2  -5   0  332.77   14.30
  -2  -5   0  353.36   14.70
  -2   5   0  350.76   14.70
  -2   5   0  352.16   14.50
  -2   5   0  333.97   14.50
   2   5   0  354.26   14.90
   2   5   0  353.76   14.60
  -3  -5   0  133.69    6.30
  -3  -5   0  148.79    6.40
   3  -5   0  140.19    6.20
  -3  -5   0  140.89    6.40
   3  -5   0  136.39    6.90
   3  -5   0  142.49    7.40
  -3   5   0  134.09    6.10
  -3   5   0  136.29    6.20
   3   5   0  136.09    6.20
   3   5   0  140.39    6.80
   3   5   0  141.19    6.40
  -4  -5   0   -0.20    0.70
   4  -5   0    0.70    0.70
  -4  -5   0    1.60    0.80
   4  -5   0    1.80    1.20
   4  -5   0   -2.70    1.30
  -4  -5   0    0.60    0.70
  -4   5   0    1.30    0.90
   4   5   0    0.80    0.70
  -4   5   0    0.10    0.70
  -4   5   0   -0.40    0.60
   4   5   0    0.60    1.00
  -5  -5   0  187.88    8.90
   5  -5   0  195.48   10.40
   5  -5   0  192.58    9.60
  -5  -5   0  201.28    9.10
   5   5   0  200.28    9.80
  -5   5   0  188.58    8.80
  -5   5   0  197.38    9.20
   5   5   0  189.68    8.90
  -6  -5   0   35.30    2.80
   6  -5   0   39.10    3.80
   6  -5   0   36.60    3.80
  -6   5   0   35.30    2.70
  -6   5   0   31.50    3.10
   6   5   0   38.00    3.60
   6   5   0   28.50    2.40
   7  -5   0    9.70    2.80
   7  -5   0    7.50    2.70
   7  -5   0    5.40    2.30
   7  -5   0    9.60    2.60
  -7  -5   0    6.80    1.90
  -7  -5   0   11.00    1.70
  -7  -5   0   10.90    1.70
  -7   5   0    5.50    1.40
   7   5   0   10.00    3.00
   7   5   0    8.90    2.60
  -7   5   0    6.60    1.50
  -7   5   0    6.30    1.90
  -8  -5   0    4.60    1.30
   8  -5   0    0.20    2.00
   8   5   0    3.30    2.30
   8   5   0    5.70    1.60
  -8   5   0    3.00    1.30
  -8   5   0    3.20    1.20
  -9  -5   0   18.80    2.00
   9  -5   0   19.90    3.70
   9   5   0   15.30    2.10
   9   5   0   16.60    3.40
  -9   5   0   17.50    2.10
  -9   5   0   19.90    2.10
  10  -5   0    2.50    1.90
 -10  -5   0    2.90    1.10
  10   5   0    2.70    1.80
 -10   5   0    2.30    1.00
  10   5   0    2.30    1.20
 -11  -5   0   11.80    1.20
  11  -5   0   10.50    1.90
  11   5   0    9.20    1.80
 -11   5   0    9.90    1.10
   0  -6   0  107.29    5.20
   0  -6   0  109.09    4.60
   0  -6   0   93.49    4.80
   0   6   0   94.09    4.70
   0   6   0  116.49    4.80
   0   6   0   89.09    4.70
   1  -6   0  838.02   35.40
  -1  -6   0  885.21   35.40
  -1  -6   0  830.32   35.60
   1  -6   0  851.11   35.60
  -1  -6   0  871.61   35.70
   1   6   0  866.41   35.60
   1   6   0  856.71   35.60
   1   6   0  841.02   35.40
  -1   6   0  846.12   35.50
  -2  -6   0  115.49    5.00
   2  -6   0  119.39    7.10
  -2  -6   0  111.29    5.10
  -2  -6   0  116.89    5.40
  -2  -6   0  112.09    5.30
  -2  -6   0  113.99    5.10
  -2  -6   0  122.79    5.50
  -2  -6   0  123.29    5.70
   2  -6   0  115.99    5.50
   2  -6   0  122.99    5.50
  -2   6   0  119.89    5.60
  -2   6   0  121.59    5.20
   2   6   0  122.19    5.90
  -2   6   0  120.19    5.40
   2   6   0  118.49    5.50
   3  -6   0   19.30    2.20
  -3  -6   0   15.40    1.50
  -3  -6   0   21.10    1.60
   3  -6   0   19.80    1.60
   3  -6   0   21.90    2.60
  -3  -6   0   20.30    1.80
  -3   6   0   17.10    1.50
   3   6   0   17.30    1.90
   3   6   0   18.00    1.60
  -3   6   0   18.30    1.40
  -3   6   0   16.60    1.70
  -4  -6   0  239.78   10.20
   4  -6   0  216.98   10.60
  -4  -6   0  213.48    9.90
  -4  -6   0  222.98   10.20
   4  -6   0  229.38   11.30
   4   6   0  232.38   10.10
  -4   6   0  216.08    9.70
  -4   6   0  225.88   10.30
  -4   6   0  222.98    9.90
   4   6   0  227.38   10.70
   5  -6   0   11.10    1.90
  -5  -6   0   10.60    1.40
   5  -6   0   11.80    2.50
  -5  -6   0   11.40    1.70
  -5   6   0   12.30    1.80
  -5   6   0   12.90    1.50
   5   6   0   10.80    2.00
   5   6   0   11.40    1.40
   6  -6   0  790.62   35.90
  -6  -6   0  852.61   35.20
   6  -6   0  824.32   36.70
   6   6   0  785.12   34.60
   6   6   0  817.22   36.20
  -6   6   0  830.62   35.40
  -7  -6   0   24.90    2.40
  -7  -6   0   21.00    2.30
   7  -6   0   23.50    3.90
   7  -6   0   24.20    3.90
   7  -6   0   24.50    4.00
  -7  -6   0   24.10    2.80
  -7  -6   0   17.80    2.30
   7   6   0   28.50    4.10
   7   6   0   22.70    4.00
  -7   6   0   20.80    2.10
  -7   6   0   24.50    2.50
  -7   6   0   23.80    3.10
   8  -6   0  101.29    7.50
   8  -6   0  103.19    8.10
  -8  -6   0  110.49    5.70
   8   6   0  107.09    8.00
  -8   6   0  104.99    5.80
   8   6   0  109.89    6.20
  -8   6   0  100.59    5.60
  -9  -6   0    9.10    1.50
   9  -6   0    6.50    2.60
  -9   6   0    7.90    1.60
   9   6   0    7.50    1.60
  -9   6   0    5.80    1.40
   9   6   0    8.40    2.60
  10  -6   0    1.00    1.50
 -10  -6   0    2.00    1.00
 -10   6   0    1.30    1.00
  10   6   0    3.00    1.70
 -10   6   0    1.30    0.90
  10   6   0    2.70    1.20
  11  -6   0   20.30    2.30
 -11   6   0   16.20    1.30
   0  -7   0   -0.50    0.60
   0  -7   0    0.20    0.50
   0  -7   0   -0.40    1.10
   0   7   0    0.30    0.70
   0   7   0   -0.10    0.60
   0   7   0    1.20    0.60
  -1  -7   0  652.03   27.20
   1  -7   0  634.14   27.10
  -1  -7   0  657.03   27.40
   1  -7   0  662.83   27.40
  -1  -7   0  677.53   27.50
   1  -7   0  636.04   27.10
  -1   7   0  653.63   27.20
   1   7   0  650.53   27.20
   1   7   0  631.84   27.30
  -2  -7   0  359.06   15.20
   2  -7   0  347.77   15.20
   2  -7   0  368.86   15.30
   2  -7   0  357.06   16.80
  -2   7   0  346.17   15.00
  -2   7   0  370.86   15.50
  -2   7   0  354.86   15.20
   2   7   0  358.86   15.20
   2   7   0  373.16   15.30
   2   7   0  333.67   15.50
  -3  -7   0  540.75   22.60
   3  -7   0  531.75   22.70
  -3  -7   0  496.05   22.40
   3  -7   0  528.35   22.40
  -3  -7   0  511.95   22.30
   3  -7   0  566.64   23.80
  -3   7   0  546.85   22.70
   3   7   0  541.05   22.40
   3   7   0  521.65   22.90
  -3   7   0  512.05   22.10
  -3   7   0  510.75   22.20
  -4  -7   0   60.49    3.40
  -4  -7   0   54.39    3.40
  -4  -7   0   57.89    3.10
   4  -7   0   55.79    3.80
   4  -7   0   59.49    4.40
   4   7   0   52.09    3.90
   4   7   0   56.19    3.20
  -4   7   0   51.79    3.00
  -4   7   0   56.99    3.60
   5  -7   0  153.78    8.40
   5  -7   0  169.18    9.80
  -5  -7   0  176.48    8.30
   5   7   0  173.38    8.00
   5   7   0  171.58    9.10
  -5   7   0  175.78    8.40
  -6  -7   0   37.40    3.10
   6  -7   0   44.60    4.50
   6   7   0   42.30    4.20
   6   7   0   37.10    2.90
  -6   7   0   39.40    3.40
   7  -7   0   76.79    6.90
  -7  -7   0   63.69    4.40
   7  -7   0   77.09    6.70
  -7  -7   0   80.09    4.40
  -7   7   0   64.89    4.30
  -7   7   0   74.99    4.60
   7   7   0   68.89    6.60
   7   7   0   80.99    5.10
   8  -7   0  119.79    8.30
   8  -7   0  134.89    9.00
  -8  -7   0  136.19    6.60
  -8   7   0  120.09    6.40
   8   7   0  124.79    8.60
   8   7   0  132.49    7.20
  -8   7   0  131.69    6.70
   9  -7   0    1.20    1.80
   9  -7   0   -0.40    1.70
  -9  -7   0    0.30    1.00
  -9   7   0    0.10    1.10
   9   7   0   -1.40    1.70
  -9   7   0   -0.30    1.00
   9   7   0   -0.70    1.10
 -10  -7   0    6.90    1.20
  10  -7   0    3.90    1.90
  10   7   0    6.20    1.40
 -10   7   0    7.40    1.20
 -10   7   0    6.20    1.10
  10   7   0    6.00    2.00
  11  -7   0    1.60    1.10
 -11  -7   0    2.70    0.70
   0  -8   0 1090.29   51.99
   0  -8   0 1270.97   51.29
   0  -8   0 1233.48   50.99
   0   8   0 1255.77   51.19
   0   8   0 1223.48   50.99
   0   8   0 1317.37   51.19
  -1  -8   0 1864.61   76.19
   1  -8   0 1838.12   75.99
  -1  -8   0 1879.41   76.39
   1  -8   0 1782.42   76.39
  -1  -8   0 1971.70   76.59
   1   8   0 1833.62   76.29
   1   8   0 1879.91   76.29
  -1   8   0 1825.82   76.19
   1   8   0 1752.92   76.19
  -1   8   0 1792.52   76.29
  -2  -8   0 2065.59   84.49
  -2  -8   0 2062.69   84.79
   2  -8   0 2110.99   86.09
   2  -8   0 2120.69   84.69
   2   8   0 1918.51   84.69
  -2   8   0 1974.10   84.29
   2   8   0 2030.50   84.69
  -2   8   0 2040.00   84.79
  -2   8   0 2077.49   84.49
   2   8   0 2051.89   84.49
  -3  -8   0  355.76   15.40
   3  -8   0  355.76   15.40
   3  -8   0  368.66   16.90
  -3  -8   0  374.06   15.60
   3   8   0  349.57   15.20
  -3   8   0  299.37   15.00
  -3   8   0  354.96   15.10
   3   8   0  363.26   15.40
  -3   8   0  377.86   15.60
   3   8   0  348.57   15.80
  -4  -8   0  307.77   13.70
  -4  -8   0  287.47   13.40
  -4  -8   0  298.67   13.70
   4  -8   0  322.87   15.20
  -4   8   0  314.47   14.00
   4   8   0  311.57   14.40
   4   8   0  315.47   13.70
   5  -8   0   19.20    3.20
  -5  -8   0   19.10    2.10
   5   8   0   20.60    2.00
  -5   8   0   16.80    2.20
   5   8   0   15.00    2.50
  -6  -8   0   31.50    3.10
   6  -8   0   39.30    4.50
   6   8   0   33.90    2.90
   6   8   0   39.40    4.30
  -6   8   0   36.60    3.40
  -7  -8   0    6.80    1.60
   7  -8   0    5.20    2.60
  -7  -8   0    3.80    1.20
   7  -8   0    4.90    2.40
   7   8   0    7.40    1.80
  -7   8   0    3.00    1.30
  -7   8   0    8.50    1.70
   8  -8   0   36.00    4.60
  -8  -8   0   37.40    3.00
   8  -8   0   37.90    4.60
  -8  -8   0   28.10    2.70
   8   8   0   39.70    3.40
  -8   8   0   33.70    2.70
  -8   8   0   36.70    3.00
   9  -8   0   20.50    3.50
   9  -8   0   15.20    2.90
  -9  -8   0   18.50    2.00
   9   8   0   17.40    2.20
  -9   8   0   16.80    1.80
  -9   8   0   13.30    1.90
  10  -8   0   12.70    2.40
 -10  -8   0   10.40    1.30
  10   8   0    9.00    1.50
 -10   8   0   10.20    1.20
 -10   8   0   11.10    1.40
 -11  -8   0    6.60    0.80
   0  -9   0    3.30    2.60
   0  -9   0   -0.30    0.80
   0  -9   0   -0.40    0.60
   0   9   0    0.30    0.70
   0   9   0    0.20    0.60
   0   9   0    0.30    0.60
  -1  -9   0  189.98    8.20
   1  -9   0  190.28    8.20
   1  -9   0  147.79   10.20
  -1  -9   0  144.09    8.60
  -1  -9   0  179.28    7.90
   1  -9   0  172.68    7.80
   1   9   0  179.28    8.00
   1   9   0  181.08    8.00
  -1   9   0  176.58    7.90
  -1   9   0  187.18    8.20
   1   9   0  185.38    8.10
   2  -9   0  625.84   27.10
   2  -9   0  669.23   28.80
  -2  -9   0  641.04   27.30
  -2  -9   0  634.74   27.00
  -2   9   0  644.54   27.30
   2   9   0  620.54   26.90
   2   9   0  627.14   27.30
  -2   9   0  643.54   26.90
   2   9   0  658.23   27.20
   3  -9   0    3.60    2.20
   3  -9   0    8.10    1.30
  -3  -9   0    9.80    1.40
  -3  -9   0   10.00    1.30
   3   9   0    8.10    1.50
  -3   9   0    7.20    1.30
  -3   9   0    3.60    0.70
   3   9   0    5.80    1.20
   3   9   0    6.30    1.00
  -3   9   0    7.20    1.00
  -4  -9   0   57.39    3.40
   4  -9   0   53.69    4.60
  -4  -9   0   52.79    3.40
   4   9   0   55.19    3.90
   4   9   0   57.49    3.50
  -4   9   0   56.69    3.70
   5  -9   0  197.48   11.30
  -5  -9   0  187.28    9.30
  -5   9   0  198.98    9.70
   5   9   0  197.58    9.50
   5   9   0  195.18   10.20
   6  -9   0  194.58   11.20
   6  -9   0  198.48   11.70
  -6  -9   0  171.58    9.00
  -6  -9   0  201.88    9.60
  -6  -9   0  189.68    9.30
   6   9   0  185.28    9.60
   6   9   0  184.48    9.40
  -6   9   0  199.28    9.30
  -6   9   0  207.38    9.90
   6   9   0  190.08   10.50
   7  -9   0    3.20    2.30
  -7  -9   0    5.70    1.50
   7  -9   0    4.30    2.60
  -7  -9   0    5.60    1.40
   7   9   0    5.60    1.60
  -7   9   0    5.40    1.50
  -8  -9   0   38.30    3.10
   8  -9   0   38.90    4.80
   8  -9   0   41.70    4.90
  -8  -9   0   44.30    3.20
  -8   9   0   41.30    3.20
   8   9   0   48.30    3.60
  -8   9   0   37.70    2.90
   9  -9   0   36.00    4.00
   9  -9   0   35.00    4.20
  -9  -9   0   34.60    2.60
  -9   9   0   33.10    2.70
   9   9   0   34.30    3.10
  -9   9   0   29.20    2.40
 -10  -9   0    2.50    0.80
  10  -9   0    3.80    1.60
  10   9   0    2.20    1.10
 -10   9   0    3.60    1.00
   0 -10   0 3966.50  168.08
   0 -10   0 3994.90  167.48
   0  10   0 4140.39  167.78
   0  10   0 4170.88  167.78
  -1 -10   0  864.61   35.60
   1 -10   0  803.12   35.50
   1 -10   0  779.82   37.60
  -1 -10   0  897.71   36.00
   1 -10   0  892.71   36.00
  -1  10   0  841.82   35.70
  -1  10   0  863.71   36.00
   1  10   0  870.01   35.80
   1  10   0  851.51   35.80
  -2 -10   0  323.07   14.10
  -2 -10   0  313.07   13.80
   2 -10   0  345.77   15.80
   2 -10   0  301.57   13.90
   2  10   0  303.87   14.10
   2  10   0  303.37   13.70
  -2  10   0  331.37   14.10
  -2  10   0  314.87   13.80
   2  10   0  315.77   14.00
   3 -10   0  141.99    8.70
  -3 -10   0  150.58    7.10
   3 -10   0  146.69    7.20
  -3 -10   0  151.68    7.30
   3  10   0  151.78    7.60
  -3  10   0  147.79    6.90
   3  10   0  150.88    7.30
  -3  10   0  155.78    7.40
  -4 -10   0   26.60    2.20
   4 -10   0   27.40    3.70
  -4 -10   0   30.00    2.50
   4  10   0   27.90    2.40
  -4  10   0   30.00    2.80
   4  10   0   29.30    2.90
   5 -10   0    0.50    1.90
  -5 -10   0    1.40    1.10
   5  10   0    1.80    1.50
   5  10   0    1.90    1.30
  -5  10   0    1.30    1.20
  -6 -10   0    8.30    1.70
  -6 -10   0    7.90    1.80
   6 -10   0   12.40    3.00
  -6 -10   0    9.00    1.70
   6 -10   0    7.80    2.90
   6  10   0    8.00    2.50
  -6  10   0    9.40    1.70
   6  10   0    8.90    1.90
  -6  10   0   11.00    2.20
   6  10   0    9.60    1.90
  -7 -10   0    5.00    1.40
   7 -10   0    5.70    2.60
  -7 -10   0    4.00    1.40
   7  10   0    6.60    1.70
  -7  10   0    4.80    1.60
  -8 -10   0  147.49    7.30
   8 -10   0  158.48    9.60
  -8 -10   0  138.89    7.30
   8 -10   0  136.29    8.90
  -8  10   0  155.58    7.50
   8  10   0  152.28    7.80
  -9 -10   0   25.60    2.20
   9 -10   0   31.10    3.70
   9 -10   0   24.20    3.50
  -9 -10   0   29.00    2.20
  -9  10   0   27.40    2.40
   9  10   0   30.00    2.90
 -10 -10   0    1.60    0.80
  10  10   0    0.80    0.90
 -10  10   0    1.80    0.90
   0 -11   0    0.30    0.60
   0 -11   0    0.30    0.90
   0 -11   0   -5.80    3.10
   0  11   0   -1.70    0.70
   0  11   0    0.00    0.70
   1 -11   0    0.00    0.70
  -1 -11   0    0.20    0.60
   1 -11   0  -10.90    3.30
   1 -11   0   -0.20    0.80
  -1 -11   0   -0.40    0.90
   1  11   0   -1.80    0.70
  -1  11   0    0.10    0.70
   1  11   0    1.00    0.80
  -1  11   0   -0.20    0.90
  -2 -11   0  810.22   32.80
   2 -11   0  780.92   32.60
   2 -11   0  788.22   34.20
  -2 -11   0  748.93   32.40
   2  11   0  781.02   32.60
  -2  11   0  772.92   32.40
   2  11   0  689.03   32.30
  -2  11   0  777.52   32.80
  -3 -11   0    0.90    1.00
   3 -11   0    2.40    1.20
  -3 -11   0    2.80    1.00
  -3  11   0    1.50    0.90
  -3  11   0    0.80    1.00
   3  11   0    2.40    1.00
   4 -11   0    3.10    2.10
  -4 -11   0    7.20    1.50
  -4 -11   0    4.90    1.30
  -4  11   0    6.60    1.60
   4  11   0    7.90    1.50
   5 -11   0  163.18    9.80
  -5 -11   0  159.88    8.00
   5 -11   0  151.38   10.10
  -5  11   0  161.68    8.00
  -5  11   0  162.08    8.50
   5  11   0  156.48    8.10
   5  11   0  161.88    8.20
  -6 -11   0    3.30    1.30
   6 -11   0    3.50    2.10
  -6 -11   0    4.60    1.40
  -6  11   0    3.00    1.30
   6  11   0    3.00    1.40
  -7 -11   0    7.20    1.40
  -7 -11   0    5.80    1.50
   7 -11   0    5.60    2.70
   7  11   0    5.80    1.70
  -7  11   0    7.20    1.70
  -8 -11   0   13.40    1.70
   8 -11   0    9.60    2.80
  -8 -11   0   11.10    1.70
  -8  11   0   14.00    2.00
   8  11   0   12.30    2.10
  -9 -11   0   17.50    1.90
   9 -11   0   21.30    3.10
  -9 -11   0   18.10    1.70
   9  11   0   20.80    2.30
  -9  11   0   24.10    2.10
  10 -11   0    0.20    1.30
 -10 -11   0   -0.20    0.70
  10  11   0    1.50    0.80
 -10  11   0    1.00    0.70
   0 -12   0   18.90    2.10
   0 -12   0   18.50    1.60
   0 -12   0    8.70    3.20
   0  12   0   21.30    2.00
   0  12   0   20.50    2.00
  -1 -12   0   27.00    2.10
   1 -12   0   12.50    4.20
  -1 -12   0   33.10    2.70
   1 -12   0   31.30    2.50
   1  12   0   31.10    2.30
  -1  12   0   29.10    2.20
   1  12   0   30.70    2.30
  -1  12   0   29.70    2.50
  -2 -12   0   11.00    1.40
   2 -12   0    9.60    1.60
  -2 -12   0   11.40    1.80
  -2  12   0    9.40    1.60
   2  12   0    9.30    1.50
   2  12   0    7.60    1.30
  -2  12   0   10.90    1.50
  -3 -12   0  166.88    8.20
   3 -12   0  170.28   10.00
  -3 -12   0  171.38    8.60
   3 -12   0  164.08    8.40
   3  12   0  181.58    8.50
  -3  12   0  181.78    8.70
  -4 -12   0   44.60    3.40
   4 -12   0   39.10    4.50
  -4 -12   0   42.90    3.20
  -4  12   0   41.10    3.60
   4  12   0   42.20    3.20
   5 -12   0    7.90    3.10
  -5 -12   0    6.40    1.50
  -5 -12   0    8.50    1.80
  -5 -12   0    6.90    1.60
   5 -12   0    6.60    2.60
  -5  12   0    9.60    1.70
   5  12   0    6.70    1.70
  -5  12   0    6.30    2.00
   5  12   0    8.50    1.80
  -6 -12   0   -0.80    1.10
   6 -12   0    2.40    2.10
  -6 -12   0    1.70    1.20
   6  12   0   -0.50    1.20
  -6  12   0    2.00    1.30
  -7 -12   0    0.60    1.10
   7 -12   0    0.10    2.10
  -7 -12   0    1.20    1.10
  -7  12   0    0.90    1.30
   7  12   0    1.50    1.40
  -8 -12   0   33.70    2.70
   8 -12   0   37.00    4.60
  -8 -12   0   37.00    2.60
   8  12   0   39.20    3.50
  -8  12   0   38.50    2.90
   9 -12   0   35.80    3.70
  -9 -12   0   31.40    2.40
  -9 -12   0   31.90    2.20
   9  12   0   35.10    2.80
  -9  12   0   34.80    2.50
 -10  12   0   16.70    1.40
  10  12   0   15.50    1.50
   0 -13   0   -0.10    1.20
   0  13   0    1.20    1.00
   0  13   0    0.80    0.90
  -1 -13   0    4.70    1.50
   1 -13   0    7.90    1.50
  -1  13   0    8.00    1.40
   1  13   0    9.60    1.50
   1  13   0    8.30    1.40
  -1  13   0    9.90    1.70
   2 -13   0   30.30    4.60
  -2 -13   0   42.70    3.30
   2 -13   0   38.20    3.10
  -2 -13   0   37.20    2.60
   2  13   0   37.90    2.80
  -2  13   0   40.90    3.10
  -2  13   0   42.40    2.90
  -3 -13   0   11.00    2.00
   3 -13   0    9.80    1.80
   3 -13   0    4.50    2.60
  -3 -13   0    9.80    1.60
   3  13   0   10.90    1.70
  -3  13   0   12.20    2.00
  -4 -13   0    0.60    1.40
   4 -13   0    2.40    1.90
  -4 -13   0    0.40    1.30
   4 -13   0   -1.30    1.80
  -4 -13   0    1.20    1.20
  -4  13   0   -0.30    1.20
  -4  13   0    0.30    1.50
   4  13   0   -0.40    1.30
   4  13   0    2.40    1.30
   5 -13   0  129.89    8.50
  -5 -13   0  117.09    6.40
  -5 -13   0  120.09    6.10
   5  13   0  110.69    6.70
  -5  13   0  117.09    6.40
   6 -13   0    6.00    2.50
  -6 -13   0    3.10    1.30
   6  13   0    2.30    1.50
  -6  13   0    3.20    1.40
  -7 -13   0  139.39    7.30
   7 -13   0  163.48   10.30
  -7 -13   0  156.38    7.80
  -7  13   0  157.48    8.00
   7  13   0  156.38    8.30
  -8 -13   0   38.00    2.80
  -8 -13   0   33.50    2.50
   8 -13   0   40.80    4.40
   8  13   0   43.40    3.50
  -8  13   0   39.10    2.90
  -9 -13   0   21.00    1.80
  -9 -13   0   16.70    1.60
   9 -13   0   21.80    3.00
   9  13   0   23.90    2.20
  -9  13   0   19.90    1.80
   0 -14   0   15.00    2.10
   0  14   0   12.20    1.70
   0  14   0   11.90    1.90
   1 -14   0   58.99    5.10
   1 -14   0   66.49    4.20
  -1 -14   0   65.59    4.40
   1  14   0   72.39    4.30
  -1  14   0   70.69    4.00
   1  14   0   56.99    3.90
  -1  14   0   65.79    4.20
  -2 -14   0   19.70    2.60
   2 -14   0   13.20    3.40
   2 -14   0   22.20    2.60
  -2  14   0   18.20    2.10
   2  14   0   21.80    2.30
  -2  14   0   17.70    2.30
   3 -14   0  281.27   14.60
  -3 -14   0  275.87   13.40
   3 -14   0  262.27   12.90
   3  14   0  265.67   12.80
  -3  14   0  288.37   13.40
  -4 -14   0    0.50    1.50
  -4 -14   0    0.50    1.10
  -4 -14   0    1.70    1.10
   4 -14   0    2.10    2.30
   4 -14   0    0.40    2.00
   4 -14   0    1.80    1.40
  -4 -14   0    1.20    1.70
  -4  14   0   -1.10    1.60
   4  14   0    1.80    1.50
  -4  14   0    1.40    1.30
   4  14   0    1.40    1.30
  -5 -14   0  258.37   11.60
   5 -14   0  210.98   13.50
  -5 -14   0  273.47   12.00
   5  14   0  264.87   12.40
  -5  14   0  267.47   11.90
   6 -14   0  515.65   25.30
  -6 -14   0  521.85   22.90
  -6  14   0  519.85   22.80
   6  14   0  525.25   23.30
  -7 -14   0    3.50    1.30
   7 -14   0    7.30    2.60
   7  14   0    8.50    1.80
  -7  14   0    5.60    1.50
  -8 -14   0   46.30    3.20
   8 -14   0   49.90    4.70
   8  14   0   54.09    3.70
  -8  14   0   52.09    3.30
  -9 -14   0   27.40    2.00
   9 -14   0   28.30    3.20
  -9  14   0   27.80    2.10
   9  14   0   30.60    2.30
   0 -15   0    1.20    1.30
   0  15   0    0.20    1.00
   0  15   0   -0.10    1.30
  -1 -15   0  278.97   13.70
   1 -15   0  290.57   13.60
  -1  15   0  286.47   13.40
   1  15   0  292.57   13.50
  -1  15   0  284.47   13.10
  -2 -15   0   35.20    3.40
   2 -15   0   22.70    3.80
   2 -15   0   30.60    2.80
   2 -15   0   29.80    3.20
  -2  15   0   32.30    3.10
   2  15   0   30.40    3.00
  -2  15   0   24.90    2.60
  -3 -15   0  102.19    5.90
   3 -15   0  106.09    7.80
   3 -15   0  108.19    6.00
   3 -15   0  114.49    7.70
  -3 -15   0  108.99    6.70
  -3 -15   0  114.39    6.00
  -3 -15   0  111.89    5.70
  -3  15   0  108.69    5.90
   3  15   0  110.99    6.30
  -3  15   0  110.89    6.80
   3  15   0  100.99    6.10
  -3  15   0  111.89    6.10
  -4 -15   0  180.08    8.50
  -4 -15   0  183.08    8.80
   4 -15   0  167.68   10.50
   4 -15   0  168.08    8.80
  -4  15   0  188.78    8.90
   4  15   0  181.88    9.10
  -5 -15   0  134.29    6.80
   5 -15   0  139.29    9.20
  -5 -15   0  147.19    7.30
  -5  15   0  134.59    7.20
   5  15   0  135.69    7.60
   6 -15   0   42.30    5.30
  -6 -15   0   41.80    3.40
  -6  15   0   43.50    3.40
  -7 -15   0  136.19    7.20
   7 -15   0  152.98    9.30
  -7  15   0  139.29    7.30
   7  15   0  141.09    7.50
  -8 -15   0  113.39    6.00
   8 -15   0  124.29    7.60
   8  15   0  128.09    6.40
  -8  15   0  123.19    6.10
  -9 -15   0    5.50    0.90
   9 -15   0    5.80    1.70
  -9  15   0    7.10    1.00
   9  15   0    7.00    1.10
   0 -16   0    3.10    1.60
   0 -16   0    3.70    1.30
   0  16   0    4.00    1.50
   0  16   0    1.40    1.30
  -1 -16   0  203.98    9.70
   1 -16   0  204.48    9.60
  -1 -16   0  207.48   10.30
   1 -16   0  187.38    9.10
   1 -16   0  194.28   10.00
  -1 -16   0  187.58    9.30
  -1  16   0  183.28    9.50
   1  16   0  202.58    9.60
   1  16   0  201.68    9.90
  -1  16   0  196.88    9.70
  -1  16   0  193.38    9.80
  -2 -16   0  230.38   11.10
  -2 -16   0  231.28   11.20
  -2 -16   0  237.18   11.90
   2 -16   0  220.88   11.80
   2 -16   0  237.68   11.20
   2  16   0  244.68   11.30
   2  16   0  244.08   11.70
  -2  16   0  241.38   11.70
   3 -16   0    2.00    2.10
  -3 -16   0   -0.20    1.20
  -3 -16   0    2.50    1.40
   3 -16   0    3.00    1.40
  -3  16   0    2.30    1.40
   3  16   0    4.80    1.40
   3  16   0    4.80    1.60
  -3  16   0    1.60    1.30
   4 -16   0    1.90    2.00
  -4 -16   0   -0.40    1.20
   4 -16   0    0.30    1.20
  -4  16   0    1.70    1.20
   4  16   0    0.50    1.30
  -5 -16   0   71.29    4.60
   5 -16   0   66.39    6.00
   5  16   0   65.99    4.60
  -5  16   0   69.09    4.30
   5  16   0   61.49    4.50
   6 -16   0  141.79    9.10
  -6 -16   0  134.89    7.00
   6  16   0  139.39    7.20
  -6  16   0  148.39    7.00
   6  16   0  104.09    6.50
  -7 -16   0   10.70    1.70
   7 -16   0   14.40    2.90
   7  16   0   12.90    1.90
  -7  16   0   13.50    1.80
  -8 -16   0   72.39    3.90
   8 -16   0   77.19    5.20
  -8  16   0   72.29    3.90
   8  16   0   73.39    4.10
   9 -16   0   11.80    1.90
  -9  16   0   12.70    1.20
   9  16   0   11.90    1.30
   0 -17   0   -0.70    1.10
   0  17   0   -2.00    1.20
  -1 -17   0   17.20    2.10
  -1 -17   0   19.80    2.30
   1 -17   0   20.30    2.10
   1 -17   0   19.70    2.30
  -1  17   0   19.60    2.40
   1  17   0   20.90    2.40
  -2 -17   0    3.80    1.50
   2 -17   0    5.80    1.50
  -2 -17   0    4.90    1.50
  -2  17   0    6.40    1.50
  -2  17   0    7.20    1.50
   2  17   0    5.30    1.50
   3 -17   0   73.89    4.80
   3 -17   0   68.79    6.00
  -3 -17   0   72.89    4.60
  -3 -17   0   74.59    4.70
  -3  17   0   70.89    4.60
  -3  17   0   74.29    4.60
   3  17   0   76.09    4.80
  -4 -17   0   19.50    2.40
   4 -17   0   18.70    3.40
   4 -17   0   15.40    2.20
   4  17   0   15.20    2.10
  -4  17   0   19.30    2.20
  -4  17   0   15.70    2.10
   4  17   0   15.50    2.20
  -5 -17   0  298.27   13.30
   5 -17   0  282.27   15.10
   5  17   0  265.77   13.10
  -5  17   0  283.57   12.90
   5  17   0  280.87   12.90
   6 -17   0    0.70    1.70
  -6 -17   0   -1.00    1.00
  -6  17   0    1.10    1.10
   6  17   0    1.20    1.20
   6  17   0    1.30    1.00
  -7 -17   0    0.20    0.90
   7 -17   0    1.40    1.60
  -7  17   0    0.50    1.00
   7  17   0    0.30    1.00
  -8 -17   0    3.50    0.90
   8 -17   0    2.80    1.50
  -8  17   0    6.00    1.00
   8  17   0    3.10    1.00
   0 -18   0   -0.70    1.10
   0  18   0    1.00    1.30
  -1 -18   0    3.30    1.30
   1 -18   0    3.70    1.40
  -1 -18   0    5.10    1.30
   1  18   0    5.00    1.70
  -1  18   0    5.80    1.50
  -2 -18   0   79.69    4.90
   2 -18   0   93.09    5.20
  -2 -18   0   82.79    4.80
  -2  18   0   75.19    4.80
  -2  18   0   81.49    4.90
   2  18   0   84.49    5.20
  -3 -18   0    0.60    1.10
   3 -18   0    0.40    1.80
  -3 -18   0    2.10    1.30
   3 -18   0    0.50    1.20
  -3  18   0    0.20    1.10
  -3  18   0    1.70    1.40
   3  18   0    3.00    1.30
   4 -18   0   32.10    2.90
  -4 -18   0   28.80    2.80
   4 -18   0   29.00    4.00
  -4  18   0   31.50    2.80
   4  18   0   32.40    2.90
  -4  18   0   29.40    2.60
   4  18   0   27.40    2.70
   5 -18   0    2.30    2.10
   5 -18   0    3.40    1.20
  -5 -18   0    1.40    1.20
   5  18   0    2.20    1.20
   5  18   0    3.00    1.30
  -5  18   0    4.30    1.30
   6 -18   0   -0.80    1.40
  -6 -18   0   -0.30    0.90
  -6  18   0   -0.80    1.00
   6  18   0    0.40    1.00
   6  18   0    0.40    1.00
  -7 -18   0    1.90    0.90
   7 -18   0    2.90    1.60
   7  18   0    3.00    1.10
  -7  18   0    4.10    1.00
   8 -18   0    8.80    1.70
   8  18   0    8.20    1.20
  -8  18   0    9.10    1.00
   0 -19   0    0.60    1.10
   0  19   0   -1.20    1.20
   1 -19   0  147.49    7.60
  -1 -19   0  145.49    7.50
  -1 -19   0  133.69    7.10
   1  19   0  145.19    7.80
  -1  19   0  151.48    7.50
  -2 -19   0    5.60    1.40
   2 -19   0    7.20    1.70
  -2 -19   0    6.60    1.40
  -2  19   0    5.60    1.50
   2  19   0    7.20    1.70
  -2  19   0    6.80    1.50
  -3 -19   0   64.59    4.00
   3 -19   0   55.49    5.10
   3 -19   0   65.39    4.30
  -3 -19   0   66.39    4.10
  -3  19   0   64.29    4.10
  -3  19   0   65.79    4.00
   3  19   0   67.49    4.50
  -4 -19   0   46.80    3.30
   4 -19   0   35.80    4.50
   4 -19   0   47.60    3.30
  -4  19   0   42.60    3.20
   4  19   0   46.90    3.50
  -4  19   0   44.20    3.10
   4  19   0   50.79    3.70
  -5 -19   0    7.40    1.40
   5 -19   0    6.10    1.30
   5 -19   0    6.00    2.10
   5  19   0    6.30    1.50
  -5  19   0    5.90    1.30
   5  19   0    4.40    1.30
   6 -19   0    2.30    1.60
  -6 -19   0    0.50    0.90
  -6  19   0    2.00    1.10
   6  19   0    0.90    1.10
  -7 -19   0   15.70    1.50
   7 -19   0   13.60    2.10
   7  19   0   11.90    1.50
  -7  19   0   15.40    1.40
   0 -20   0   93.99    5.50
   0  20   0   99.29    5.60
  -1 -20   0    5.20    1.40
   1 -20   0    4.20    1.40
  -1  20   0    2.90    1.30
   1  20   0    5.70    1.60
   2 -20   0    8.10    1.80
  -2 -20   0    5.60    1.40
  -2 -20   0    8.00    1.60
  -2  20   0    4.80    1.30
   2  20   0    8.50    1.80
  -2  20   0    6.70    1.60
  -3 -20   0   -0.10    1.00
   3 -20   0    0.10    1.00
  -3 -20   0    0.00    1.00
  -3  20   0   -0.80    1.00
  -3  20   0    0.00    1.00
   3  20   0    0.10    1.10
   4 -20   0   47.00    4.40
  -4 -20   0   51.29    3.30
   4 -20   0   48.50    3.20
  -4  20   0   46.40    3.10
   4  20   0   48.60    3.60
  -5 -20   0    1.40    1.00
   5 -20   0    0.20    1.00
   5 -20   0    1.10    1.50
   5  20   0    1.40    1.10
   5  20   0    0.50    1.10
  -5  20   0    0.70    0.90
  -6 -20   0    7.10    1.20
   6 -20   0    7.40    1.80
  -6  20   0    8.20    1.20
   6  20   0    7.20    1.30
   7 -20   0   11.60    1.70
  -7  20   0    8.80    1.00
   0 -21   0    0.20    1.10
   0  21   0    0.60    1.10
   1 -21   0   60.99    4.20
  -1 -21   0   60.79    3.90
  -1  21   0   60.29    3.90
   1  21   0   65.29    4.10
  -2 -21   0    7.00    1.40
  -2 -21   0    7.20    1.40
   2 -21   0    6.40    1.50
  -2  21   0    6.90    1.50
  -2  21   0    6.00    1.30
   2  21   0    8.60    1.70
  -3 -21   0    0.10    1.00
   3 -21   0   -0.80    0.90
  -3 -21   0   -0.30    0.90
  -3  21   0    0.20    1.00
  -3  21   0    0.70    0.90
   3  21   0   -1.10    1.00
  -4 -21   0    2.80    1.10
   4 -21   0    0.50    0.90
   4 -21   0    0.80    1.50
  -4  21   0    1.60    0.90
   4  21   0    0.50    0.90
  -5 -21   0    0.30    0.80
   5 -21   0    0.10    1.20
   5  21   0   -1.20    0.80
  -5  21   0    0.00    0.80
   6 -21   0    8.60    1.60
  -6 -21   0    8.10    1.10
  -6  21   0    8.70    1.10
   0 -22   0   10.50    1.80
   0  22   0   11.00    1.60
  -1 -22   0    9.30    1.60
   1 -22   0    7.50    1.60
   1  22   0    5.70    1.40
  -1  22   0    8.90    1.60
  -2 -22   0    1.50    1.00
   2 -22   0   -0.50    0.90
  -2 -22   0    0.00    1.00
   2  22   0    1.30    1.00
  -2  22   0    1.00    1.00
  -3 -22   0    3.10    1.10
   3 -22   0    1.40    0.90
  -3 -22   0    0.40    0.90
  -3  22   0    1.20    1.00
  -3  22   0    1.80    1.00
   3  22   0    3.60    1.10
   4 -22   0    1.20    0.80
  -4 -22   0    1.20    0.90
  -4  22   0    2.70    1.00
   4  22   0    2.90    1.00
  -5 -22   0    4.60    1.00
  -5  22   0    4.70    0.90
   5  22   0    4.80    0.90
   0 -23   0   -0.10    0.90
   0  23   0   -1.00    0.90
  -1 -23   0    0.20    1.00
   1 -23   0    0.20    1.00
  -1  23   0    0.40    0.90
   1  23   0    0.90    0.90
  -2 -23   0   46.30    3.00
   2 -23   0   47.60    3.00
   2  23   0   51.69    3.10
  -2  23   0   45.70    2.90
   3 -23   0    0.70    0.80
  -3 -23   0   -0.20    0.80
   3  23   0    1.30    0.80
  -3  23   0    0.10    0.80
   4 -23   0    3.40    0.90
  -4 -23   0    2.10    0.80
   4  23   0    2.40    0.80
  -4  23   0    1.00    0.80
   0 -24   0  108.19    5.50
   0  24   0  112.59    5.50
  -1 -24   0   28.90    2.20
   1 -24   0   31.00    2.30
   1  24   0   33.90    2.40
  -1  24   0   32.00    2.20
   2 -24   0    4.70    1.00
  -2 -24   0    4.40    0.90
  -2  24   0    5.20    1.00
   2  24   0    6.30    1.10
   3 -24   0    9.60    1.10
   3  24   0    8.70    1.10
   0 -25   0   -0.60    0.60
   0  25   0    0.30    0.70
   1 -25   0    2.30    0.70
  -1 -25   0    2.10    0.70
  -1  25   0    2.70    0.80
   1  25   0    2.10    0.80
   2 -25   0    7.50    0.90
   2  25   0    6.10    1.00
 -11   0   1   -0.70    0.70
  11   0  -1    1.20    1.40
  10   0  -1    0.60    2.00
 -10   0   1   -0.30    0.90
  -9   0   1    1.30    1.10
   9   0  -1    2.20    2.10
   8   0  -1    0.20    2.00
  -8   0   1    1.60    1.30
  -8   0   1   -0.50    1.20
  -7   0   1   -1.30    1.00
   7   0  -1    0.30    1.60
  -7   0   1    0.50    1.30
   6   0  -1   -0.40    1.50
  -6   0   1    0.40    1.00
  -6   0   1    0.20    0.80
   5   0  -1    5.00    0.90
   5   0  -1    1.40    1.00
  -5   0   1    0.00    0.80
   5   0  -1   -1.40    1.00
  -5   0   1    0.70    0.80
   4   0  -1    0.40    0.80
  -4   0   1    0.40    0.70
   4   0  -1    0.90    1.30
  -4   0   1    0.00    0.80
   3   0  -1    3.10    1.20
  -3   0   1    0.30    0.60
   3   0  -1   -0.10    0.70
  -3   0   1    1.10    0.60
  -3   0   1    2.00    0.80
  -2   0   1    3.60    0.60
   2   0  -1   -0.60    0.70
  -2   0   1   -0.20    0.60
  -2   0   1    0.20    0.50
   2   0  -1    1.50    0.90
  -1   0   1   -4.60    0.40
  -1   0   1   -5.90    0.30
  -1   0   1   -5.80    0.30
   1   0  -1   -5.60    0.40
   1   0  -1   -6.10    0.30
   0   0   1   -3.20    0.20
   0   0   1   -3.60    0.30
   0   0   1   -3.30    0.10
   0   0   1   -3.50    0.20
   0   0   1   -3.10    0.20
   0   0   1   -3.30    0.20
   1   0   1   -3.40    0.40
  -1   0  -1   -3.80    0.30
   1   0   1   -3.30    0.50
  -1   0  -1   -2.80    0.40
   1   0   1   -3.00    0.50
   1   0   1   -2.40    0.20
  -2   0  -1    0.10    0.60
   2   0   1   -2.40    0.70
  -2   0  -1   -0.80    0.60
   2   0   1   -0.80    0.40
   2   0   1   -0.80    0.90
  -3   0  -1    1.20    0.70
  -3   0  -1   -0.30    0.60
   3   0   1   -0.30    0.80
   3   0   1   -0.70    0.90
  -3   0  -1    0.40    0.50
   3   0   1    0.40    0.40
   4   0   1   -0.10    0.40
  -4   0  -1   -0.10    0.70
  -4   0  -1    2.50    0.90
   4   0   1   -1.30    1.00
   4   0   1    0.90    1.00
  -4   0  -1   -0.10    0.50
  -5   0  -1   -0.40    0.70
   5   0   1    0.40    1.10
   5   0   1   -0.30    1.00
  -5   0  -1   -0.10    0.80
   6   0   1   -0.40    1.20
   6   0   1    0.70    1.50
  -6   0  -1   -0.80    1.00
  -6   0  -1   -0.60    1.00
  -7   0  -1    0.20    1.00
   7   0   1   -0.70    1.80
  -7   0  -1   -0.10    1.20
   7   0   1    0.80    1.70
  -8   0  -1    0.90    1.10
   8   0   1   -0.40    2.00
   9   0   1    1.20    2.10
  -9   0  -1   -0.50    1.10
  10   0   1   -0.30    1.60
 -10   0  -1    0.10    0.90
  11   0   1   -1.00    1.10
 -11   0  -1    0.00    0.70
  11  -1  -1    6.10    1.90
 -11  -1   1    5.90    1.10
 -11   1   1    4.80    1.00
  11   1  -1    5.60    1.80
 -10  -1   1   -0.30    0.80
  10  -1  -1   -0.60    1.70
 -10   1   1   -0.10    0.90
  10   1  -1   -0.70    1.80
   9  -1  -1   32.50    4.70
  -9  -1   1   36.00    3.00
   9   1  -1   37.50    5.00
  -9   1   1   31.20    2.70
  -9   1   1   28.50    2.70
   8  -1  -1   63.39    6.40
  -8  -1   1   55.29    3.90
  -8  -1   1   56.39    3.90
  -8   1   1   58.49    4.10
   8   1  -1   60.09    6.30
  -8   1   1   55.29    4.00
  -7  -1   1   -0.90    1.20
   7  -1  -1   -1.30    1.50
  -7  -1   1    1.10    1.10
  -7   1   1    0.60    1.10
   7   1  -1    1.20    1.60
  -7   1   1    0.70    1.30
  -6  -1   1  122.99    6.60
   6  -1  -1  130.89    7.70
   6  -1  -1  123.39    7.10
  -6  -1   1  131.99    6.50
   6   1  -1  130.29    7.70
  -6   1   1  125.99    6.40
  -6   1   1  136.19    6.60
   5  -1  -1    2.90    1.40
   5  -1  -1    2.70    1.20
  -5  -1   1    4.00    1.10
  -5  -1   1    3.30    0.90
   5  -1  -1    3.10    0.80
   5   1  -1    4.30    0.90
   5   1  -1    3.40    1.10
  -5   1   1    2.70    1.00
  -5   1   1    4.70    1.10
   5   1  -1    2.60    1.30
   4  -1  -1  668.83   28.20
   4  -1  -1  667.13   28.40
  -4  -1   1  679.13   27.80
  -4  -1   1  670.13   27.70
   4   1  -1  624.34   27.90
  -4   1   1  661.13   27.70
   4   1  -1  660.73   27.60
  -4   1   1  650.03   27.50
  -4   1   1  637.34   27.80
   4   1  -1  672.13   28.30
   3  -1  -1  466.35   20.10
  -3  -1   1  466.65   19.40
  -3  -1   1  481.55   19.60
   3  -1  -1  462.65   20.10
  -3  -1   1  472.65   19.70
  -3   1   1  462.75   19.50
   3   1  -1  464.55   19.60
   3   1  -1  473.95   20.10
  -3   1   1  466.15   19.60
   3   1  -1  445.36   19.80
  -2  -1   1  888.31   37.20
  -2  -1   1  909.21   37.30
   2  -1  -1  878.21   37.50
  -2  -1   1  934.31   37.30
  -2  -1   1  943.81   37.40
  -2   1   1  887.61   37.30
  -2   1   1  924.81   37.30
  -2   1   1  892.61   37.40
   2   1  -1  884.51   37.70
   2   1  -1  878.71   37.40
  -1  -1   1   35.90    1.70
   1  -1  -1   34.60    1.60
  -1  -1   1   38.40    1.80
  -1  -1   1   37.90    1.90
   1  -1  -1   38.50    2.00
   1   1  -1   35.70    1.70
   1   1  -1   37.40    1.90
  -1   1   1   36.60    2.00
  -1   1   1   38.50    1.80
   0  -1  -1  616.84   25.90
   0  -1   1  658.23   26.00
   0  -1   1  634.74   25.90
   0  -1   1  626.14   25.90
   0  -1  -1  617.14   25.90
   0  -1   1  633.64   26.00
   0   1   1  627.74   26.10
   0   1  -1  613.04   25.90
   0   1   1  624.84   25.80
   0   1   1  628.14   25.90
   0   1  -1  616.24   25.90
   0   1   1  644.64   26.00
   1  -1   1  235.58    9.90
  -1  -1  -1  227.78    9.60
  -1  -1  -1  231.18    9.70
  -1  -1  -1  232.68    9.70
   1  -1   1  222.28   10.00
   1  -1   1  235.78    9.70
   1   1   1  234.28    9.90
   1   1   1  229.18    9.90
   1   1   1  224.48    9.60
  -1   1  -1  225.48    9.70
  -1   1  -1  231.88    9.70
   2  -1   1 1656.43   68.39
  -2  -1  -1 1683.63   67.89
  -2  -1  -1 1622.14   67.89
   2  -1   1 1671.43   68.29
   2  -1   1 1688.43   67.89
  -2   1  -1 1626.64   67.89
   2   1   1 1638.34   68.29
   2   1   1 1568.64   67.79
  -2   1  -1 1609.84   67.89
   2   1   1 1690.83   68.29
   3  -1   1  497.75   20.90
  -3  -1  -1  509.25   21.10
  -3  -1  -1  483.75   20.90
   3  -1   1  511.05   21.60
  -3  -1  -1  499.75   21.00
   3  -1   1  504.85   21.60
   3  -1   1  491.05   20.80
   3   1   1  505.55   21.50
   3   1   1  496.05   20.90
   3   1   1  508.35   21.60
  -3   1  -1  494.45   21.00
  -4  -1  -1 1252.97   52.69
   4  -1   1 1293.07   53.69
  -4  -1  -1 1312.57   52.99
   4  -1   1 1282.17   53.69
  -4  -1  -1 1272.97   52.89
   4   1   1 1231.98   52.69
   4   1   1 1341.47   53.69
  -4   1  -1 1355.06   52.99
  -4   1  -1 1160.08   52.59
  -4   1  -1 1226.78   52.99
   4   1   1 1283.67   53.59
  -5  -1  -1  130.59    6.60
   5  -1   1  139.09    7.40
  -5  -1  -1  131.99    6.40
   5  -1   1  136.29    7.30
  -5   1  -1  129.09    6.50
  -5   1  -1  137.89    6.40
   5   1   1  137.59    7.30
   5   1   1  129.19    7.10
  -6  -1  -1  118.09    6.00
   6  -1   1  108.59    6.70
  -6  -1  -1  108.19    5.80
   6  -1   1  105.99    6.80
   6   1   1  113.89    6.80
  -6   1  -1  114.99    6.00
  -6   1  -1  111.69    5.80
  -7  -1  -1    4.70    1.20
   7  -1   1    2.10    1.90
  -7  -1  -1    4.60    1.50
   7  -1   1    2.10    2.00
   7   1   1    4.40    2.00
   7   1   1    3.50    2.10
  -7   1  -1    3.80    1.20
  -7   1  -1    4.50    1.50
  -8  -1  -1   67.09    4.30
   8  -1   1   60.49    6.60
   8   1   1   61.19    6.70
  -8   1  -1   62.49    4.10
   9  -1   1   22.20    4.20
  -9  -1  -1   23.60    2.40
  -9   1  -1   25.20    2.50
   9   1   1   22.00    4.00
  10  -1   1   39.40    4.50
 -10  -1  -1   43.20    2.90
 -10   1  -1   41.00    2.80
  10   1   1   40.90    4.50
 -11  -1  -1    9.30    1.20
  11  -1   1   11.80    2.10
 -11   1  -1    9.40    1.10
  11   1   1    7.50    1.90
  11  -2  -1    1.80    1.50
 -11  -2   1    1.30    0.80
 -11   2   1    0.40    0.70
  11   2  -1    1.70    1.40
  10  -2  -1    1.90    2.10
 -10  -2   1    3.20    1.10
  10   2  -1    4.00    2.20
 -10   2   1    2.70    1.10
  -9  -2   1  162.68    7.80
   9  -2  -1  166.58   10.50
  -9  -2   1  150.18    7.60
   9   2  -1  157.68   10.50
  -9   2   1  159.08    7.90
  -9   2   1  149.59    7.70
  -8  -2   1   25.30    2.50
  -8  -2   1   25.80    2.50
   8  -2  -1   21.80    3.90
  -8   2   1   26.10    2.60
   8   2  -1   25.60    4.00
  -8   2   1   24.10    2.60
  -7  -2   1  248.18   11.40
   7  -2  -1  245.58   12.90
  -7  -2   1  227.38   11.20
  -7   2   1  242.98   11.60
  -7   2   1  237.98   11.20
  -6  -2   1    2.90    1.20
  -6  -2   1    1.60    1.10
   6  -2  -1    2.50    1.70
   6  -2  -1    2.40    1.40
   6   2  -1    2.60    0.90
   6   2  -1    1.90    1.70
  -6   2   1    2.30    1.20
  -6   2   1    1.30    1.00
   5  -2  -1  479.55   22.50
   5  -2  -1  508.45   22.40
  -5  -2   1  519.55   21.70
  -5  -2   1  507.15   21.70
  -5   2   1  483.25   21.40
   5   2  -1  505.55   22.70
  -5   2   1  506.15   21.60
   5   2  -1  514.55   21.50
  -5   2   1  523.35   21.80
  -4  -2   1  191.68    8.60
   4  -2  -1  192.88    9.30
   4  -2  -1  186.08    9.20
  -4  -2   1  184.68    8.70
   4   2  -1  215.98    9.30
   4   2  -1  192.58    8.50
  -4   2   1  206.88    8.50
  -4   2   1  191.78    8.80
  -4   2   1  178.48    8.40
   4   2  -1  180.38    8.60
  -3  -2   1 2526.75  103.79
  -3  -2   1 2534.05  103.99
   3  -2  -1 2437.36  104.29
   3  -2  -1 2584.74  104.69
  -3  -2   1 2559.84  103.99
  -3   2   1 2594.84  103.89
   3   2  -1 2630.44  103.89
  -3   2   1 2509.75  103.99
  -3   2   1 2540.55  103.89
   3   2  -1 2464.85  104.29
   3   2  -1 2358.46  103.89
  -2  -2   1 4749.42  170.98
  -2  -2   1 4160.58  170.88
   2  -2  -1 4193.68  171.08
  -2  -2   1 3842.32  170.78
   2  -2  -1 4256.07  170.68
   2   2  -1 3775.42  171.08
  -2   2   1 4078.89  170.78
   2   2  -1 4082.99  170.78
   2   2  -1 3827.02  170.88
  -2   2   1 4405.86  170.98
  -2   2   1 4342.67  170.88
   1  -2  -1  256.97   11.10
   1  -2  -1  262.07   11.40
  -1  -2   1  263.07   11.20
  -1  -2   1  239.18   11.10
  -1   2   1  248.58   11.10
  -1   2   1  259.07   11.00
   1   2  -1  265.37   11.20
   1   2  -1  259.37   11.10
  -1   2   1  255.67   11.30
   0  -2   1  148.19    6.30
   0  -2  -1  149.99    6.20
   0  -2  -1  153.08    6.30
   0  -2   1  153.08    6.30
   0  -2   1  144.29    6.40
   0   2   1  153.68    6.40
   0   2  -1  144.79    6.30
   0   2   1  142.09    6.30
   0   2   1  145.59    6.20
   0   2  -1  145.69    6.20
   1  -2   1 2638.24  116.69
  -1  -2  -1 2803.72  116.59
   1  -2   1 2742.13  116.99
   1  -2   1 3062.79  116.69
  -1  -2  -1 2816.72  116.49
  -1  -2  -1 2717.33  116.69
   1   2   1 2824.22  116.89
  -1   2  -1 2873.21  116.49
   1   2   1 3123.29  116.89
  -1   2  -1 2753.12  116.59
  -2  -2  -1 4735.23  183.88
   2  -2   1 4626.34  183.88
   2  -2   1 4354.36  184.08
  -2  -2  -1 4881.41  183.78
  -2  -2  -1 4626.14  183.88
   2  -2   1 4090.89  184.28
   2   2   1 4729.83  184.08
  -2   2  -1 4403.46  183.78
   2   2   1 4098.29  184.08
  -2   2  -1 4613.74  183.88
   2   2   1 4092.19  183.78
  -2   2  -1 4409.66  183.58
  -3  -2  -1  903.21   37.20
   3  -2   1  884.41   38.00
  -3  -2  -1  887.31   37.10
   3  -2   1  924.41   37.70
   3  -2   1  866.81   37.20
  -3  -2  -1  931.61   37.30
   3   2   1  909.91   37.80
  -3   2  -1  880.21   37.30
  -3   2  -1  878.31   37.00
  -3   2  -1  891.01   37.20
   3   2   1  906.11   37.60
   3   2   1  875.61   37.10
   4  -2   1  185.18    8.60
  -4  -2  -1  168.18    7.80
  -4  -2  -1  171.78    7.70
   4  -2   1  177.18    8.50
  -4  -2  -1  160.18    7.50
   4   2   1  160.48    7.50
  -4   2  -1  139.89    7.30
  -4   2  -1  175.48    7.70
  -4   2  -1  174.98    7.70
   4   2   1  182.88    8.20
  -5  -2  -1   15.60    1.70
  -5  -2  -1   14.10    1.50
   5  -2   1   12.10    2.00
   5  -2   1   12.70    2.10
  -5   2  -1   14.10    1.50
   5   2   1   11.10    2.00
   5   2   1   13.30    1.80
  -5   2  -1   12.70    1.60
   6  -2   1   14.80    2.60
  -6  -2  -1   17.50    2.00
   6  -2   1   13.30    2.30
   6   2   1   10.50    2.20
  -6   2  -1   16.40    1.90
  -6   2  -1   16.00    2.00
   7  -2   1  107.09    7.90
  -7  -2  -1  100.79    5.80
   7  -2   1  102.49    6.90
  -7  -2  -1  111.69    5.60
   7   2   1   96.89    8.00
  -7   2  -1   99.39    5.50
  -7   2  -1  106.89    5.90
   7   2   1  105.69    7.20
  -8  -2  -1   32.10    3.10
   8  -2   1   36.60    5.00
  -8   2  -1   42.80    3.10
   8   2   1   40.30    5.40
   9  -2   1   18.80    3.90
  -9  -2  -1   13.00    1.90
   9   2   1   16.00    3.40
  -9   2  -1    9.10    1.70
  10  -2   1   44.50    4.70
 -10  -2  -1   40.90    2.80
  10   2   1   41.30    4.60
 -10   2  -1   44.70    2.90
 -11  -2  -1   12.00    1.30
  11  -2   1   16.30    2.30
  11   2   1   14.50    2.40
 -11   2  -1   16.00    1.30
 -11  -3   1    6.20    1.10
  11  -3  -1    7.40    1.90
 -11   3   1    5.40    1.00
  11   3  -1    5.40    1.70
 -10  -3   1   -0.30    0.90
  10  -3  -1    2.10    2.00
  10   3  -1   -0.60    1.70
 -10   3   1   -0.20    0.90
 -10   3   1    0.70    1.00
  10   3  -1    0.00    1.00
  -9  -3   1   84.69    4.90
   9  -3  -1   88.79    7.40
  -9   3   1   81.49    4.90
  -9   3   1   84.09    4.90
   9   3  -1   84.99    7.40
  -8  -3   1    0.10    1.10
  -8  -3   1    0.20    1.10
   8  -3  -1    0.10    2.00
  -8   3   1   -0.50    1.10
   8   3  -1    0.30    2.00
  -8   3   1   -0.40    1.20
  -7  -3   1    5.80    1.60
   7  -3  -1    7.60    2.30
  -7   3   1    6.30    1.50
   7   3  -1    8.60    2.30
  -7   3   1    9.40    1.80
  -6  -3   1  346.77   15.20
  -6  -3   1  345.17   15.10
   6  -3  -1  313.97   16.10
   6  -3  -1  347.27   16.20
   6   3  -1  348.27   16.30
  -6   3   1  326.07   15.00
   6   3  -1  335.37   15.00
  -6   3   1  356.36   15.40
  -5  -3   1  224.38   10.00
   5  -3  -1  208.88   10.90
   5  -3  -1  226.68   10.90
  -5  -3   1  226.58   10.00
   5   3  -1  223.98    9.80
  -5   3   1  220.78   10.20
  -5   3   1  221.28   10.00
   5   3  -1  220.68   11.00
  -5   3   1  213.18    9.70
  -4  -3   1 1307.17   52.99
   4  -3  -1 1291.07   53.59
   4  -3  -1 1281.77   53.79
  -4  -3   1 1282.97   52.99
  -4   3   1 1291.87   53.09
   4   3  -1 1178.38   52.79
   4   3  -1 1304.87   52.89
   4   3  -1 1236.28   53.69
  -4   3   1 1297.17   52.89
  -4   3   1 1273.57   52.79
  -3  -3   1  233.78   10.00
   3  -3  -1  229.98   10.30
   3  -3  -1  215.08    9.60
  -3  -3   1  236.88    9.90
   3  -3  -1  230.48   11.00
  -3  -3   1  230.58   10.00
  -3   3   1  231.68    9.80
  -3   3   1  226.08   10.00
   3   3  -1  216.98    9.70
   3   3  -1  234.88   10.30
  -3   3   1  229.48    9.80
   3   3  -1  232.18    9.90
  -2  -3   1 2726.23  108.99
  -2  -3   1 2588.04  108.89
   2  -3  -1 2574.64  108.79
   2  -3  -1 2678.33  109.19
  -2  -3   1 2648.94  108.99
  -2   3   1 2629.84  109.09
  -2   3   1 2692.43  108.89
   2   3  -1 2619.14  109.19
  -2   3   1 2634.24  108.79
   2   3  -1 2669.43  108.89
   1  -3  -1   36.10    2.40
   1  -3  -1   36.70    1.90
  -1  -3   1   36.90    2.00
  -1  -3   1   35.90    1.90
  -1   3   1   35.30    2.10
   1   3  -1   37.90    2.00
  -1   3   1   37.40    1.90
   1   3  -1   37.80    1.90
  -1   3   1   32.90    1.60
  -1   3   1   37.30    2.00
   0  -3  -1 2947.80  119.09
   0  -3  -1 3033.30  118.89
   0  -3  -1 2758.12  118.79
   0  -3  -1 3039.10  118.79
   0  -3   1 2969.60  118.99
   0  -3   1 2812.92  119.09
   0  -3   1 3028.60  118.89
   0  -3  -1 2893.71  118.89
   0  -3  -1 2783.72  118.79
   0   3  -1 2949.51  118.89
   0   3   1 3249.07  118.99
   0   3  -1 2551.94  118.79
   0   3   1 2655.33  118.79
   0   3   1 2743.93  118.89
   1  -3   1 1155.98   47.20
   1  -3   1 1194.38   47.60
  -1  -3  -1 1060.09   47.00
  -1  -3  -1 1148.79   47.10
  -1  -3  -1 1108.19   47.20
   1  -3   1 1180.78   47.10
  -1   3  -1 1124.49   47.10
  -1   3  -1 1119.19   47.20
   1   3   1 1151.48   47.40
  -1   3  -1 1131.69   47.00
   1   3   1 1182.08   47.30
   2  -3   1   62.39    3.10
  -2  -3  -1   59.89    3.00
   2  -3   1   63.49    3.70
  -2  -3  -1   57.49    2.80
   2  -3   1   56.69    3.30
  -2   3  -1   54.59    2.90
   2   3   1   60.29    2.90
  -2   3  -1   57.49    3.00
   2   3   1   62.79    3.30
  -2   3  -1   60.99    2.70
  -3  -3  -1   32.50    2.00
  -3  -3  -1   30.50    2.00
  -3  -3  -1   31.20    2.10
   3  -3   1   31.60    2.40
   3  -3   1   28.60    2.00
   3  -3   1   29.50    2.80
  -3   3  -1   28.90    2.20
   3   3   1   30.00    2.40
  -3   3  -1   27.10    1.60
   3   3   1   28.60    2.40
   3   3   1   29.50    1.90
  -3   3  -1   31.80    1.90
  -4  -3  -1 2529.15  100.49
   4  -3   1 2363.26  101.29
   4  -3   1 2334.77  100.19
  -4  -3  -1 2363.36  100.29
  -4  -3  -1 2413.06  100.19
   4  -3   1 2475.85  101.09
  -4   3  -1 2462.85  100.49
   4   3   1 2503.85  101.09
  -4   3  -1 2432.56  100.39
   4   3   1 2417.86  100.19
   4   3   1 2420.16  100.69
   5  -3   1  150.38    8.00
   5  -3   1  149.19    8.20
  -5  -3  -1  151.58    7.30
  -5  -3  -1  143.69    7.00
  -5   3  -1  150.58    7.40
   5   3   1  149.09    8.00
  -5   3  -1  161.98    7.20
  -6  -3  -1   96.99    5.30
   6  -3   1   97.19    6.40
   6  -3   1  104.69    6.20
  -6   3  -1   94.19    5.20
   6   3   1   99.89    6.20
  -6   3  -1   91.99    5.40
   7  -3   1   83.19    7.00
   7  -3   1   75.59    5.70
   7  -3   1   69.99    6.10
  -7  -3  -1   79.79    4.70
  -7  -3  -1   77.99    4.80
  -7  -3  -1   72.59    4.40
   7   3   1   85.69    6.30
  -7   3  -1   73.59    4.50
  -7   3  -1   70.49    4.70
   7   3   1   79.79    7.00
  -7   3  -1   67.49    4.70
  -8  -3  -1  116.09    6.30
   8  -3   1  121.89    8.80
  -8   3  -1  125.69    6.30
   8   3   1  125.89    9.10
   8   3   1  100.99    6.40
   9  -3   1   18.10    3.80
  -9  -3  -1   19.10    2.20
   9   3   1   17.50    3.60
  -9   3  -1   20.60    2.30
  10  -3   1   32.30    4.20
 -10  -3  -1   32.50    2.40
  10   3   1   35.30    4.10
 -10   3  -1   37.10    2.60
 -11  -3  -1    7.10    1.00
  11  -3   1    5.10    1.50
 -11   3  -1    6.60    0.90
  11   3   1    6.20    1.70
  11  -4  -1   -0.20    1.20
 -11  -4   1    1.30    0.80
  11   4  -1   -0.40    1.30
 -11   4   1    0.90    0.70
  10  -4  -1    3.20    2.10
 -10  -4   1    2.50    1.10
  10   4  -1    3.50    1.20
 -10   4   1    4.00    1.10
 -10   4   1    3.00    1.00
  10   4  -1    2.60    2.00
   9  -4  -1  396.16   19.70
  -9  -4   1  394.66   17.00
  -9   4   1  376.56   17.00
  -9   4   1  380.86   17.00
   9   4  -1  361.26   17.20
   9   4  -1  385.56   19.60
  -8  -4   1  173.18    8.20
  -8  -4   1  174.68    8.10
   8  -4  -1  152.08   10.50
  -8   4   1  163.38    8.00
  -8   4   1  157.18    8.10
   8   4  -1  153.28   10.60
   7  -4  -1   54.59    4.90
   7  -4  -1   60.59    5.20
  -7  -4   1   52.19    3.60
  -7  -4   1   56.09    4.00
   7   4  -1   63.59    5.00
  -7   4   1   54.49    4.00
  -6  -4   1  468.35   20.10
   6  -4  -1  456.95   20.80
  -6  -4   1  438.16   19.80
   6  -4  -1  452.65   21.20
  -6   4   1  450.35   19.70
   6   4  -1  456.15   19.80
   6   4  -1  454.55   21.00
  -6   4   1  457.95   20.20
  -5  -4   1   94.29    4.80
  -5  -4   1   86.89    4.60
   5  -4  -1   93.49    5.70
   5  -4  -1   85.39    5.60
  -5   4   1   94.29    4.60
   5   4  -1   84.69    4.60
  -5   4   1   95.69    5.00
   5   4  -1   94.89    5.60
  -5   4   1   82.79    4.40
   4  -4  -1   25.00    2.70
  -4  -4   1   18.40    1.70
  -4  -4   1   21.50    1.80
  -4  -4   1   24.10    1.90
   4  -4  -1   27.20    2.80
  -4   4   1   28.20    1.80
   4   4  -1   23.30    1.80
   4   4  -1   24.00    2.50
  -4   4   1   24.50    2.00
  -4   4   1   21.00    1.70
  -3  -4   1  439.56   18.60
   3  -4  -1  429.56   18.30
  -3  -4   1  453.55   18.70
  -3  -4   1  449.66   18.60
   3  -4  -1  452.35   18.90
   3  -4  -1  407.56   19.80
   3   4  -1  436.66   19.10
   3   4  -1  448.06   18.50
  -3   4   1  421.26   18.40
  -3   4   1  445.56   18.50
   2  -4  -1  122.99    5.80
   2  -4  -1  121.39    6.70
  -2  -4   1  128.79    5.60
   2  -4  -1  127.89    5.50
  -2  -4   1  129.29    5.60
  -2  -4   1  123.89    5.60
   2   4  -1  118.49    5.80
   2   4  -1  120.69    5.60
  -2   4   1  123.29    5.50
  -2   4   1  116.89    5.30
   1  -4  -1  491.05   20.30
  -1  -4   1  483.75   20.30
  -1  -4   1  506.25   20.30
   1  -4  -1  491.05   20.80
  -1  -4   1  528.55   20.30
  -1   4   1  481.65   20.30
  -1   4   1  456.05   20.00
   1   4  -1  475.15   20.30
  -1   4   1  477.25   20.40
   1   4  -1  475.15   20.30
  -1   4   1  475.75   20.30
   0  -4  -1 1677.93   70.29
   0  -4  -1 1681.23   69.99
   0  -4  -1 1689.63   69.99
   0  -4   1 1739.03   69.99
   0  -4  -1 1720.43   69.89
   0  -4   1 1648.73   70.09
   0  -4   1 1858.41   70.39
   0  -4  -1 1668.83   70.09
   0  -4  -1 1679.33   69.99
   0   4  -1 1688.23   70.09
   0   4   1 1647.74   69.99
   0   4   1 1673.53   69.99
   0   4   1 1727.43   70.19
   1  -4   1 2891.81  112.99
  -1  -4  -1 2628.94  112.79
   1  -4   1 2837.82  112.79
  -1  -4  -1 2720.93  112.89
   1  -4   1 2602.84  112.79
  -1   4  -1 2853.41  112.89
   1   4   1 2663.03  112.89
  -1   4  -1 2690.63  112.69
   1   4   1 2736.63  112.99
   1   4   1 2828.92  113.09
   1   4   1 2710.43  112.69
  -2  -4  -1  863.21   37.00
   2  -4   1  934.91   37.90
   2  -4   1  911.81   37.20
  -2  -4  -1  866.01   37.30
  -2  -4  -1  902.51   37.20
   2  -4   1  894.31   37.40
   2   4   1  904.91   37.30
  -2   4  -1  899.31   37.00
   2   4   1  855.61   37.60
   2   4   1  909.71   37.20
  -2   4  -1  909.31   37.20
  -2   4  -1  899.41   37.30
   3  -4   1  536.35   22.10
  -3  -4  -1  527.45   22.20
   3  -4   1  518.55   23.10
  -3  -4  -1  527.05   22.20
   3  -4   1  550.04   22.50
  -3  -4  -1  497.55   22.00
  -3   4  -1  522.65   22.10
   3   4   1  537.05   22.10
   3   4   1  519.35   22.30
   3   4   1  533.35   22.70
  -3   4  -1  516.55   21.90
  -4  -4  -1    1.70    0.80
   4  -4   1    3.80    1.50
  -4  -4  -1    2.30    0.80
   4  -4   1   10.90    1.80
   4  -4   1    2.70    0.80
  -4  -4  -1    3.00    0.80
   4   4   1    5.00    1.10
  -4   4  -1    2.30    0.90
  -4   4  -1    2.30    1.00
   4   4   1    4.00    0.80
   4   4   1    2.50    1.20
   5  -4   1   15.10    2.30
   5  -4   1   16.60    2.40
  -5  -4  -1   18.20    1.80
  -5   4  -1   18.10    1.80
   5   4   1   11.10    1.30
   5   4   1   18.10    2.30
  -5   4  -1   16.30    1.80
  -6  -4  -1   13.90    1.80
   6  -4   1   13.50    2.40
   6  -4   1   12.20    2.40
  -6   4  -1   12.30    1.60
  -6   4  -1   11.20    1.90
   6   4   1   12.90    2.50
   7  -4   1  218.28   12.40
  -7  -4  -1  246.28   10.80
   7  -4   1  235.88   13.20
   7  -4   1  228.58   12.10
   7  -4   1  223.68   12.80
  -7   4  -1  228.18   10.70
  -7   4  -1  234.08   11.20
   7   4   1  229.88   13.30
  -7   4  -1  215.98   10.60
   7   4   1  245.08   13.00
  -7   4  -1  226.48   11.10
  -8  -4  -1   25.20    2.40
   8  -4   1   24.60    4.00
   8   4   1   21.70    2.50
  -8   4  -1   21.10    2.30
   8   4   1   26.10    4.30
  -9  -4  -1    0.50    1.10
   9  -4   1   -0.30    2.00
   9   4   1    2.50    2.20
  -9   4  -1    0.70    1.10
  10  -4   1   26.10    3.60
 -10  -4  -1   28.00    2.30
  10   4   1   23.90    3.40
 -10   4  -1   31.40    2.30
 -11  -4  -1    8.80    1.10
  11  -4   1    7.50    1.60
 -11   4  -1    8.20    0.90
  11   4   1    5.60    1.50
 -11  -5   1    7.50    1.10
  11  -5  -1    7.00    1.80
  11   5  -1    6.30    1.80
 -11   5   1    6.50    1.00
 -10  -5   1   11.10    1.60
  10  -5  -1   10.10    2.70
  10   5  -1   12.70    1.70
 -10   5   1    7.40    1.30
  10   5  -1   10.80    2.50
 -10   5   1   11.00    1.50
   9  -5  -1   40.70    5.10
  -9  -5   1   39.50    3.00
   9   5  -1   37.50    3.40
  -9   5   1   38.80    3.00
  -9   5   1   38.40    3.20
   9   5  -1   36.70    4.80
  -8  -5   1  324.77   14.50
   8  -5  -1  326.47   17.30
  -8  -5   1  321.97   14.60
   8   5  -1  311.67   17.10
  -8   5   1  318.77   14.40
  -8   5   1  329.77   14.60
  -7  -5   1  348.17   15.40
   7  -5  -1  327.47   16.50
   7  -5  -1  315.77   16.50
  -7  -5   1  326.67   14.70
  -7  -5   1  341.27   14.90
  -7   5   1  334.87   15.40
   7   5  -1  310.17   16.70
  -7   5   1  326.07   14.70
  -6  -5   1   39.80    3.00
  -6  -5   1   41.60    3.10
   6  -5  -1   37.10    4.00
   6  -5  -1   43.30    3.80
   6   5  -1   45.10    3.00
  -6   5   1   42.40    3.30
   6   5  -1   41.00    3.70
  -5  -5   1    3.20    1.10
  -5  -5   1    3.00    1.00
   5  -5  -1    4.70    1.60
   5  -5  -1   -1.90    1.80
  -5   5   1    3.10    0.80
  -5   5   1    1.50    1.00
   5   5  -1    2.70    1.30
  -5   5   1    1.70    0.90
   5   5  -1    4.30    1.00
   4  -5  -1   20.90    2.70
  -4  -5   1   16.80    1.70
  -4  -5   1   18.80    1.70
   4  -5  -1   22.50    2.70
  -4  -5   1   17.30    1.70
  -4   5   1   15.90    1.70
  -4   5   1   18.10    1.50
   4   5  -1   17.20    1.60
   4   5  -1   18.40    2.10
  -4   5   1   16.90    1.40
   3  -5  -1  137.49    6.40
   3  -5  -1  127.49    5.90
  -3  -5   1  137.89    6.10
  -3  -5   1  131.99    6.10
  -3  -5   1  130.69    6.10
   3  -5  -1  123.59    7.70
   3   5  -1  127.79    6.10
  -3   5   1  131.59    5.90
  -3   5   1  135.19    6.30
   3   5  -1  126.79    6.40
  -3   5   1  135.49    6.00
   2  -5  -1   46.90    4.00
  -2  -5   1   51.19    2.60
  -2  -5   1   52.79    2.80
   2  -5  -1   48.90    2.90
   2  -5  -1   49.99    2.60
  -2  -5   1   52.49    2.70
  -2   5   1   50.19    2.60
  -2   5   1   50.49    2.80
   2   5  -1   48.70    2.80
  -2   5   1   46.00    2.30
   2   5  -1   50.29    2.70
   1  -5  -1 4561.14  185.78
   1  -5  -1 4614.54  186.58
  -1  -5   1 4873.71  186.08
  -1  -5   1 4295.57  186.18
  -1  -5   1 4722.03  186.18
   1  -5  -1 4554.54  186.08
  -1   5   1 4460.45  186.08
   1   5  -1 4471.55  186.08
  -1   5   1 4463.35  186.18
  -1   5   1 4475.95  185.98
   1   5  -1 4512.75  185.98
   1   5  -1 4295.77  185.98
   0  -5  -1  312.77   13.20
   0  -5   1  328.27   13.80
   0  -5  -1  319.17   13.10
   0  -5  -1  294.77   13.30
   0  -5   1  312.37   13.20
   0  -5  -1  305.77   13.10
   0  -5  -1  312.97   13.50
   0  -5  -1  312.57   13.10
   0   5  -1  302.87   13.20
   0   5   1  317.97   13.20
   0   5   1  310.17   13.30
   0   5   1  308.87   13.10
   0   5  -1  310.37   13.30
  -1  -5  -1 7548.74  300.47
   1  -5   1 7066.39  300.67
   1  -5   1 8309.57  300.67
  -1  -5  -1 7698.03  300.47
   1  -5   1 6859.91  300.47
  -1  -5  -1 7615.94  300.77
  -1  -5  -1 6861.91  300.57
  -1  -5  -1 7422.36  300.77
  -1  -5  -1 7379.16  300.47
   1  -5   1 6567.94  301.17
  -1   5  -1 6662.23  300.67
   1   5   1 7180.78  300.47
   1   5   1 7874.91  300.87
   1   5   1 7183.58  300.67
  -1   5  -1 7524.35  300.57
   2  -5   1 1246.18   50.69
  -2  -5  -1 1171.28   50.59
   2  -5   1 1279.17   50.79
  -2  -5  -1 1101.79   50.49
  -2  -5  -1 1243.28   50.79
   2  -5   1 1278.77   51.49
   2   5   1 1265.27   50.69
  -2   5  -1 1242.68   50.79
   2   5   1 1241.28   51.09
  -2   5  -1 1232.28   50.59
   2   5   1 1200.58   50.79
  -2   5  -1 1178.78   50.49
   3  -5   1   25.30    2.70
  -3  -5  -1   25.50    1.70
   3  -5   1   24.30    2.20
   3  -5   1   25.80    2.00
  -3  -5  -1   27.00    2.00
  -3  -5  -1   26.60    1.90
   3   5   1   23.10    2.40
  -3   5  -1   28.70    2.10
   3   5   1   26.50    1.80
  -3   5  -1   25.40    1.60
   3   5   1   28.50    2.00
  -3   5  -1   24.70    1.80
  -4  -5  -1   45.40    2.70
   4  -5   1   38.70    3.10
  -4  -5  -1   40.40    2.40
   4  -5   1   38.20    2.50
   4  -5   1   42.00    3.70
  -4  -5  -1   41.20    2.50
  -4   5  -1   40.40    2.80
   4   5   1   44.80    3.30
   4   5   1   38.90    2.40
  -4   5  -1   40.40    2.50
   5  -5   1    8.40    1.90
  -5  -5  -1   12.90    1.60
   5  -5   1   12.50    2.30
  -5   5  -1   10.70    1.40
  -5   5  -1   10.90    1.60
   5   5   1   12.90    1.40
   5   5   1   13.90    2.30
   6  -5   1   98.99    6.60
   6  -5   1   89.89    5.90
  -6  -5  -1  101.69    5.40
  -6   5  -1   97.59    5.10
   6   5   1   93.59    6.50
  -6   5  -1   87.69    5.50
   7  -5   1  101.59    7.60
   7  -5   1  111.39    8.10
  -7  -5  -1   92.19    5.50
  -7  -5  -1  103.99    6.10
   7  -5   1  106.49    7.70
  -7  -5  -1  111.29    5.70
   7   5   1  105.79    8.20
  -7   5  -1  104.19    6.30
   7   5   1  102.69    6.10
  -7   5  -1  106.59    5.70
  -7   5  -1   94.69    5.60
   7   5   1  112.39    7.70
   8  -5   1  373.66   19.20
   8  -5   1  414.06   20.20
  -8  -5  -1  423.66   17.70
  -8   5  -1  402.26   17.50
  -8   5  -1  378.86   17.50
   8   5   1  390.66   17.90
   8   5   1  404.26   20.20
  -9  -5  -1   40.40    2.90
   9  -5   1   37.30    5.00
   9   5   1   36.90    3.00
  -9   5  -1   39.20    3.10
   9   5   1   41.00    4.80
  10  -5   1   36.00    3.90
 -10  -5  -1   33.70    2.50
 -10   5  -1   38.20    2.50
  10   5   1   35.00    4.00
 -11  -5  -1    0.20    0.60
  11  -5   1    0.40    1.00
  11   5   1    0.10    1.20
 -11   5  -1    0.70    0.60
 -11  -6   1   10.00    1.10
  11  -6  -1    8.60    1.80
  10  -6  -1   11.10    2.70
 -10  -6   1    8.50    1.40
  10   6  -1   11.60    1.60
 -10   6   1   10.20    1.40
 -10   6   1    7.90    1.20
  10   6  -1    8.70    2.20
  -9  -6   1  135.29    7.00
   9  -6  -1  145.59    9.30
   9   6  -1  135.29    8.90
  -9   6   1  136.89    7.10
  -9   6   1  135.19    6.80
   9   6  -1  138.89    7.40
  -8  -6   1  571.04   24.50
   8  -6  -1  537.55   26.30
   8  -6  -1  569.34   27.30
  -8  -6   1  619.64   24.90
  -8   6   1  556.54   24.30
  -8   6   1  592.64   24.70
   8   6  -1  526.55   26.70
  -7  -6   1    7.80    1.70
  -7  -6   1    9.50    2.00
  -7  -6   1    5.20    1.30
   7  -6  -1    7.90    2.70
   7  -6  -1    7.70    2.60
   7  -6  -1    6.10    2.50
   7   6  -1    9.50    2.60
  -7   6   1    4.10    1.50
   7   6  -1    7.20    2.80
  -7   6   1    8.20    1.40
  -7   6   1    8.60    2.20
  -6  -6   1   51.09    3.50
   6  -6  -1   42.00    3.90
   6  -6  -1   50.29    4.70
   6   6  -1   55.19    4.20
   6   6  -1   51.99    3.30
  -6   6   1   51.69    3.80
   5  -6  -1   92.29    6.00
   5  -6  -1   87.39    5.90
  -5  -6   1   88.39    4.70
  -5  -6   1   93.09    5.00
  -5   6   1   90.29    5.00
   5   6  -1   90.29    4.80
   5   6  -1   98.29    5.60
  -4  -6   1  133.59    6.30
  -4  -6   1  129.09    6.30
   4  -6  -1  150.08    7.60
  -4  -6   1  127.99    6.40
   4  -6  -1  126.79    7.60
  -4   6   1  128.99    6.50
  -4   6   1  129.49    6.10
   4   6  -1  132.69    6.40
   4   6  -1  142.49    6.90
  -3  -6   1   74.59    3.80
   3  -6  -1   72.09    5.80
  -3  -6   1   73.09    3.70
   3  -6  -1   76.69    4.10
   3  -6  -1   72.69    3.60
  -3  -6   1   70.99    3.70
   3   6  -1   66.29    4.00
   3   6  -1   72.79    3.70
  -3   6   1   63.19    3.40
  -3   6   1   71.69    3.60
  -2  -6   1   62.79    3.30
   2  -6  -1   63.19    3.40
   2  -6  -1   52.59    4.80
   2  -6  -1   59.49    3.10
  -2  -6   1   61.69    3.30
  -2  -6   1   61.09    3.20
  -2   6   1   62.49    3.20
   2   6  -1   59.29    3.30
  -2   6   1   59.39    2.80
  -2   6   1   61.59    3.30
   2   6  -1   62.29    3.20
   1  -6  -1  458.05   19.20
   1  -6  -1  482.45   19.90
  -1  -6   1  478.75   19.30
  -1  -6   1  473.45   19.20
  -1  -6   1  405.76   19.40
   1  -6  -1  442.16   18.90
  -1   6   1  465.95   19.30
  -1   6   1  447.06   19.20
   1   6  -1  464.85   19.20
  -1   6   1  460.65   19.30
   1   6  -1  457.75   19.20
   1   6  -1  434.26   19.10
   0  -6  -1   72.49    3.50
   0  -6   1   67.19    3.20
   0  -6  -1   63.09    3.60
   0  -6  -1   61.29    3.00
   0  -6   1   67.39    4.10
   0   6   1   61.69    3.20
   0   6  -1   62.49    3.20
   0   6   1   65.89    3.50
   0   6   1   60.59    3.10
   0   6  -1   61.99    3.30
   1  -6   1  237.48   10.40
   1  -6   1  266.17   11.10
  -1  -6  -1  231.78   10.10
  -1  -6  -1  236.58   10.20
  -1  -6  -1  234.98   10.10
  -1  -6  -1  234.68   10.00
  -1  -6  -1  232.18   10.50
   1  -6   1  233.38   10.20
  -1  -6  -1  245.58   10.40
   1   6   1  231.78   10.10
   1   6   1  236.28   10.60
  -1   6  -1  246.18   10.40
   1   6   1  234.08   10.30
  -1   6  -1  232.18   10.20
  -2  -6  -1  264.87   11.40
   2  -6   1  274.87   11.80
   2  -6   1  281.07   11.80
   2  -6   1  287.37   12.70
  -2  -6  -1  268.27   11.70
  -2  -6  -1  264.87   11.40
  -2  -6  -1  265.37   11.70
  -2  -6  -1  269.97   11.40
  -2  -6  -1  292.77   11.90
  -2   6  -1  268.87   11.50
   2   6   1  276.67   11.80
   2   6   1  262.67   11.50
   2   6   1  261.07   12.10
  -2   6  -1  263.47   11.50
  -3  -6  -1  512.45   21.80
  -3  -6  -1  526.15   21.70
   3  -6   1  532.55   22.80
   3  -6   1  511.05   21.70
  -3  -6  -1  481.95   21.50
   3  -6   1  517.25   21.90
   3   6   1  518.75   21.70
   3   6   1  507.75   22.40
  -3   6  -1  535.95   21.90
  -3   6  -1  503.45   21.40
  -3   6  -1  513.45   21.60
   3   6   1  494.95   21.70
  -4  -6  -1 1299.77   52.49
  -4  -6  -1 1246.28   52.39
   4  -6   1 1239.08   53.89
   4  -6   1 1242.68   52.99
   4  -6   1 1233.78   52.29
  -4   6  -1 1279.27   52.79
  -4   6  -1 1259.67   52.29
   4   6   1 1224.88   53.29
   4   6   1 1288.17   52.39
   5  -6   1   35.50    3.20
   5  -6   1   36.60    3.70
  -5  -6  -1   31.20    2.60
  -5   6  -1   34.50    2.50
  -5   6  -1   36.10    2.80
   5   6   1   40.30    3.70
   5   6   1   36.00    2.50
   6  -6   1    1.60    1.70
  -6  -6  -1    2.40    1.20
  -6   6  -1    1.30    1.40
   6   6   1    1.80    1.70
  -6   6  -1    2.10    1.10
   7  -6   1   14.90    3.20
   7  -6   1   19.10    3.50
  -7  -6  -1   14.60    1.90
  -7  -6  -1   16.20    1.90
  -7   6  -1   16.10    2.00
   7   6   1   16.80    3.50
  -7   6  -1   14.30    1.80
   7   6   1   13.40    2.10
  -8  -6  -1    3.40    1.20
   8  -6   1    3.70    2.20
   8  -6   1    2.80    2.10
  -8  -6  -1    1.30    1.30
   8   6   1    1.80    2.00
  -8   6  -1    3.10    1.10
  -8   6  -1    1.80    1.30
   8   6   1    2.70    1.30
   9  -6   1   13.20    3.10
  -9  -6  -1   14.20    1.70
   9   6   1   11.80    1.90
   9   6   1   12.30    2.80
  -9   6  -1   13.50    1.70
  -9   6  -1   15.40    1.90
 -10  -6  -1   11.80    1.50
  10  -6   1   14.80    2.60
  10   6   1   11.90    2.60
 -10   6  -1   10.90    1.40
  11  -6   1   -0.60    1.00
 -11  -6  -1    0.00    0.60
 -11   6  -1    0.60    0.60
 -11  -7   1   14.60    1.30
  11  -7  -1   14.50    2.10
 -10  -7   1   64.59    3.50
  10  -7  -1   56.09    5.00
  10   7  -1   52.99    3.60
 -10   7   1   58.19    3.40
 -10   7   1   52.59    3.10
   9  -7  -1   63.09    5.90
  -9  -7   1   72.89    4.10
  -9   7   1   58.99    3.80
   9   7  -1   63.09    5.60
   9   7  -1   73.79    4.50
  -9   7   1   56.19    4.00
   8  -7  -1   83.49    6.80
  -8  -7   1   89.29    5.10
   8  -7  -1   91.39    7.50
   8   7  -1  101.29    5.80
  -8   7   1   86.69    5.10
  -8   7   1   85.99    4.90
   7  -7  -1  229.58   13.10
  -7  -7   1  217.78   10.70
   7  -7  -1  224.98   12.80
  -7  -7   1  251.97   10.70
  -7  -7   1  250.07   11.00
  -7   7   1  196.68   10.40
  -7   7   1  240.08   11.00
   7   7  -1  235.18   12.80
  -7   7   1  236.08   11.60
  -6  -7   1  434.26   18.70
   6  -7  -1  409.46   20.50
   6  -7  -1  417.16   19.20
   6   7  -1  411.56   18.40
   6   7  -1  407.56   19.50
  -6   7   1  418.56   19.00
   5  -7  -1   56.69    4.90
  -5  -7   1   66.99    4.00
   5  -7  -1   70.29    5.20
  -5  -7   1   72.09    3.80
  -5   7   1   74.99    4.20
   5   7  -1   58.89    4.30
   5   7  -1   69.49    3.90
  -4  -7   1    0.90    0.80
   4  -7  -1   -2.50    1.60
   4  -7  -1    6.80    2.30
  -4  -7   1   -0.80    0.70
  -4  -7   1    0.30    0.80
   4   7  -1    0.40    1.00
  -4   7   1    1.20    0.90
   4   7  -1   -0.20    0.70
  -4   7   1    0.70    0.70
  -3  -7   1  493.85   20.20
  -3  -7   1  465.85   20.10
   3  -7  -1  459.05   20.00
   3  -7  -1  453.65   22.00
  -3  -7   1  461.55   20.10
   3  -7  -1  465.45   20.30
  -3   7   1  484.55   20.40
  -3   7   1  478.35   20.00
   3   7  -1  449.56   20.40
   3   7  -1  502.45   20.20
   2  -7  -1   -0.30    1.90
   2  -7  -1   -0.10    0.70
   2  -7  -1    0.20    0.70
  -2  -7   1    0.30    0.70
  -2  -7   1    0.10    0.60
  -2   7   1    0.40    0.70
  -2   7   1   -0.40    0.60
   2   7  -1   -0.10    0.60
   2   7  -1    0.40    0.80
  -2   7   1    0.10    0.40
   1  -7  -1  583.14   25.30
  -1  -7   1  590.74   26.00
  -1  -7   1  612.04   25.60
   1  -7  -1  634.04   25.70
   1  -7  -1  641.04   26.40
  -1   7   1  601.44   25.60
   1   7  -1  613.14   25.60
  -1   7   1  614.14   25.60
   1   7  -1  625.44   25.60
   1   7  -1  576.84   25.50
  -1   7   1  623.54   25.70
   0  -7  -1 1885.21   79.69
   0  -7   1 1943.21   79.79
   0  -7  -1 1876.01   80.09
   0  -7   1 2093.49   80.39
   0  -7  -1 1892.71   79.39
   0  -7   1 1972.00   79.59
   0   7  -1 1891.11   79.49
   0   7   1 1925.61   79.69
   0   7   1 1913.21   79.59
   0   7  -1 1903.11   79.69
   0   7   1 1902.31   79.49
  -1  -7  -1  387.26   16.70
  -1  -7  -1  393.36   16.80
  -1  -7  -1  379.66   17.20
   1  -7   1  452.55   18.00
   1  -7   1  413.96   16.90
  -1  -7  -1  382.36   16.80
   1  -7   1  413.26   17.10
  -1  -7  -1  371.66   16.80
  -1   7  -1  411.66   17.10
   1   7   1  399.66   17.30
   1   7   1  401.46   17.00
  -1   7  -1  400.96   16.90
   1   7   1  392.46   16.90
  -2  -7  -1  407.86   16.90
  -2  -7  -1  383.36   16.40
   2  -7   1  408.36   17.70
  -2  -7  -1  383.86   16.60
  -2  -7  -1  376.16   16.40
   2  -7   1  401.16   16.80
  -2  -7  -1  381.26   16.30
  -2  -7  -1  383.16   16.80
   2   7   1  404.56   16.80
   2   7   1  381.36   16.40
  -2   7  -1  381.76   16.40
   2   7   1  394.96   17.00
  -2   7  -1  389.36   16.50
  -3  -7  -1  146.69    7.00
   3  -7   1  149.69    7.00
   3  -7   1  161.58    8.20
  -3  -7  -1  155.98    7.10
  -3   7  -1  144.39    6.80
  -3   7  -1  160.98    7.20
   3   7   1  149.29    7.50
   3   7   1  146.69    7.00
  -3   7  -1  142.69    6.70
   4  -7   1  242.68   11.20
   4  -7   1  263.37   13.00
  -4  -7  -1  254.17   11.50
  -4  -7  -1  251.97   11.50
   4   7   1  254.67   12.20
   4   7   1  245.28   11.40
  -4   7  -1  255.27   11.10
  -4   7  -1  264.67   11.80
  -5  -7  -1  129.29    6.30
   5  -7   1  121.99    7.60
   5   7   1  115.09    7.00
   5   7   1  117.19    6.00
  -5   7  -1  111.39    5.90
  -5   7  -1  118.99    6.30
  -6  -7  -1  520.85   23.60
   6  -7   1  545.15   25.40
   6   7   1  545.05   24.80
  -6   7  -1  520.55   23.70
  -7  -7  -1   31.60    2.70
   7  -7   1   30.00    4.30
  -7  -7  -1   29.60    2.70
   7  -7   1   34.50    4.50
  -7   7  -1   35.20    2.80
   7   7   1   29.10    4.20
  -7   7  -1   34.50    3.00
   7   7   1   33.70    3.20
   8  -7   1  106.99    7.80
  -8  -7  -1   96.09    5.70
  -8  -7  -1  110.59    5.60
   8  -7   1  101.39    7.40
   8   7   1  107.89    6.10
  -8   7  -1  106.59    5.70
   8   7   1  115.69    7.80
  -8   7  -1  105.49    5.60
  -9  -7  -1   10.90    1.60
   9  -7   1    6.70    2.50
   9  -7   1    8.40    2.40
  -9   7  -1    8.60    1.40
   9   7   1    8.00    2.50
   9   7   1    5.90    1.60
  -9   7  -1    7.20    1.50
  10  -7   1    0.80    1.40
 -10  -7  -1   -0.60    0.80
  10   7   1   -1.70    0.90
 -10   7  -1    0.70    0.80
  10   7   1    0.30    1.40
  11  -8  -1    0.70    1.00
 -11  -8   1    0.00    0.60
  11   8  -1    0.60    0.70
 -10  -8   1   12.10    1.40
  10  -8  -1    8.80    2.40
 -10   8   1   11.00    1.40
  10   8  -1    8.80    1.50
  -9  -8   1    6.50    1.40
   9  -8  -1    3.10    2.00
   9  -8  -1    5.90    2.10
  -9   8   1    8.50    1.60
   9   8  -1    6.40    1.50
  -8  -8   1  159.88    7.90
   8  -8  -1  148.99    9.70
   8  -8  -1  159.78   10.20
  -8   8   1  164.88    8.00
   8   8  -1  162.48    8.50
   7  -8  -1   44.30    5.20
  -7  -8   1   42.30    3.30
  -7  -8   1   42.80    3.30
  -7   8   1   45.90    3.60
   6  -8  -1  147.79    9.70
  -6  -8   1  158.18    8.00
  -6   8   1  158.68    8.40
   6   8  -1  159.68    7.80
   6   8  -1  159.38    9.10
   5  -8  -1   68.59    5.30
  -5  -8   1   88.09    4.80
  -5  -8   1   93.79    5.00
   5  -8  -1   97.79    6.40
   5   8  -1   93.39    4.90
  -5   8   1   94.79    5.20
   5   8  -1   89.39    5.70
   4  -8  -1   39.10    3.70
   4  -8  -1   40.20    4.40
  -4  -8   1   46.60    2.90
  -4  -8   1   41.70    2.70
  -4  -8   1   38.70    2.70
   4   8  -1   42.50    2.80
  -4   8   1   43.80    3.00
  -4   8   1   37.80    2.50
   4   8  -1   41.20    3.30
  -3  -8   1   12.30    1.50
   3  -8  -1   10.90    1.50
  -3  -8   1    9.70    1.20
  -3  -8   1   10.30    1.30
   3  -8  -1    9.90    1.30
   3  -8  -1   15.40    3.80
   3   8  -1    8.80    1.50
   3   8  -1   11.60    1.30
  -3   8   1   12.40    1.60
  -3   8   1    9.60    1.20
   2  -8  -1 2224.88   94.89
  -2  -8   1 2398.86   94.99
  -2  -8   1 2347.86   94.89
   2  -8  -1 2216.18   94.79
   2   8  -1 2241.48   94.79
   2   8  -1 2394.76   94.89
   2   8  -1 2223.98   94.79
  -2   8   1 2236.58   94.79
  -2   8   1 2365.36   94.99
   1  -8  -1  363.46   15.60
   1  -8  -1  316.97   14.20
  -1  -8   1  344.87   14.80
   1  -8  -1  346.47   14.70
  -1  -8   1  371.16   15.10
  -1  -8   1  347.87   14.50
   1   8  -1  350.56   14.70
   1   8  -1  329.57   14.40
  -1   8   1  327.77   14.60
  -1   8   1  286.77   14.50
  -1   8   1  349.27   14.70
   1   8  -1  342.17   14.50
   0  -8  -1 1728.03   73.39
   0  -8  -1 1751.12   74.19
   0  -8   1 1716.43   73.49
   0  -8   1 1787.42   73.89
   0  -8   1 1891.51   74.39
   0  -8  -1 1740.33   73.79
   0   8   1 1811.12   73.69
   0   8  -1 1792.42   73.69
   0   8   1 1775.02   73.59
   0   8   1 1814.12   73.69
   0   8  -1 1768.62   73.59
   1  -8   1  159.18    7.70
  -1  -8  -1  150.18    6.90
  -1  -8  -1  143.39    6.40
   1  -8   1  131.29    6.70
   1  -8   1  136.99    6.50
  -1  -8  -1  142.29    6.80
   1   8   1  142.09    6.80
   1   8   1  139.29    6.50
   1   8   1  148.19    6.70
  -1   8  -1  141.79    6.50
  -1   8  -1  152.98    6.80
  -2  -8  -1    3.10    0.80
  -2  -8  -1    0.90    0.90
  -2  -8  -1    6.20    0.60
  -2  -8  -1    5.40    0.70
   2  -8   1    1.80    1.40
   2   8   1    3.60    1.10
  -2   8  -1    3.10    1.00
   2   8   1    3.60    0.70
  -2   8  -1    2.30    0.70
   2   8   1    2.40    0.80
  -2   8  -1    2.40    0.60
  -3  -8  -1   73.79    4.20
   3  -8   1   76.39    5.10
   3  -8   1   73.79    4.00
  -3  -8  -1   79.79    4.00
  -3   8  -1   71.09    3.60
   3   8   1   71.69    4.40
  -3   8  -1   81.89    4.20
  -3   8  -1   72.89    3.70
   3   8   1   74.89    4.00
  -4  -8  -1  147.09    7.20
   4  -8   1  147.49    8.60
  -4  -8  -1  145.09    7.10
   4  -8   1  143.79    6.90
   4   8   1  150.68    7.10
  -4   8  -1  139.79    6.70
   4   8   1  142.19    7.70
  -4   8  -1  142.79    7.40
   5  -8   1   11.60    2.60
  -5  -8  -1   13.20    1.80
  -5   8  -1   14.80    2.00
   5   8   1   12.40    1.70
   5   8   1   10.80    2.20
  -6  -8  -1   49.90    3.90
   6  -8   1   49.90    5.70
  -6  -8  -1   51.69    3.60
   6  -8   1   58.09    5.40
   6   8   1   62.19    4.30
   6   8   1   60.09    4.90
  -6   8  -1   58.69    4.10
  -6   8  -1   57.49    3.90
   7  -8   1  250.17   13.40
  -7  -8  -1  236.98   11.10
  -7  -8  -1  233.68   10.80
   7  -8   1  229.18   13.00
   7   8   1  240.78   11.40
  -7   8  -1  230.08   10.90
   7   8   1  220.68   12.80
  -7   8  -1  244.78   11.20
  -8  -8  -1   54.39    3.60
  -8  -8  -1   51.89    3.60
   8  -8   1   48.90    5.40
   8  -8   1   54.29    5.20
  -8   8  -1   53.89    3.50
   8   8   1   52.19    3.90
  -8   8  -1   57.29    3.70
   8   8   1   45.90    5.10
   9  -8   1   13.50    2.80
   9  -8   1   16.80    3.10
  -9  -8  -1   17.90    1.90
  -9   8  -1   17.00    1.80
  -9   8  -1   14.50    1.80
   9   8   1   13.20    2.90
   9   8   1   16.70    2.20
 -10  -8  -1   34.70    2.20
  10  -8   1   33.20    3.30
 -10   8  -1   32.20    2.10
 -11  -9   1    0.20    0.60
  10  -9  -1   37.60    3.70
 -10  -9   1   41.10    2.50
 -10   9   1   37.60    2.60
  10   9  -1   41.60    2.90
   9  -9  -1   74.49    5.70
  -9  -9   1   82.99    4.60
   9  -9  -1   80.99    6.20
  -9   9   1   87.49    4.80
   9   9  -1   85.19    5.00
   8  -9  -1  154.38    9.80
  -8  -9   1  142.79    7.60
  -8  -9   1  156.28    7.70
   8  -9  -1  150.08    9.70
   8   9  -1  163.28    8.30
  -8   9   1  167.28    7.90
   7  -9  -1   -0.20    2.00
  -7  -9   1    1.90    1.20
  -7  -9   1    2.80    1.30
   7  -9  -1    1.90    2.10
   7   9  -1   -0.10    1.40
  -7   9   1    1.00    1.30
  -6  -9   1   20.10    2.40
  -6  -9   1   21.00    2.20
   6  -9  -1   20.10    3.80
   6  -9  -1   21.60    3.50
  -6  -9   1   20.20    2.20
  -6   9   1   21.90    2.90
   6   9  -1   19.30    3.20
  -6   9   1   22.20    2.40
   6   9  -1   27.10    2.70
  -5  -9   1  524.15   23.20
   5   9  -1  512.95   24.00
   5   9  -1  545.75   23.30
  -5   9   1  554.04   23.60
   4  -9  -1   26.40    4.00
  -4  -9   1   28.80    2.20
  -4  -9   1   27.10    2.30
   4   9  -1   26.90    2.80
   4   9  -1   26.90    2.20
  -4   9   1   24.40    2.10
  -4   9   1   27.40    2.60
  -3  -9   1   22.30    1.90
   3  -9  -1   24.00    4.20
   3  -9  -1   18.10    1.80
   3  -9  -1   11.80    1.60
  -3  -9   1   18.70    1.90
  -3   9   1   19.70    2.00
   3   9  -1   17.70    1.80
   3   9  -1   18.20    2.00
   3   9  -1   22.70    1.80
  -3   9   1   15.60    1.60
  -2  -9   1   91.19    4.60
   2  -9  -1   81.99    7.70
   2  -9  -1   94.09    4.70
  -2  -9   1   98.09    4.90
   2   9  -1   92.39    4.50
  -2   9   1   94.39    4.70
  -2   9   1   88.79    4.60
   2   9  -1   88.59    4.70
   2   9  -1   91.09    4.70
  -1  -9   1   40.20    2.90
   1  -9  -1   38.60    2.20
   1  -9  -1   39.90    2.70
  -1  -9   1   38.70    2.40
  -1  -9   1   42.60    2.80
   1  -9  -1   38.90    4.00
  -1   9   1   42.70    2.60
   1   9  -1   39.00    2.50
  -1   9   1   38.00    2.50
   1   9  -1   38.60    2.50
  -1   9   1   43.40    2.50
   0  -9  -1   85.59    4.30
   0  -9   1   93.09    5.70
   0  -9  -1   96.89    5.30
   0  -9   1   89.39    4.50
   0  -9  -1   94.29    4.80
   0  -9   1   92.49    4.90
   0   9   1   95.19    4.70
   0   9  -1  100.79    4.60
   0   9  -1   94.09    4.70
   0   9   1   93.89    4.60
   0   9   1  100.29    4.80
   1  -9   1  955.20   39.70
   1  -9   1  927.21   39.40
  -1  -9  -1  898.91   39.90
  -1  -9  -1  951.80   39.80
  -1  -9  -1  910.71   39.40
   1  -9   1 1013.20   40.70
   1   9   1  930.91   39.40
  -1   9  -1  924.01   39.50
  -1   9  -1 1000.10   39.70
   1   9   1  913.01   39.70
   1   9   1  992.40   39.70
  -2  -9  -1   52.39    2.80
   2  -9   1   42.20    4.10
   2  -9   1   52.59    3.30
  -2  -9  -1   51.59    3.30
  -2   9  -1   49.40    2.70
  -2   9  -1   50.29    2.80
   2   9   1   49.50    3.40
   2   9   1   53.39    3.00
  -2   9  -1   53.89    3.30
  -3  -9  -1    8.00    1.40
   3  -9   1    7.00    1.20
   3  -9   1    7.50    2.00
  -3  -9  -1    7.30    1.20
   3   9   1    7.50    1.20
  -3   9  -1    7.30    1.00
  -3   9  -1    9.60    1.50
   3   9   1    8.90    1.60
  -4  -9  -1    5.80    1.40
   4  -9   1    4.20    1.20
  -4  -9  -1    3.90    1.10
   4  -9   1    5.70    2.10
   4   9   1    3.90    1.10
  -4   9  -1    3.00    0.90
   4   9   1    4.10    1.40
  -4   9  -1    3.50    1.40
   5  -9   1    7.00    2.30
  -5  -9  -1    8.00    1.60
   5   9   1    6.80    1.90
   5   9   1    6.20    1.40
  -5   9  -1    4.60    1.60
  -6  -9  -1   45.00    3.60
   6  -9   1   46.80    5.40
  -6  -9  -1   41.30    3.40
  -6  -9  -1   42.30    3.10
   6  -9   1   39.30    5.10
   6   9   1   43.80    3.60
   6   9   1   44.80    4.40
  -6   9  -1   44.40    4.00
  -6   9  -1   46.10    3.50
  -7  -9  -1   19.60    2.40
   7  -9   1   28.00    4.30
   7  -9   1   22.80    3.70
  -7  -9  -1   26.10    2.40
   7   9   1   23.80    2.70
  -7   9  -1   21.10    2.20
  -7   9  -1   24.30    2.60
   8  -9   1   43.00    5.10
  -8  -9  -1   46.40    3.30
   8  -9   1   44.90    4.90
  -8  -9  -1   49.60    3.40
  -8   9  -1   49.70    3.40
  -8   9  -1   46.40    3.20
   8   9   1   50.59    3.80
  -9  -9  -1   22.30    2.10
   9  -9   1   19.90    3.20
  -9  -9  -1   22.70    2.00
   9  -9   1   21.70    3.30
  -9   9  -1   24.50    2.20
  -9   9  -1   19.80    1.90
   9   9   1   22.90    2.50
  10  -9   1    1.30    1.30
 -10  -9  -1    1.50    0.70
 -10   9  -1    1.40    0.70
  10   9   1    2.00    0.90
  10 -10  -1    3.00    1.60
 -10 -10   1    4.30    0.90
 -10  10   1    4.50    1.00
  10  10  -1    3.70    1.20
   9 -10  -1    4.10    1.90
   9 -10  -1    6.80    2.10
  -9 -10   1    6.00    1.30
  -9  10   1    6.20    1.40
   9  10  -1    7.80    1.60
  -8 -10   1  170.28    8.00
   8 -10  -1  153.28   10.00
  -8 -10   1  157.08    7.90
   8 -10  -1  153.18    9.70
  -8  10   1  170.68    8.20
   8  10  -1  169.78    8.50
  -7 -10   1  137.39    7.20
   7 -10  -1  130.59    9.50
   7 -10  -1  155.28    9.70
  -7 -10   1  138.39    7.30
  -7  10   1  154.58    7.70
   7  10  -1  159.68    8.00
  -6 -10   1  194.88    9.50
   6 -10  -1  205.08   12.40
  -6 -10   1  200.18   10.00
  -6 -10   1  197.38    9.60
   6 -10  -1  207.78   11.80
   6  10  -1  208.48   10.10
   6  10  -1  197.48   10.10
  -6  10   1  206.38    9.70
  -6  10   1  198.78   10.40
   5 -10  -1   18.50    3.30
  -5 -10   1   23.90    2.40
   5  10  -1   21.30    2.80
  -5  10   1   24.60    2.60
   5  10  -1   19.90    2.30
  -4 -10   1    0.50    1.10
  -4 -10   1    1.90    1.00
   4 -10  -1   -6.40    1.90
   4  10  -1    1.10    0.90
   4  10  -1   -0.10    0.90
  -4  10   1    0.00    1.00
   4  10  -1    0.80    1.10
  -4  10   1    1.70    0.90
  -3 -10   1  472.75   20.30
  -3 -10   1  463.95   20.00
   3 -10  -1  439.06   19.90
  -3  10   1  449.26   19.80
   3  10  -1  465.75   19.90
  -3  10   1  472.55   20.40
   3  10  -1  469.75   20.20
  -2 -10   1  141.59    6.70
   2 -10  -1  138.79   10.60
   2 -10  -1  147.49    6.90
  -2  10   1  141.49    6.80
   2  10  -1  140.59    6.70
  -2  10   1  143.29    6.90
   2  10  -1  146.59    7.00
   1 -10  -1  355.26   19.90
  -1 -10   1  426.96   18.00
  -1 -10   1  442.16   18.50
   1 -10  -1  421.16   18.40
   1  10  -1  430.16   18.20
  -1  10   1  427.06   18.10
   1  10  -1  432.06   18.10
  -1  10   1  422.56   18.20
   0 -10  -1   41.00    3.50
   0 -10   1   28.20    3.00
   0 -10  -1   29.40    2.30
   0 -10   1   35.50    2.50
   0  10  -1   29.90    2.10
   0  10   1   33.20    2.40
   0  10  -1   32.30    2.30
   0  10   1   30.80    2.30
  -1 -10  -1  319.87   13.90
   1 -10   1  325.97   15.40
   1 -10   1  337.17   14.40
   1 -10   1  306.37   14.00
   1  10   1  328.37   14.00
   1  10   1  317.17   14.30
   1  10   1  334.97   14.20
  -1  10  -1  323.17   14.10
  -1  10  -1  334.37   14.40
  -2 -10  -1  279.07   12.10
   2 -10   1  270.97   12.50
  -2 -10  -1  268.87   12.50
   2 -10   1  299.87   13.70
  -2  10  -1  295.47   12.60
  -2  10  -1  275.57   12.00
  -2  10  -1  251.17   11.80
   2  10   1  285.57   12.30
   2  10   1  263.37   12.60
   3 -10   1   14.70    1.70
  -3 -10  -1   13.90    1.80
   3 -10   1   12.60    2.50
  -3 -10  -1   12.70    1.50
  -3  10  -1    9.30    1.20
   3  10   1   14.10    2.10
  -3  10  -1   15.30    1.90
   3  10   1   11.10    1.50
   4 -10   1  208.58   11.60
  -4 -10  -1  210.78    9.90
  -4 -10  -1  188.78    9.60
  -4  10  -1  201.48   10.20
   4  10   1  214.28   10.40
   4  10   1  214.88    9.80
  -5 -10  -1   46.90    3.30
   5 -10   1   43.70    4.70
   5  10   1   41.20    3.10
   5  10   1   41.70    3.90
  -5  10  -1   48.00    3.70
  -6 -10  -1   35.00    3.10
   6 -10   1   31.00    4.60
  -6 -10  -1   30.20    2.70
   6  10   1   32.60    3.10
  -6  10  -1   37.30    3.00
   7 -10   1  173.68   10.60
  -7 -10  -1  157.58    8.00
  -7 -10  -1  158.78    8.20
  -7  10  -1  167.48    8.40
   7  10   1  179.18    8.70
  -7  10  -1  151.88    7.90
  -8 -10  -1    1.30    1.10
   8 -10   1    0.00    1.70
  -8 -10  -1    0.20    1.10
  -8  10  -1    0.70    1.00
  -8  10  -1   -0.10    1.10
   8  10   1   -0.20    1.30
  -9 -10  -1   54.79    3.30
  -9 -10  -1   57.59    3.30
   9 -10   1   57.29    4.90
  -9  10  -1   58.29    3.40
  -9  10  -1   52.29    3.20
  10 -10   1    4.10    1.50
 -10 -10  -1    4.50    0.90
 -10  10  -1    3.50    0.90
  10  10   1    4.80    1.00
 -10 -11   1    6.00    1.00
  10 -11  -1    4.90    1.70
 -10  11   1    6.50    1.10
  10  11  -1    6.90    1.20
   9 -11  -1   68.49    5.20
   9 -11  -1   63.19    5.20
  -9 -11   1   58.39    3.70
  -9 -11   1   70.89    3.70
   9  11  -1   72.99    4.40
  -9  11   1   69.99    4.00
   8 -11  -1   27.40    3.80
  -8 -11   1   31.40    2.60
  -8 -11   1   26.90    2.50
   8 -11  -1   29.70    4.20
   8  11  -1   32.70    3.10
  -8  11   1   33.00    2.90
   7 -11  -1   33.50    4.70
  -7 -11   1   33.10    2.80
  -7 -11   1   33.40    2.90
  -7  11   1   33.10    3.10
   7  11  -1   33.70    3.30
  -6 -11   1  259.77   11.90
  -6 -11   1  235.18   11.60
   6 -11  -1  256.07   14.00
  -6  11   1  265.07   11.90
   6  11  -1  255.87   12.20
  -5 -11   1   82.89    5.10
   5 -11  -1   85.99    6.80
  -5  11   1   89.79    5.40
   5  11  -1   89.39    5.30
   4 -11  -1  148.49    9.40
  -4 -11   1  157.18    7.80
  -4 -11   1  139.39    7.50
  -4  11   1  150.18    7.80
   4  11  -1  152.68    7.70
   3 -11  -1   10.00    4.40
  -3 -11   1   22.10    2.10
   3 -11  -1   22.90    2.20
  -3 -11   1   21.00    2.40
  -3  11   1   22.80    2.00
   3  11  -1   21.50    2.20
   3  11  -1   21.80    2.00
  -3  11   1   20.10    2.30
   2 -11  -1   17.20    5.50
  -2 -11   1   11.40    1.70
   2 -11  -1    9.20    1.40
  -2 -11   1   10.70    1.40
  -2  11   1   10.90    1.40
   2  11  -1    9.40    1.50
   2  11  -1   12.80    1.60
  -2  11   1   10.00    1.50
   1 -11  -1  104.99    9.30
  -1 -11   1   83.19    4.70
  -1 -11   1   78.59    4.20
   1 -11  -1   81.79    4.60
   1  11  -1   76.19    4.40
   1  11  -1   82.79    4.40
  -1  11   1   78.79    4.30
  -1  11   1   85.29    4.50
   0 -11  -1    3.60    1.10
   0 -11   1    1.50    1.20
   0 -11   1    2.70    1.00
   0 -11   1    0.10    0.70
   0  11   1   -0.60    0.80
   0  11  -1   -0.20    0.80
   0  11  -1    0.10    0.70
   0  11   1    0.40    0.70
   1 -11   1  204.78    9.00
   1 -11   1  170.38   10.10
   1 -11   1  208.68    9.40
  -1 -11  -1  193.68    8.80
  -1 -11  -1  215.28    9.50
  -1  11  -1  206.98    9.50
  -1  11  -1  206.78    9.10
   1  11   1  176.38    8.90
   1  11   1  221.18    9.30
  -2 -11  -1    2.80    0.90
   2 -11   1    2.40    1.10
  -2 -11  -1    2.20    1.10
   2 -11   1   -2.10    1.50
  -2  11  -1    1.60    0.70
   2  11   1    1.90    0.90
  -2  11  -1    3.20    0.90
   2  11   1    1.80    1.10
  -2  11  -1    3.60    1.20
   3 -11   1   45.70    3.00
  -3 -11  -1   40.30    2.70
  -3 -11  -1   37.60    3.00
   3 -11   1   32.60    3.90
  -3  11  -1   39.10    3.10
   3  11   1   44.70    3.50
   3  11   1   39.80    2.90
  -4 -11  -1  246.58   11.60
   4 -11   1  241.08   13.40
  -4 -11  -1  243.08   11.30
   4  11   1  235.88   12.10
  -4  11  -1  253.17   12.00
   4  11   1  248.68   11.40
  -5 -11  -1    1.80    1.30
   5 -11   1    1.20    2.00
   5 -11   1   -0.90    1.80
  -5 -11  -1    2.60    1.30
   5  11   1    2.40    1.90
   5  11   1    0.10    1.20
   5  11   1    0.90    1.20
  -5  11  -1    0.60    1.40
  -5  11  -1    0.90    1.20
  -6 -11  -1   13.80    2.00
   6 -11   1   13.10    3.40
   6  11   1   16.30    2.30
  -6  11  -1   12.00    1.90
   7 -11   1  436.16   20.90
  -7 -11  -1  418.26   18.30
  -7 -11  -1  383.16   17.90
   7  11   1  397.16   18.70
  -7  11  -1  415.96   18.40
  -8 -11  -1  112.09    6.10
  -8 -11  -1  123.29    6.30
   8 -11   1  132.09    8.30
   8  11   1  124.59    6.90
  -8  11  -1  129.69    6.50
  -9 -11  -1   74.39    3.90
  -9 -11  -1   71.09    4.00
   9 -11   1   76.59    5.60
  -9  11  -1   76.99    4.10
   9  11   1   78.39    4.40
  10 -11   1   10.40    1.80
  10 -12  -1    3.90    1.50
 -10 -12   1    6.10    0.90
  10  12  -1    5.20    1.00
 -10  12   1    3.30    0.80
  -9 -12   1   16.80    1.60
  -9 -12   1   15.80    1.70
   9 -12  -1   18.50    2.80
   9  12  -1   15.70    2.10
  -9  12   1   16.40    1.80
  -8 -12   1  154.98    7.80
  -8 -12   1  140.39    7.40
   8 -12  -1  162.88    9.80
   8  12  -1  173.58    8.40
  -8  12   1  161.38    7.90
  -7 -12   1    5.20    1.30
  -7 -12   1    4.70    1.40
   7 -12  -1    2.40    2.30
   7  12  -1    2.50    1.50
  -7  12   1    4.60    1.50
  -6 -12   1   93.79    5.50
   6 -12  -1  109.19    7.90
  -6 -12   1  100.09    5.50
  -6 -12   1  110.39    5.90
  -6  12   1  108.29    5.80
   6  12  -1  108.79    6.10
  -5 -12   1   56.39    4.00
  -5 -12   1   51.59    3.50
   5 -12  -1   51.79    5.50
  -5 -12   1   53.99    3.80
   5 -12  -1   49.80    5.50
  -5 -12   1   55.39    3.70
  -5  12   1   51.19    3.70
  -5  12   1   57.69    4.20
   5  12  -1   55.59    4.00
   5  12  -1   56.99    4.00
  -4 -12   1  146.39    7.40
   4 -12  -1  134.29    9.20
  -4 -12   1  143.69    7.70
  -4  12   1  150.88    7.80
   4  12  -1  152.58    7.60
   3 -12  -1   20.40    2.30
  -3 -12   1   24.80    2.30
  -3 -12   1   21.00    2.50
  -3  12   1   23.00    2.20
  -3  12   1   25.60    2.70
   3  12  -1   25.80    2.50
   3  12  -1   19.60    2.10
   2 -12  -1    4.80    1.20
  -2 -12   1    2.20    0.90
   2 -12  -1  -12.10    4.90
  -2 -12   1    3.40    1.30
  -2  12   1    3.60    1.10
   2  12  -1    2.10    1.10
  -2  12   1    5.00    1.30
   2  12  -1    4.00    1.10
   1 -12  -1   56.29    3.60
   1 -12  -1   52.49    7.90
  -1 -12   1   49.99    3.20
  -1 -12   1   57.49    3.70
   1  12  -1   52.09    3.40
  -1  12   1   58.49    3.40
  -1  12   1   54.59    3.40
   1  12  -1   58.89    3.40
   0 -12   1   12.30    1.70
   0 -12   1    9.50    1.80
   0 -12  -1   12.40    1.80
   0 -12   1   10.80    1.30
   0 -12  -1   16.20    4.60
   0  12  -1    9.50    1.40
   0  12   1   12.60    1.60
   0  12   1    8.50    1.50
   0  12  -1   12.30    1.60
   1 -12   1  113.79    7.10
   1 -12   1  111.59    5.70
  -1 -12  -1  125.89    6.30
   1 -12   1  122.29    6.20
   1  12   1  124.59    6.20
  -1  12  -1  125.29    6.40
  -1  12  -1  119.39    5.90
  -2 -12  -1   92.69    4.90
  -2 -12  -1   99.69    5.40
   2 -12   1  102.89    5.50
   2 -12   1   91.89    6.30
  -2  12  -1   95.49    5.40
  -2  12  -1   90.49    4.90
   2  12   1  100.89    5.20
   3 -12   1   39.10    4.20
  -3 -12  -1   39.30    2.80
  -3 -12  -1   31.50    2.80
   3 -12   1   38.60    3.00
  -3  12  -1   41.30    3.20
   3  12   1   37.70    2.90
  -4 -12  -1   30.00    2.80
   4 -12   1   34.40    4.60
  -4 -12  -1   34.80    3.00
   4  12   1   36.00    2.90
  -4  12  -1   31.70    3.40
   5 -12   1  181.08   10.60
  -5 -12  -1  156.18    8.60
   5 -12   1  173.78   11.00
  -5 -12  -1  175.08    8.60
  -5  12  -1  176.58    9.30
   5  12   1  178.08    8.90
   5  12   1  166.98    8.70
  -5  12  -1  175.68    8.60
  -6 -12  -1  188.38    9.40
   6 -12   1  194.88   11.80
   6  12   1  191.18    9.80
  -6  12  -1  189.48    9.40
   7 -12   1   91.59    7.40
  -7 -12  -1   95.09    5.40
  -7  12  -1   95.09    5.60
   7  12   1   95.59    5.90
   8 -12   1    2.10    1.80
  -8 -12  -1   -1.10    0.90
  -8 -12  -1   -0.30    0.90
   8  12   1   -0.40    1.20
  -8  12  -1    0.30    1.00
   9 -12   1    6.60    2.10
  -9 -12  -1    4.80    1.10
   9  12   1    8.50    1.40
  -9  12  -1    7.70    1.20
  10  12   1    4.80    0.90
 -10  13   1    3.60    0.80
  10  13  -1    2.40    0.80
  -9 -13   1   23.70    2.00
  -9 -13   1   24.30    2.00
   9 -13  -1   25.50    3.20
   9  13  -1   29.90    2.60
  -9  13   1   27.20    2.20
  -8 -13   1   20.70    1.90
  -8 -13   1   16.70    2.00
   8 -13  -1   17.10    3.20
  -8  13   1   20.20    2.20
   8  13  -1   20.70    2.50
  -7 -13   1   48.00    3.20
  -7 -13   1   50.69    3.60
   7 -13  -1   48.10    5.80
   7  13  -1   50.09    4.00
  -7  13   1   47.30    3.70
   6 -13  -1  302.17   15.70
  -6 -13   1  279.47   13.00
  -6 -13   1  284.47   13.30
  -6 -13   1  276.87   12.90
   6  13  -1  297.97   13.60
  -6  13   1  295.67   13.40
  -5 -13   1   10.90    1.70
   5 -13  -1   16.40    3.30
  -5 -13   1   10.20    1.70
  -5  13   1   10.20    1.70
   5  13  -1   10.00    1.90
  -4 -13   1  206.28    9.80
  -4 -13   1  203.28   10.30
   4 -13  -1  194.58   11.90
  -4 -13   1  196.68    9.90
  -4  13   1  213.78   10.40
   4  13  -1  216.88   10.20
   3 -13  -1   10.90    4.20
  -3 -13   1   25.80    2.30
  -3 -13   1   27.70    2.80
   3 -13  -1   21.00    2.50
  -3  13   1   26.30    2.90
   3  13  -1   27.20    2.60
  -3  13   1   24.10    2.30
  -2 -13   1    6.00    1.20
   2 -13  -1    3.70    1.20
  -2 -13   1    3.00    1.40
   2  13  -1    3.80    1.10
  -2  13   1    1.90    1.20
   2  13  -1    4.00    1.30
  -2  13   1    2.80    1.10
  -1 -13   1    1.10    0.90
   1 -13  -1    0.20    1.00
   1 -13  -1  -17.20    6.10
  -1 -13   1    0.20    1.00
   1  13  -1   -0.20    1.00
  -1  13   1    0.20    0.80
   1  13  -1    0.60    0.90
  -1  13   1    1.50    1.10
   0 -13   1  281.47   13.50
   0 -13  -1  299.77   14.40
   0 -13   1  325.47   14.30
   0  13   1  310.57   13.90
   0  13   1  311.17   14.00
   0  13  -1  320.17   14.00
   0  13  -1  326.37   14.10
  -1 -13  -1  595.94   26.10
   1 -13   1  596.34   26.80
   1 -13   1  628.84   26.00
  -1  13  -1  598.44   26.00
   1  13   1  592.14   25.90
  -1  13  -1  565.34   25.50
   2 -13   1   29.90    3.70
  -2 -13  -1   31.80    2.80
   2 -13   1   27.10    2.80
  -2  13  -1   27.90    2.80
   2  13   1   32.20    2.60
   3 -13   1    2.40    2.20
   3 -13   1    4.40    1.40
  -3 -13  -1    6.20    1.70
  -3  13  -1    6.30    1.60
   3  13   1    4.80    1.30
  -4 -13  -1   91.69    5.60
   4 -13   1  108.09    7.50
  -4 -13  -1  102.69    6.00
   4 -13   1  105.29    7.80
  -4 -13  -1  103.79    5.70
  -4 -13  -1   94.69    5.30
   4  13   1   94.19    6.00
   4  13   1  108.19    5.90
  -4  13  -1  112.59    6.50
  -4  13  -1   99.89    5.80
  -5 -13  -1   70.49    4.40
   5 -13   1   66.39    6.10
   5  13   1   70.09    4.90
  -5  13  -1   61.19    4.50
  -6 -13  -1   29.50    2.80
   6 -13   1   24.20    4.20
  -6  13  -1   26.20    2.70
   6  13   1   27.50    3.10
   7 -13   1  306.37   16.10
  -7 -13  -1  291.87   13.60
  -7  13  -1  297.47   13.80
   7  13   1  300.77   14.20
   8 -13   1   79.49    6.00
  -8 -13  -1   80.59    4.50
  -8  13  -1   78.89    4.50
   8  13   1   83.49    4.90
   9 -13   1   32.50    3.40
  -9 -13  -1   27.30    2.10
  -9  13  -1   27.80    2.10
   9  13   1   31.10    2.30
   9 -14  -1   10.60    2.10
  -9 -14   1    7.90    1.10
  -9 -14   1    8.30    1.10
  -9  14   1    8.60    1.30
   9  14  -1    9.20    1.40
  -8 -14   1   66.29    4.00
   8 -14  -1   72.19    5.80
  -8 -14   1   66.39    3.80
   8  14  -1   74.39    4.50
  -8  14   1   68.99    4.10
  -7 -14   1    8.00    1.50
   7 -14  -1    8.20    2.80
  -7 -14   1    7.70    1.60
   7  14  -1    4.50    1.70
  -7  14   1    7.90    1.70
   6 -14  -1   72.69    6.30
  -6 -14   1   68.89    4.30
  -6 -14   1   60.99    3.90
  -6  14   1   59.19    4.10
   6  14  -1   50.69    4.40
  -5 -14   1    2.40    1.30
  -5 -14   1    1.60    1.20
   5 -14  -1    0.30    1.90
   5  14  -1    1.20    1.40
  -5  14   1   -0.30    1.00
   4 -14  -1   23.20    4.30
  -4 -14   1   30.30    2.90
  -4 -14   1   32.40    2.80
  -4 -14   1   30.70    2.60
   4 -14  -1   29.70    2.80
  -4 -14   1   28.20    3.20
   4 -14  -1   29.20    4.20
   4  14  -1   34.80    3.30
  -4  14   1   26.90    3.30
  -4  14   1   34.40    2.90
  -4  14   1   29.70    2.70
   4  14  -1   28.10    2.90
  -3 -14   1  183.88    9.30
   3 -14  -1  173.68   11.50
  -3 -14   1  204.58   10.00
  -3  14   1  201.98   10.00
   3  14  -1  212.28    9.80
  -2 -14   1   61.19    4.20
   2 -14  -1   44.00    6.50
   2 -14  -1   53.89    3.80
  -2 -14   1   59.49    3.70
   2  14  -1   60.89    3.80
  -2  14   1   58.89    3.90
  -2  14   1   57.79    3.80
   2  14  -1   64.79    3.90
  -1 -14   1  198.18    9.80
   1 -14  -1  193.38    9.60
  -1  14   1  186.88    9.20
  -1  14   1  194.68    9.40
   1  14  -1  194.28    9.40
   1  14  -1  202.68    9.40
   0 -14   1   23.30    2.60
   0 -14  -1   25.30    2.70
   0  14   1   24.90    2.40
   0  14  -1   22.50    2.30
   0  14  -1   25.80    2.60
   1 -14   1   36.30    3.10
  -1 -14  -1   36.80    3.30
  -1  14  -1   32.30    2.60
  -1  14  -1   34.00    3.20
   1  14   1   33.20    2.80
   2 -14   1  288.97   14.00
   2 -14   1  284.97   15.10
  -2 -14  -1  305.67   14.20
  -2  14  -1  301.27   14.00
   2  14   1  308.77   14.00
  -3 -14  -1  211.18   10.80
   3 -14   1  203.58   10.40
  -3 -14  -1  224.38   10.20
   3 -14   1  202.68   12.20
   3 -14   1  208.88   10.30
   3  14   1  214.68   10.50
  -3  14  -1  233.18   10.80
  -4 -14  -1    1.50    1.80
  -4 -14  -1   -0.80    1.00
   4 -14   1    2.50    2.10
  -4 -14  -1    0.40    1.20
   4 -14   1    0.40    1.30
   4  14   1    0.40    1.30
  -4  14  -1   -1.10    1.10
  -5 -14  -1    2.10    1.30
   5 -14   1    2.50    2.10
   5  14   1    0.30    1.40
  -5  14  -1    2.20    1.40
   6 -14   1    2.40    2.30
  -6 -14  -1    1.50    1.20
  -6  14  -1    2.40    1.30
   6  14   1    1.50    1.40
   7 -14   1  121.39    8.30
  -7 -14  -1  123.59    6.30
  -7  14  -1  117.49    6.50
   7  14   1  120.19    6.70
   8 -14   1    5.10    1.90
  -8 -14  -1    3.80    1.20
  -8  14  -1    3.30    1.10
   8  14   1    5.10    1.40
   9 -14   1    5.10    1.70
  -9 -14  -1    2.70    0.90
  -9  14  -1    3.30    0.90
   9  14   1    2.80    0.90
  -9 -15   1   12.60    1.30
   9 -15  -1   16.40    2.30
   9  15  -1   17.30    1.70
  -9  15   1   15.10    1.50
  -8 -15   1    3.70    1.00
   8 -15  -1    4.50    2.00
   8  15  -1    5.80    1.40
  -8  15   1    2.20    1.00
  -7 -15   1  176.78    8.70
   7 -15  -1  182.48   10.90
   7  15  -1  158.28    8.80
  -7  15   1  185.68    8.70
   6 -15  -1    0.10    1.70
  -6 -15   1    0.60    1.20
  -6 -15   1   -0.80    0.90
   6  15  -1   -1.40    1.30
  -6  15   1    0.50    1.10
  -5 -15   1   17.50    2.30
  -5 -15   1   19.30    2.10
   5 -15  -1   17.90    3.60
  -5  15   1   21.10    2.30
   5  15  -1   15.20    2.30
  -4 -15   1    5.20    1.40
   4 -15  -1    4.70    1.60
   4 -15  -1    4.40    2.40
  -4 -15   1    4.50    1.50
  -4  15   1    4.50    1.50
  -4  15   1    3.30    1.50
   4  15  -1    4.70    1.80
  -3 -15   1    6.20    1.40
  -3 -15   1    5.10    1.80
   3 -15  -1   -4.10    2.50
   3 -15  -1    5.10    1.50
   3 -15  -1    7.40    2.60
  -3 -15   1    6.30    1.60
   3  15  -1    7.00    1.80
  -3  15   1    4.50    1.50
  -3  15   1    5.20    2.00
  -3  15   1    5.20    1.50
  -2 -15   1  140.89    7.00
   2 -15  -1  148.29    7.40
   2 -15  -1  126.29    9.40
  -2 -15   1  143.09    7.30
   2 -15  -1  145.19    7.60
  -2 -15   1  149.19    7.90
  -2  15   1  140.09    7.30
   2  15  -1  143.89    7.50
  -2  15   1  142.79    7.60
  -2  15   1  138.39    7.10
   1 -15  -1  129.19    6.90
  -1 -15   1  109.59    6.70
  -1  15   1  125.89    6.50
  -1  15   1  121.29    6.50
   1  15  -1  126.39    6.60
   1  15  -1  122.39    6.70
   0 -15  -1  232.38   11.20
   0 -15   1  235.78   11.10
   0  15  -1  228.58   11.10
   0  15  -1  211.28   10.60
   0  15   1  222.18   10.80
   1 -15   1    6.80    1.90
  -1 -15  -1    2.40    1.50
  -1  15  -1    5.40    1.60
   1  15   1    4.70    1.40
  -1  15  -1    5.40    1.40
   2 -15   1    7.50    1.60
  -2 -15  -1    7.40    1.60
   2 -15   1    8.10    1.90
  -2 -15  -1    9.60    2.30
   2 -15   1    5.20    1.30
   2  15   1    9.60    1.60
   2  15   1    8.50    1.80
  -2  15  -1    7.80    1.90
  -3 -15  -1   26.90    3.30
   3 -15   1   19.30    3.80
   3 -15   1   21.80    2.50
  -3 -15  -1   19.90    2.30
   3 -15   1   23.80    3.60
   3 -15   1   21.00    2.80
  -3 -15  -1   22.70    2.40
   3  15   1   22.80    2.40
   3  15   1   27.10    3.00
   3  15   1   22.90    2.60
  -3  15  -1   22.40    2.50
  -3  15  -1   26.40    3.20
   4 -15   1    1.90    1.40
   4 -15   1    2.30    2.00
  -4 -15  -1    2.20    1.30
  -4  15  -1   -0.30    1.20
   4  15   1    1.10    1.20
   4  15   1    1.30    1.40
   5 -15   1    7.70    2.80
  -5 -15  -1    5.40    1.50
   5  15   1    6.00    1.70
   5  15   1    3.90    1.40
  -5  15  -1    7.10    1.60
  -6 -15  -1  135.09    7.00
   6 -15   1  131.79    9.10
  -6  15  -1  140.59    7.10
   6  15   1  130.89    7.30
  -7 -15  -1    8.30    1.50
   7 -15   1    9.30    2.50
  -7  15  -1    9.70    1.70
   7  15   1    8.70    1.70
   8 -15   1   13.70    2.50
  -8 -15  -1    9.30    1.40
   8  15   1   11.20    1.60
  -8  15  -1   11.70    1.50
   9 -15   1   10.30    1.90
   9  15   1   10.20    1.20
  -9  15  -1   10.30    1.10
   9 -16  -1    8.90    1.70
   9  16  -1   10.50    1.20
  -9  16   1    9.20    1.10
  -8 -16   1   17.50    1.70
   8 -16  -1   19.20    2.90
  -8  16   1   19.50    1.80
   8  16  -1   21.10    2.00
  -7 -16   1  123.89    6.40
   7 -16  -1  124.19    8.30
   7  16  -1  122.89    6.60
  -7  16   1  122.99    6.40
  -6 -16   1   32.40    3.00
   6 -16  -1   30.30    4.30
  -6  16   1   29.20    2.90
   6  16  -1   30.60    3.00
  -5 -16   1    0.90    1.00
  -5 -16   1   -0.20    1.20
   5 -16  -1   -0.90    1.80
  -5  16   1    0.60    1.10
   5  16  -1    3.10    1.40
   4 -16  -1    5.40    2.40
   4 -16  -1    6.70    1.70
  -4 -16   1    5.70    1.60
  -4 -16   1    7.70    1.40
   4  16  -1    4.10    1.70
  -4  16   1    5.40    1.60
  -4  16   1    5.20    1.50
  -3 -16   1  106.39    5.90
   3 -16  -1  103.89    7.60
  -3 -16   1  117.69    5.80
  -3 -16   1  107.89    6.10
   3 -16  -1  104.79    6.00
  -3  16   1  106.09    5.90
  -3  16   1  109.79    6.10
   2 -16  -1  106.99    6.60
  -2 -16   1  119.99    6.70
  -2 -16   1  111.19    6.00
   2 -16  -1  115.79    6.10
  -2 -16   1  101.59    6.00
   2 -16  -1  107.99    7.50
   2  16  -1  109.09    6.40
  -2  16   1  104.99    5.80
  -2  16   1  109.99    6.20
  -2  16   1   99.89    6.50
  -1 -16   1   66.59    4.40
  -1 -16   1   61.49    4.10
   1 -16  -1   68.89    4.50
  -1 -16   1   68.79    4.80
   1 -16  -1   65.49    4.60
   1  16  -1   64.09    4.40
  -1  16   1   64.79    4.50
  -1  16   1   61.49    4.30
   1  16  -1   75.59    4.50
   0 -16  -1    6.50    1.60
   0 -16   1   10.80    2.10
   0 -16   1    8.40    1.70
   0 -16  -1    7.50    1.90
   0 -16   1    4.60    1.30
   0  16   1    8.40    1.80
   0  16  -1    9.00    1.70
   0  16   1    6.60    1.60
   0  16  -1    6.50    1.60
   0  16  -1    9.20    2.00
  -1 -16  -1   77.69    4.90
   1 -16   1   72.39    5.30
   1 -16   1   78.49    4.30
  -1 -16  -1   77.89    5.30
  -1 -16  -1   68.19    4.50
   1 -16   1   75.69    4.70
   1  16   1   80.79    4.90
  -1  16  -1   70.39    4.90
  -1  16  -1   75.19    5.10
   1  16   1   79.49    5.00
  -2 -16  -1   89.89    5.60
   2 -16   1   95.59    6.10
   2 -16   1  106.19    5.60
   2 -16   1   97.89    5.30
  -2 -16  -1   97.49    5.60
  -2  16  -1   90.49    5.40
   2  16   1   99.39    5.60
   3 -16   1   14.10    2.20
   3 -16   1   18.00    3.30
  -3 -16  -1   14.00    2.00
  -3 -16  -1   17.10    2.20
  -3  16  -1   17.10    2.20
  -3  16  -1   17.40    2.20
   3  16   1   12.30    2.10
   3  16   1   17.50    2.20
   4 -16   1  268.17   14.40
   4 -16   1  250.17   12.50
  -4 -16  -1  287.67   12.70
   4  16   1  271.27   12.50
   4  16   1  274.87   12.80
  -4  16  -1  271.47   12.70
   5 -16   1   57.89    5.70
  -5 -16  -1   47.50    3.60
   5 -16   1   42.90    3.40
  -5  16  -1   51.99    3.70
   5  16   1   49.99    3.70
   5  16   1   49.60    3.90
  -6 -16  -1   78.29    4.80
   6 -16   1   75.89    6.40
  -6  16  -1   90.59    4.90
   6  16   1   79.19    4.90
   7 -16   1    8.40    2.30
  -7 -16  -1    7.60    1.50
  -7  16  -1    7.60    1.50
   7  16   1    6.40    1.50
  -8 -16  -1   45.70    2.80
   8 -16   1   41.50    3.90
  -8  16  -1   50.39    2.80
   8  16   1   49.90    3.00
   9  16   1    7.70    1.00
   8 -17  -1   45.00    3.70
  -8 -17   1   40.20    2.50
  -8  17   1   43.10    2.60
   8  17  -1   41.60    2.70
  -7 -17   1    2.00    1.00
   7 -17  -1    3.10    1.80
  -7  17   1    3.10    1.10
   7  17  -1    2.60    1.10
   6 -17  -1  174.48   10.40
  -6 -17   1  175.98    8.40
   6  17  -1  166.98    8.20
   6  17  -1  154.08    8.30
  -6  17   1  170.08    8.30
  -5 -17   1   21.70    2.40
   5 -17  -1   19.00    3.40
  -5  17   1   18.60    2.20
   5  17  -1   12.90    2.10
   5  17  -1   18.70    2.20
   4 -17  -1    6.20    1.60
  -4 -17   1    4.50    1.40
   4 -17  -1    6.00    2.40
  -4  17   1    4.30    1.40
  -4  17   1    5.70    1.50
   4  17  -1    7.30    1.70
  -3 -17   1    7.00    1.60
  -3 -17   1    5.90    1.50
   3 -17  -1    4.80    2.30
   3 -17  -1    4.00    1.40
   3  17  -1    4.50    1.50
  -3  17   1    8.30    1.70
  -3  17   1    4.50    1.40
  -2 -17   1   56.29    3.90
  -2 -17   1   57.69    3.90
   2 -17  -1   62.49    4.20
   2  17  -1   64.49    4.40
  -2  17   1   51.89    3.90
  -2  17   1   58.39    4.00
  -1 -17   1   35.20    3.00
  -1 -17   1   27.50    2.60
   1 -17  -1   33.90    3.10
   1  17  -1   29.10    2.80
  -1  17   1   27.80    2.80
   0 -17   1   90.39    5.00
   0 -17   1   99.49    5.50
   0 -17  -1   95.89    5.70
   0  17   1   92.39    5.70
   0  17  -1   89.79    5.70
   1 -17   1    7.80    1.40
   1 -17   1    4.50    1.50
  -1 -17  -1    7.10    1.70
  -1  17  -1    6.60    1.60
   1  17   1    7.70    1.70
  -2 -17  -1  240.88   11.10
   2 -17   1  237.68   11.30
  -2 -17  -1  223.28   11.20
  -2  17  -1  228.98   11.00
   2  17   1  238.88   11.20
   3 -17   1    0.90    1.30
  -3 -17  -1    2.10    1.30
   3 -17   1    2.20    1.90
  -3 -17  -1    2.40    1.30
  -3  17  -1    0.50    1.30
   3  17   1    3.70    1.30
  -3  17  -1    3.80    1.50
   3  17   1    3.50    1.50
  -4 -17  -1   21.20    2.50
   4 -17   1   19.90    2.40
   4 -17   1   21.20    3.70
   4  17   1   23.20    2.40
   4  17   1   27.90    2.80
  -4  17  -1   24.80    2.60
  -5 -17  -1  296.67   13.00
   5 -17   1  259.87   12.50
   5 -17   1  273.07   14.80
   5  17   1  252.87   12.50
   5  17   1  285.87   12.90
  -5  17  -1  285.77   12.70
  -6 -17  -1   48.80    3.50
   6 -17   1   41.10    4.60
   6  17   1   48.20    3.50
  -6  17  -1   54.99    3.50
  -7 -17  -1    5.80    1.30
   7 -17   1   10.60    2.30
   7  17   1    7.10    1.40
  -7  17  -1    6.70    1.30
  -8 -17  -1    3.60    0.80
   8 -17   1    1.60    1.40
  -8  17  -1    4.40    0.90
   8  17   1    3.50    1.00
   8 -18  -1    2.40    1.20
  -8 -18   1    0.30    0.60
  -8  18   1    1.70    0.70
   8  18  -1    1.10    0.80
  -7 -18   1   32.00    2.30
   7 -18  -1   31.10    3.50
  -7  18   1   30.00    2.30
   7  18  -1   30.70    2.40
  -6 -18   1    3.30    1.10
   6 -18  -1    2.80    1.90
  -6  18   1    2.30    1.10
   6  18  -1    2.80    1.20
   6  18  -1    3.40    1.10
  -5 -18   1   98.09    5.50
   5 -18  -1   98.59    7.00
   5  18  -1  102.89    5.50
   5  18  -1   94.29    5.40
  -5  18   1   99.79    5.30
  -4 -18   1   24.90    2.50
   4 -18  -1   20.30    3.40
   4 -18  -1   19.70    2.30
   4  18  -1   20.80    2.30
  -4  18   1   17.30    2.00
  -4  18   1   20.70    2.30
  -3 -18   1    0.30    1.20
   3 -18  -1    1.00    1.80
   3 -18  -1   -0.60    1.10
  -3 -18   1    0.50    1.10
  -3  18   1    0.80    1.10
  -3  18   1    0.20    1.20
   3  18  -1    1.00    1.20
  -2 -18   1  150.08    7.90
  -2 -18   1  157.68    7.80
   2 -18  -1  167.68    8.10
   2  18  -1  161.68    8.10
  -2  18   1  163.28    8.00
  -2  18   1  136.29    7.60
  -1 -18   1   56.09    3.90
   1 -18  -1   67.29    4.30
  -1 -18   1   62.69    4.20
  -1  18   1   62.79    4.20
   1  18  -1   59.89    4.40
   0 -18   1   66.49    4.00
   0 -18  -1   60.99    4.50
   0 -18   1   76.59    4.60
   0  18  -1   74.29    4.90
   0  18   1   71.39    4.80
  -1 -18  -1    4.40    1.50
   1 -18   1    3.30    1.20
   1 -18   1    5.50    1.50
   1  18   1    6.00    1.60
  -1  18  -1    4.40    1.50
  -2 -18  -1   20.80    2.30
  -2 -18  -1   15.10    2.20
   2 -18   1   20.70    2.50
   2  18   1   18.90    2.40
  -2  18  -1   18.70    2.20
  -2  18  -1   18.70    2.20
   3 -18   1   11.00    2.70
  -3 -18  -1   12.90    1.90
   3 -18   1   14.10    2.00
  -3 -18  -1   13.00    1.90
   3  18   1   11.60    2.00
  -3  18  -1   12.80    1.90
   3  18   1   13.70    2.00
  -3  18  -1   12.40    2.00
   4 -18   1   46.90    4.90
   4 -18   1   48.20    3.60
  -4 -18  -1   52.89    3.80
   4  18   1   48.30    3.90
  -4  18  -1   51.39    3.60
   4  18   1   49.99    3.70
  -5 -18  -1    0.50    1.10
   5 -18   1    0.60    1.10
   5 -18   1    0.50    1.60
   5  18   1    1.60    1.20
  -5  18  -1    0.20    1.00
   5  18   1    0.40    1.10
  -6 -18  -1   17.60    1.90
   6 -18   1   13.10    2.60
   6  18   1   14.10    1.80
  -6  18  -1   13.60    1.80
   7 -18   1   -0.10    1.20
  -7 -18  -1   -0.30    0.80
  -7  18  -1    0.10    0.80
   7  18   1    1.00    0.90
   8 -18   1   11.30    1.80
  -8 -18  -1    8.80    1.00
   8  18   1    8.90    1.20
  -8  18  -1   10.30    1.00
   8 -19  -1    3.40    1.10
   7 -19  -1   18.80    2.60
  -7 -19   1   19.10    1.70
   7  19  -1   18.20    1.80
  -7  19   1   17.80    1.60
  -6 -19   1    1.00    0.90
   6 -19  -1   -0.70    1.40
   6  19  -1    1.20    1.00
  -6  19   1    0.60    0.90
   6  19  -1   -1.20    0.90
   5 -19  -1   30.90    4.00
  -5 -19   1   31.30    2.60
   5  19  -1   30.50    2.60
   5  19  -1   30.80    2.60
  -5  19   1   32.80    2.60
   4 -19  -1  103.29    5.90
   4 -19  -1  106.59    7.20
  -4 -19   1  121.69    6.00
  -4  19   1  101.29    5.70
  -4  19   1  108.29    5.70
   4  19  -1  118.99    6.10
  -3 -19   1   27.30    2.50
   3 -19  -1   30.10    3.00
  -3 -19   1   29.50    2.70
   3 -19  -1   27.40    3.70
  -3  19   1   30.50    2.90
  -3  19   1   28.10    2.50
   3  19  -1   31.10    2.90
  -2 -19   1   29.50    2.70
  -2 -19   1   30.20    2.80
   2 -19  -1   34.50    3.10
   2  19  -1   26.40    2.80
  -2  19   1   29.10    2.90
  -1 -19   1   10.80    1.80
   1 -19  -1   13.70    2.00
  -1 -19   1    9.70    1.80
   1  19  -1   16.00    2.30
  -1  19   1   10.70    1.90
   0 -19   1    2.30    1.30
   0 -19   1    2.80    1.10
   0 -19  -1    2.80    1.30
   0  19   1    3.50    1.40
   0  19  -1    5.10    1.60
   1 -19   1    9.30    1.80
  -1 -19  -1    6.50    1.70
  -1  19  -1    8.60    1.70
   1  19   1    4.70    1.60
  -2 -19  -1   32.10    3.00
  -2 -19  -1   32.50    2.80
   2 -19   1   35.00    3.20
  -2  19  -1   33.10    2.90
   2  19   1   33.10    3.10
  -2  19  -1   34.60    3.00
   3 -19   1    7.90    1.60
  -3 -19  -1    8.70    1.60
  -3 -19  -1    7.90    1.50
  -3  19  -1    9.50    1.60
  -3  19  -1    6.90    1.50
   3  19   1    6.10    1.70
   4 -19   1   15.50    3.00
  -4 -19  -1   21.60    2.30
   4 -19   1   17.10    2.10
   4  19   1   22.60    2.30
   4  19   1   22.00    2.50
  -4  19  -1   20.40    2.10
   5 -19   1    0.00    1.60
  -5 -19  -1    0.20    1.00
   5 -19   1    0.60    1.10
  -5  19  -1   -0.30    1.00
   5  19   1   -0.10    1.00
   5  19   1   -0.80    1.10
  -6 -19  -1   15.90    1.70
   6 -19   1   12.10    2.30
  -6  19  -1   13.00    1.60
   6  19   1   11.60    1.70
  -7 -19  -1    6.50    1.00
   7 -19   1    7.20    1.60
  -7  19  -1    8.00    1.10
   7  19   1    7.70    1.20
  -7 -20   1   11.00    1.20
   7 -20  -1   13.10    1.90
  -7  20   1   13.20    1.20
  -6 -20   1    0.80    0.80
   6 -20  -1   -0.60    1.30
   6  20  -1    1.20    1.00
  -6  20   1    0.00    0.80
   6  20  -1    0.70    0.90
   5 -20  -1    2.70    1.80
  -5 -20   1    4.60    1.20
   5  20  -1    6.10    1.30
  -5  20   1    3.60    1.20
   4 -20  -1   29.60    2.60
   4 -20  -1   25.60    3.50
  -4 -20   1   32.90    2.50
  -4  20   1   25.10    2.30
   4  20  -1   28.60    2.60
  -4  20   1   22.30    2.20
  -3 -20   1    1.60    1.10
  -3 -20   1    4.80    1.30
   3 -20  -1    5.10    1.50
   3  20  -1    3.50    1.40
  -3  20   1    2.20    1.30
  -3  20   1    4.40    1.20
   2 -20  -1    2.60    1.30
  -2 -20   1    2.90    1.20
  -2 -20   1    0.70    1.10
  -2  20   1    1.90    1.20
   2  20  -1    2.00    1.40
  -1 -20   1   14.90    1.90
   1 -20  -1   13.70    2.00
  -1 -20   1   13.50    1.90
  -1  20   1   14.70    2.00
   1  20  -1   11.20    2.00
   0 -20  -1   45.60    3.50
   0 -20   1   41.90    3.40
   0  20   1   40.80    3.40
   0  20  -1   52.59    3.80
   1 -20   1    6.40    1.70
  -1 -20  -1    7.30    1.60
  -1  20  -1    6.60    1.40
  -1  20  -1    4.90    1.40
   1  20   1   11.00    1.80
  -2 -20  -1    5.30    1.30
  -2 -20  -1    5.10    1.40
   2 -20   1    6.80    1.60
   2  20   1    5.00    1.50
  -2  20  -1    5.40    1.50
  -2  20  -1    5.90    1.50
   3 -20   1   77.99    4.50
  -3 -20  -1   69.79    4.20
  -3 -20  -1   68.09    4.10
   3  20   1   74.99    4.60
  -3  20  -1   66.29    4.10
  -3  20  -1   66.09    4.10
   4 -20   1   22.10    3.10
   4 -20   1   20.70    2.10
  -4 -20  -1   22.80    2.20
   4  20   1   21.70    2.20
   4  20   1   20.10    2.20
  -4  20  -1   21.20    2.10
   5 -20   1    1.10    1.00
  -5 -20  -1    1.40    0.90
   5 -20   1    0.80    1.40
   5  20   1   -1.20    1.00
  -5  20  -1   -1.10    0.80
   5  20   1   -0.20    0.90
  -6 -20  -1    0.00    0.70
   6 -20   1   -0.10    1.10
  -6  20  -1    0.80    0.80
   6  20   1    0.20    0.90
  -7 -20  -1    7.70    0.90
   7 -20   1    5.40    1.40
  -7  20  -1    5.90    0.80
   6 -21  -1    0.10    1.10
  -6 -21   1    1.50    0.80
  -6  21   1   -0.80    0.60
   6  21  -1    0.20    0.70
  -5 -21   1   11.80    1.50
   5 -21  -1   11.20    2.10
  -5  21   1   12.10    1.40
   5  21  -1   12.90    1.60
   4 -21  -1   55.99    4.60
   4 -21  -1   62.89    3.60
  -4 -21   1   66.29    3.70
   4  21  -1   68.19    3.90
  -4  21   1   58.19    3.50
  -4  21   1   59.69    3.50
   3 -21  -1  103.19    5.30
  -3 -21   1   93.89    5.10
  -3 -21   1   99.39    5.10
  -3  21   1   86.09    4.80
   3  21  -1  103.99    5.50
  -3  21   1   85.69    5.00
  -2 -21   1    1.30    1.10
  -2 -21   1    2.00    1.10
   2 -21  -1    0.30    1.20
   2  21  -1    1.00    1.20
  -2  21   1    0.80    1.20
   1 -21  -1   47.50    3.40
  -1 -21   1   42.60    3.40
  -1  21   1   45.70    3.40
   1  21  -1   50.89    3.70
   0 -21   1  128.09    6.80
   0 -21  -1  128.79    6.70
   0  21   1  127.39    6.60
   0  21  -1  120.79    6.60
  -1 -21  -1    0.90    1.10
   1 -21   1    0.60    1.00
   1  21   1   -0.40    1.00
  -1  21  -1    0.20    1.10
  -1  21  -1    0.30    1.00
  -2 -21  -1    3.00    1.20
   2 -21   1    4.00    1.30
  -2 -21  -1    3.10    1.20
  -2  21  -1    2.50    1.10
  -2  21  -1    2.20    1.20
   2  21   1    2.90    1.20
  -3 -21  -1    1.00    1.00
  -3 -21  -1    1.00    0.90
   3 -21   1    0.00    0.90
   3  21   1   -0.80    0.90
  -3  21  -1    0.40    1.00
  -3  21  -1   -0.70    0.90
  -4 -21  -1    0.40    0.90
   4 -21   1   -0.50    0.80
  -4  21  -1    0.00    0.80
   4  21   1   -0.70    0.90
  -5 -21  -1   -0.40    0.70
   5 -21   1    0.50    1.20
  -5  21  -1    0.80    0.90
   5  21   1    1.10    0.90
   5  21   1   -0.30    0.80
   6 -21   1   -0.80    1.00
  -6 -21  -1    0.70    0.60
  -6  21  -1   -0.30    0.60
  -6 -22   1    1.00    0.60
  -5 -22   1   56.39    3.10
  -5  22   1   49.90    2.90
   5  22  -1   54.69    3.00
  -4 -22   1   78.59    4.10
   4 -22  -1   72.29    4.00
  -4  22   1   73.49    4.00
   4  22  -1   85.39    4.30
  -4  22   1   73.99    3.90
   3 -22  -1    7.40    1.40
  -3 -22   1    6.00    1.20
  -3 -22   1    5.60    1.20
   3  22  -1    4.80    1.30
  -3  22   1    7.20    1.30
   2 -22  -1    2.00    1.10
  -2 -22   1    3.70    1.20
  -2 -22   1    3.90    1.10
   2  22  -1    3.80    1.20
  -2  22   1    4.80    1.30
   1 -22  -1   33.70    3.00
  -1 -22   1   32.30    2.70
   1  22  -1   30.30    2.70
  -1  22   1   31.10    2.80
   0 -22  -1   13.10    1.80
   0 -22   1   16.50    2.00
   0  22  -1   13.60    1.80
   0  22   1   15.60    1.90
  -1 -22  -1    0.70    0.90
   1 -22   1    0.20    1.00
  -1  22  -1    0.70    1.00
   1  22   1    0.20    0.90
   2 -22   1   15.80    1.90
  -2 -22  -1   15.50    1.70
  -2  22  -1   14.10    1.60
   2  22   1   15.10    1.80
  -2  22  -1   14.30    1.70
   3 -22   1   18.70    1.90
  -3 -22  -1   15.60    1.70
  -3 -22  -1   16.40    1.70
  -3  22  -1   15.30    1.60
   3  22   1   17.90    1.80
   4 -22   1    3.90    1.00
  -4 -22  -1    4.50    1.00
   4  22   1    2.30    0.90
  -4  22  -1    3.10    1.00
  -5 -22  -1    7.60    1.10
  -5  22  -1    7.30    1.00
  -5 -23   1    0.30    0.60
   4 -23  -1   27.00    1.90
  -4 -23   1   31.40    2.00
   4  23  -1   30.80    2.10
   3 -23  -1   21.80    1.90
  -3 -23   1   27.00    1.90
  -3  23   1   23.90    1.90
   3  23  -1   24.70    2.00
  -2 -23   1    0.70    0.90
   2 -23  -1    2.00    1.00
  -2 -23   1    1.70    0.90
  -2  23   1    0.10    0.90
   2  23  -1    2.20    1.00
   1 -23  -1    8.60    1.50
  -1 -23   1    6.90    1.30
  -1  23   1    7.60    1.40
   1  23  -1   10.50    1.50
   0 -23   1    3.20    1.10
   0 -23  -1    2.00    1.10
   0  23  -1    3.00    1.10
   0  23   1    2.60    1.10
  -1 -23  -1   16.00    1.80
   1 -23   1   17.30    1.80
   1  23   1   17.40    1.90
  -1  23  -1   15.60    1.80
   2 -23   1   -0.10    0.80
  -2 -23  -1    0.70    0.90
  -2  23  -1    1.70    0.90
   2  23   1    0.10    0.80
   3 -23   1    1.10    0.80
  -3 -23  -1    0.50    0.80
  -3  23  -1    1.40    0.80
   3  23   1    1.90    0.90
  -4 -23  -1   14.20    1.30
   4 -23   1   14.20    1.30
   4  23   1   14.20    1.30
  -4  23  -1   14.70    1.40
   4  24  -1   41.80    2.30
   3 -24  -1    0.00    0.60
  -3  24   1    0.40    0.70
   3  24  -1   -0.60    0.60
  -2 -24   1    9.60    1.20
   2 -24  -1    9.30    1.20
   2  24  -1   11.10    1.30
  -2  24   1    9.80    1.20
  -1 -24   1    4.60    1.00
   1 -24  -1    4.30    1.10
  -1  24   1    5.80    1.10
   1  24  -1    3.70    1.00
   0 -24  -1    0.30    0.80
   0 -24   1    0.30    0.80
   0  24   1    1.10    0.90
   0  24  -1    1.40    0.90
   1 -24   1    0.40    0.70
  -1 -24  -1    1.40    0.80
   1  24   1    0.30    0.90
  -1  24  -1   -0.10    0.80
   2 -24   1   -0.10    0.70
  -2 -24  -1   -0.70    0.70
   2  24   1    1.40    0.80
  -2  24  -1    0.50    0.70
   3 -24   1    3.50    0.90
   3  24   1    3.90    0.90
   2 -25  -1    0.30    0.60
   2  25  -1   -0.30    0.60
   1 -25  -1    2.80    0.80
  -1 -25   1    2.80    0.70
   1  25  -1    3.40    0.80
  -1  25   1    3.70    0.80
   0 -25   1   -0.30    0.60
   0 -25  -1    0.40    0.70
   0  25  -1    0.50    0.70
   0  25   1    0.30    0.70
   1 -25   1    5.40    0.90
  -1 -25  -1    6.10    0.90
  -1  25  -1    6.70    0.90
   1  25   1    5.00    0.90
   2 -25   1   28.60    1.90
   2  25   1   29.30    1.80
  11   0  -2    1.10    1.60
 -11   0   2    0.80    0.80
 -10   0   2   -0.10    0.90
  10   0  -2   -0.60    1.80
   9   0  -2    1.10    2.10
  -9   0   2    0.30    1.20
  -9   0   2    0.90    1.10
  -9   0   2    0.60    1.20
  -8   0   2    3.30    1.40
   8   0  -2    4.60    2.50
  -8   0   2    4.10    1.40
  -8   0   2    0.20    1.30
   7   0  -2   10.70    2.70
  -7   0   2    7.50    1.80
  -7   0   2    6.20    1.60
   6   0  -2   50.89    4.10
  -6   0   2   49.20    3.50
  -6   0   2   52.49    3.30
   6   0  -2   49.50    3.10
  -5   0   2   70.49    3.70
  -5   0   2   68.09    3.90
   5   0  -2   69.59    3.70
   5   0  -2   70.19    4.80
   5   0  -2   64.89    4.20
  -4   0   2  196.28    8.80
   4   0  -2  191.98    8.90
   4   0  -2  197.58    9.50
  -4   0   2  190.38    8.60
  -4   0   2  194.68    8.60
   3   0  -2 3640.84  151.58
  -3   0   2 3628.34  151.18
  -3   0   2 3640.54  151.18
  -3   0   2 3788.02  151.28
   2   0  -2 3740.63  163.08
   2   0  -2 4045.70  163.18
  -2   0   2 3955.40  162.98
  -2   0   2 3831.92  162.88
  -2   0   2 4234.78  162.98
  -1   0   2 2259.17   91.79
  -1   0   2 2288.87   91.89
  -1   0   2 2228.88   91.79
  -1   0   2 2234.68   91.69
  -1   0   2 2140.69   91.69
   0   0   2 2116.59   92.09
   0   0   2 2157.08   91.89
   0   0   2 2316.27   92.29
   0   0   2 2284.07   91.99
   0   0   2 2310.27   91.99
   0   0   2 2157.88   91.89
  -1   0  -2 6662.73  275.77
   1   0   2 7481.85  275.97
  -1   0  -2 6137.39  275.87
   1   0   2 6589.54  276.27
   2   0   2 2418.66   97.49
   2   0   2 2339.97   97.89
   2   0   2 2343.77   97.19
  -2   0  -2 2330.17   97.29
   2   0   2 2354.36   97.69
  -2   0  -2 2395.96   97.39
  -3   0  -2 1121.29   44.70
   3   0   2 1021.10   44.40
   3   0   2 1105.69   45.30
  -3   0  -2 1077.59   44.70
   3   0   2 1062.09   45.50
  -4   0  -2 1046.30   42.50
  -4   0  -2  982.30   42.30
   4   0   2 1023.50   43.30
   4   0   2 1048.70   43.10
  -4   0  -2  971.00   42.30
   5   0   2 1185.58   48.90
   5   0   2 1124.39   48.90
  -5   0  -2 1151.28   47.90
  -5   0  -2 1114.79   47.80
   6   0   2   33.80    3.50
  -6   0  -2   40.20    3.00
   6   0   2   34.20    3.50
   7   0   2   86.59    6.70
   7   0   2   83.59    7.40
  -7   0  -2   93.49    5.50
  -7   0  -2   87.89    5.00
  -8   0  -2   30.00    2.70
   8   0   2   25.20    4.40
  -9   0  -2    7.90    1.60
   9   0   2    7.60    2.80
  10   0   2  151.98    9.20
 -10   0  -2  157.88    7.40
  11   0   2  234.68   11.50
 -11  -1   2    1.80    0.80
  11  -1  -2    2.40    1.60
 -11   1   2    2.10    0.90
  11   1  -2    2.60    1.60
 -10  -1   2   21.40    2.10
  10  -1  -2   23.40    3.90
 -10   1   2   19.90    2.10
  10   1  -2   22.50    3.90
 -10   1   2   22.20    2.10
  -9  -1   2   -0.10    1.10
  -9  -1   2   -0.70    1.00
   9  -1  -2    0.60    2.00
  -9  -1   2    0.60    1.20
  -9   1   2   -0.30    1.20
  -9   1   2    0.90    1.10
   9   1  -2   -0.30    1.90
  -8  -1   2  161.98    8.10
  -8  -1   2  164.18    8.20
  -8  -1   2  167.48    8.20
   8  -1  -2  172.88   11.20
   8   1  -2  168.68   10.70
  -8   1   2  169.28    8.20
  -8   1   2  158.98    8.20
   7  -1  -2    8.90    2.50
  -7  -1   2   12.00    1.90
  -7  -1   2    8.10    1.70
  -7   1   2   11.30    2.00
   7   1  -2    8.60    2.40
  -7   1   2    9.10    1.70
  -6  -1   2   55.59    3.30
   6  -1  -2   48.60    3.00
  -6  -1   2   45.30    3.30
   6  -1  -2   49.80    4.10
   6   1  -2   49.10    4.20
   6   1  -2   51.29    3.10
  -6   1   2   51.49    3.20
  -6   1   2   51.49    3.40
  -5  -1   2   24.40    2.00
  -5  -1   2   23.30    2.20
   5  -1  -2   27.90    3.10
   5  -1  -2   23.90    2.40
   5   1  -2   23.40    2.70
   5   1  -2   23.90    1.90
  -5   1   2   24.30    1.90
  -5   1   2   21.00    1.80
  -5   1   2   23.30    2.10
  -4  -1   2  593.84   24.50
   4  -1  -2  603.14   25.30
   4  -1  -2  574.74   25.00
  -4  -1   2  556.74   24.60
  -4   1   2  580.94   24.40
   4   1  -2  579.14   25.10
  -4   1   2  592.34   24.40
   4   1  -2  529.15   24.60
  -4   1   2  589.74   24.60
   4   1  -2  607.74   24.50
  -3  -1   2 1471.25   59.99
  -3  -1   2 1455.75   59.99
  -3  -1   2 1469.95   60.19
   3  -1  -2 1474.05   60.39
   3   1  -2 1396.76   60.09
  -3   1   2 1471.75   60.09
   3   1  -2 1399.26   60.49
  -3   1   2 1486.75   59.99
  -3   1   2 1434.36   60.09
  -2  -1   2 8689.43  356.06
   2  -1  -2 7911.41  356.56
  -2  -1   2 8247.38  356.26
  -2  -1   2 9999.00  356.46
   2  -1  -2 9051.69  356.56
  -2  -1   2 8669.63  356.26
  -2   1   2 7969.40  356.16
   2   1  -2 8861.31  356.46
  -2   1   2 9525.75  356.36
   2   1  -2 7716.53  356.26
  -2   1   2 8799.52  356.26
  -1  -1   2 3359.36  130.49
  -1  -1   2 3105.09  130.39
   1  -1  -2 2994.80  130.59
  -1  -1   2 3158.38  130.39
   1  -1  -2 3342.97  130.39
   1  -1  -2 3139.59  130.39
  -1  -1   2 3204.38  130.49
  -1  -1   2 2974.10  130.49
  -1  -1   2 3148.68  130.39
   1  -1  -2 3052.59  130.29
   1  -1  -2 3206.98  130.39
  -1   1   2 3400.26  130.59
  -1   1   2 3163.58  130.29
  -1   1   2 2933.21  130.39
  -1   1   2 3392.16  130.49
   0  -1   2 4925.31  193.38
   0  -1   2 4923.11  193.48
   0  -1   2 4855.71  193.68
   0  -1   2 4412.06  193.28
   0  -1   2 4750.72  193.38
   0  -1  -2 4702.43  193.38
   0  -1  -2 4138.59  193.28
   0  -1   2 4838.02  193.48
   0   1   2 4571.24  193.28
   0   1   2 4892.11  193.58
   0   1   2 4604.54  193.38
   0   1   2 4832.22  193.68
  -1  -1  -2  124.09    5.70
   1  -1   2  132.49    6.20
  -1  -1  -2  124.29    5.70
   1  -1   2  140.09    5.80
  -1   1  -2  125.79    5.70
  -1   1  -2  125.99    5.70
   1   1   2  147.49    6.20
   1   1   2  129.59    5.60
   2  -1   2  159.68    7.20
   2  -1   2  155.38    7.00
  -2  -1  -2  158.78    6.80
  -2  -1  -2  146.69    6.70
   2  -1   2  156.88    7.40
  -2  -1  -2  156.08    6.90
   2   1   2  156.28    7.30
   2   1   2  155.18    6.70
  -2   1  -2  157.18    6.80
  -2   1  -2  157.28    6.90
   2   1   2  161.18    7.40
   3  -1   2   13.90    1.30
  -3  -1  -2   12.00    1.20
  -3  -1  -2   13.10    1.30
   3  -1   2   13.60    1.70
   3  -1   2   15.10    1.80
  -3  -1  -2   13.00    1.20
   3   1   2   12.50    1.10
   3   1   2   11.60    1.60
  -3   1  -2   15.40    1.40
   3   1   2   13.00    1.70
  -3   1  -2   19.60    1.50
  -4  -1  -2  297.47   13.30
   4  -1   2  327.67   14.20
  -4  -1  -2  330.17   13.60
  -4  -1  -2  312.77   13.40
   4  -1   2  315.57   14.40
  -4   1  -2  258.57   13.40
  -4   1  -2  327.67   13.60
   4   1   2  319.77   14.20
  -4   1  -2  305.07   13.30
   4   1   2  307.17   14.20
  -5  -1  -2    4.00    1.00
  -5  -1  -2    0.70    0.80
   5  -1   2    3.20    1.30
  -5   1  -2    1.30    0.90
  -5   1  -2    0.30    0.90
   5   1   2    3.10    1.20
   5   1   2    6.10    1.50
   6  -1   2   87.19    6.10
  -6  -1  -2   97.29    5.30
   6  -1   2   96.69    6.00
  -6   1  -2   91.19    5.20
   6   1   2   88.79    6.10
  -7  -1  -2   -0.20    1.30
   7  -1   2   -0.60    2.00
  -7  -1  -2    1.20    1.10
   7  -1   2    0.30    2.00
   7   1   2    1.10    2.20
   7   1   2    1.30    2.30
  -7   1  -2   -0.70    1.50
  -7   1  -2    2.50    1.10
  -8  -1  -2   20.10    2.30
   8  -1   2   20.40    4.00
  -8   1  -2   16.20    2.00
   8   1   2   19.40    3.80
   9  -1   2   20.60    3.90
  -9  -1  -2   20.90    2.30
  -9   1  -2   22.20    2.40
   9   1   2   20.30    3.80
  10  -1   2  114.29    7.40
 -10  -1  -2  111.09    5.50
  10   1   2  106.89    7.30
 -10   1  -2  106.09    5.50
 -11  -1  -2   69.19    3.40
  11  -1   2   65.29    4.50
  11   1   2   65.89    4.50
 -11  -2   2    3.10    0.90
  11  -2  -2    3.10    1.80
 -11   2   2    2.20    0.90
  11   2  -2    3.30    1.60
  10  -2  -2   13.20    3.10
 -10  -2   2   11.10    1.60
 -10   2   2    8.70    1.40
 -10   2   2    9.20    1.50
  10   2  -2    9.40    2.90
  10   2  -2    8.00    1.60
  -9  -2   2   10.30    1.70
  -9  -2   2    6.90    1.50
   9  -2  -2   15.30    3.50
  -9   2   2   12.10    1.80
   9   2  -2    8.90    2.80
  -9   2   2   12.70    1.90
  -8  -2   2   25.90    2.50
  -8  -2   2   31.00    2.70
   8  -2  -2   27.80    4.40
  -8  -2   2   27.20    2.70
  -8   2   2   23.20    2.50
   8   2  -2   27.50    4.10
  -8   2   2   28.90    2.80
   7  -2  -2   50.19    4.80
  -7  -2   2   52.09    3.70
  -7  -2   2   49.50    3.50
  -7   2   2   48.60    3.40
   7   2  -2   48.40    4.60
  -7   2   2   48.50    3.80
  -6  -2   2    2.20    1.10
  -6  -2   2    3.50    1.10
   6  -2  -2    2.60    0.90
   6  -2  -2    3.80    1.50
   6  -2  -2    1.20    1.70
   6   2  -2    1.90    0.90
  -6   2   2    2.10    1.20
  -6   2   2    1.50    1.00
   6   2  -2    3.70    1.90
  -5  -2   2 1315.27   54.99
   5  -2  -2 1297.37   55.59
   5  -2  -2 1355.86   55.79
  -5  -2   2 1375.36   54.89
   5   2  -2 1288.57   54.79
  -5   2   2 1333.87   54.79
  -5   2   2 1256.47   54.69
  -5   2   2 1314.37   55.09
   5   2  -2 1305.17   55.59
   4  -2  -2  340.87   14.60
  -4  -2   2  323.27   13.80
  -4  -2   2  315.47   13.90
   4  -2  -2  323.07   14.50
  -4   2   2  310.37   13.90
  -4   2   2  323.47   13.70
   4   2  -2  314.67   13.70
   4   2  -2  324.47   14.40
   4   2  -2  279.97   13.70
  -4   2   2  335.47   13.70
  -3  -2   2    9.10    1.10
   3  -2  -2    5.10    1.80
  -3  -2   2    8.90    0.80
  -3  -2   2    8.80    1.10
   3  -2  -2   10.20    1.40
   3   2  -2    9.20    1.00
  -3   2   2    9.80    1.00
  -3   2   2    8.50    1.00
   3   2  -2   13.30    1.20
   3   2  -2   10.00    1.50
  -3   2   2    9.40    1.20
   2  -2  -2  548.95   23.90
   2  -2  -2  591.44   23.70
  -2  -2   2  578.54   23.40
  -2  -2   2  574.24   23.50
  -2  -2   2  541.65   23.30
  -2   2   2  571.04   23.40
  -2   2   2  537.45   23.50
   2   2  -2  558.74   23.60
  -2   2   2  552.64   23.20
  -1  -2   2  871.01   34.90
   1  -2  -2  873.11   35.00
   1  -2  -2  877.81   34.90
   1  -2  -2  871.11   35.00
   1  -2  -2  831.32   34.90
  -1  -2   2  849.41   35.00
  -1  -2   2  834.92   35.00
  -1  -2   2  825.02   35.00
   1  -2  -2  877.01   35.30
  -1   2   2  849.61   35.20
  -1   2   2  736.93   34.90
   1   2  -2  864.81   34.90
  -1   2   2  873.01   35.00
   1   2  -2  788.02   35.00
   0  -2   2  182.68    7.70
   0  -2  -2  179.58    7.50
   0  -2   2  174.18    7.60
   0  -2  -2  186.98    7.70
   0  -2   2  175.68    7.60
   0   2  -2  174.38    7.60
   0   2   2  183.18    7.80
   0   2   2  172.18    7.50
   0   2  -2  179.08    7.50
   0   2   2  176.18    7.90
   0   2   2  179.68    7.60
  -1  -2  -2 3007.30  129.79
   1  -2   2 3182.18  130.29
   1  -2   2 2943.21  129.99
   1  -2   2 3416.66  129.99
  -1  -2  -2 3157.98  129.99
  -1   2  -2 3159.18  129.89
   1   2   2 3124.59  129.79
   1   2   2 3342.37  130.19
   1   2   2 3230.18  130.19
  -1   2  -2 3019.10  129.89
   2  -2   2  424.76   18.60
  -2  -2  -2  419.86   18.00
  -2  -2  -2  413.96   17.70
   2  -2   2  442.76   18.30
  -2  -2  -2  419.76   18.00
   2  -2   2  446.86   18.00
  -2   2  -2  428.06   18.00
   2   2   2  418.06   18.40
  -2   2  -2  416.06   18.00
   2   2   2  448.56   18.40
   2   2   2  420.46   17.90
  -3  -2  -2  161.48    7.50
   3  -2   2  165.98    7.60
   3  -2   2  173.58    8.00
  -3  -2  -2  165.48    7.30
   3  -2   2  160.38    8.20
  -3  -2  -2  169.48    7.50
   3   2   2  171.08    7.30
  -3   2  -2  172.38    7.50
   3   2   2  180.18    8.10
   3   2   2  168.08    8.00
  -3   2  -2  164.48    7.60
  -4  -2  -2  936.21   37.10
  -4  -2  -2  815.32   36.80
   4  -2   2  918.51   37.70
  -4  -2  -2  852.81   36.90
   4  -2   2  854.01   37.90
   4   2   2  884.41   37.60
   4   2   2  929.41   37.80
  -4   2  -2  914.91   37.10
  -4   2  -2  848.72   37.00
  -5  -2  -2 1405.36   57.59
   5  -2   2 1303.37   58.59
   5  -2   2 1363.66   58.19
  -5   2  -2 1333.07   57.49
   5   2   2 1355.86   57.99
  -5   2  -2 1412.86   57.49
   5   2   2 1451.95   58.49
   6  -2   2   30.00    3.70
   6  -2   2   33.20    3.40
  -6  -2  -2   35.20    2.80
  -6   2  -2   33.80    2.80
   6   2   2   31.00    3.80
  -6   2  -2   31.60    2.60
  -7  -2  -2   53.09    3.90
   7  -2   2   50.69    5.90
   7  -2   2   53.19    5.10
  -7  -2  -2   56.09    3.70
  -7   2  -2   55.39    3.70
   7   2   2   52.69    6.00
   7   2   2   52.69    5.30
  -7   2  -2   53.09    4.10
   8  -2   2    0.70    2.20
  -8  -2  -2   -0.90    1.10
  -8   2  -2    0.00    1.00
   8   2   2    0.20    2.10
   9  -2   2   79.69    6.90
  -9  -2  -2   79.69    4.70
   9   2   2   77.59    6.80
  -9   2  -2   77.59    4.70
  10  -2   2    3.50    1.90
 -10  -2  -2    3.00    1.00
 -10   2  -2    3.20    1.10
  10   2   2    2.20    1.70
 -11  -2  -2   87.19    4.10
  11  -2   2   78.69    5.10
  11   2   2   85.09    5.20
 -11   2  -2   81.69    4.00
  11  -3  -2    0.20    1.40
 -11  -3   2   -0.50    0.70
 -11   3   2    0.70    0.80
  11   3  -2    0.20    1.30
 -10  -3   2   68.69    4.00
  10  -3  -2   74.09    6.20
  10   3  -2   70.59    5.90
  10   3  -2   63.09    4.10
 -10   3   2   57.09    3.70
 -10   3   2   61.19    3.70
  -9  -3   2    5.40    1.40
  -9  -3   2    5.30    1.40
   9  -3  -2    3.60    2.40
   9   3  -2    3.40    2.40
  -9   3   2    3.10    1.30
  -9   3   2    4.80    1.40
   8  -3  -2  724.63   33.30
  -8  -3   2  714.13   30.40
  -8  -3   2  713.23   30.10
   8   3  -2  678.43   32.30
  -8   3   2  691.73   30.30
  -8   3   2  696.43   30.10
   7  -3  -2  119.59    7.60
  -7  -3   2  107.29    6.10
  -7  -3   2  118.19    6.40
  -7   3   2  112.79    6.40
   7   3  -2  118.39    7.50
  -6  -3   2  286.27   13.50
  -6  -3   2  311.17   13.80
   6  -3  -2  298.47   14.70
   6  -3  -2  294.77   14.60
   6   3  -2  310.97   13.40
  -6   3   2  282.47   13.30
   6   3  -2  316.47   15.00
  -6   3   2  308.47   13.80
   5  -3  -2  135.29    7.50
  -5  -3   2  134.29    6.50
  -5  -3   2  133.29    6.40
   5   3  -2  124.99    6.20
  -5   3   2  130.19    6.20
  -5   3   2  132.59    6.60
   5   3  -2  133.79    7.20
  -5   3   2  125.19    6.20
   4  -3  -2    3.60    1.50
   4  -3  -2    0.40    1.30
  -4  -3   2    1.10    0.80
  -4  -3   2    0.20    0.70
  -4   3   2   -0.80    0.80
   4   3  -2    0.00    0.70
  -4   3   2    0.50    0.70
  -4   3   2    0.20    0.70
   4   3  -2   -0.30    0.90
   3  -3  -2  215.28    9.50
  -3  -3   2  209.98    9.10
   3  -3  -2  169.18   10.10
  -3  -3   2  211.78    9.10
  -3  -3   2  204.18    8.90
  -3   3   2  214.08    9.00
  -3   3   2  214.08    9.20
  -3   3   2  212.58    8.90
   3   3  -2  210.28    9.50
   3   3  -2  205.38    9.10
   2  -3  -2  269.27   11.90
   2  -3  -2  265.47   11.10
  -2  -3   2  267.37   11.50
   2  -3  -2  258.97   11.50
  -2  -3   2  266.97   11.30
   2   3  -2  261.07   11.60
   2   3  -2  270.67   11.40
  -2   3   2  260.47   11.10
  -2   3   2  275.27   11.40
   1  -3  -2   86.79    3.70
  -1  -3   2   83.49    3.80
  -1  -3   2   81.49    3.70
   1  -3  -2   86.69    3.90
   1  -3  -2   83.59    4.30
   1  -3  -2   79.59    3.70
  -1  -3   2   79.69    3.80
   1   3  -2   80.89    3.70
  -1   3   2   82.19    3.80
   1   3  -2   84.69    3.80
  -1   3   2   81.99    4.10
  -1   3   2   81.79    3.80
   0  -3   2  438.76   18.20
   0  -3   2  446.36   18.10
   0  -3   2  422.16   18.30
   0  -3  -2  419.46   17.90
   0  -3  -2  439.96   18.10
   0   3   2  419.66   18.10
   0   3   2  427.26   18.00
   0   3   2  450.05   18.40
   0   3   2  446.96   18.30
   0   3  -2  423.76   18.00
   0   3  -2  431.26   18.10
  -1  -3  -2    1.20    0.60
   1  -3   2    0.60    0.70
  -1  -3  -2    1.20    0.50
   1  -3   2    1.10    0.60
   1  -3   2    1.80    0.90
   1   3   2    1.40    0.80
   1   3   2    0.80    0.80
   1   3   2    1.10    0.50
  -1   3  -2    0.30    0.50
  -1   3  -2    0.50    0.60
   2  -3   2 1868.21   78.99
   2  -3   2 1940.41   78.49
  -2  -3  -2 1981.10   78.49
   2  -3   2 1928.21   78.59
  -2  -3  -2 1810.82   78.09
  -2  -3  -2 1874.01   78.29
   2   3   2 1900.41   78.89
  -2   3  -2 1882.21   78.39
  -2   3  -2 1846.32   78.39
   2   3   2 1944.81   78.29
   2   3   2 1915.31   78.79
   3  -3   2   68.59    4.00
   3  -3   2   72.99    3.50
  -3  -3  -2   74.99    3.50
  -3  -3  -2   64.69    3.50
  -3  -3  -2   64.69    3.20
   3  -3   2   69.29    4.30
   3   3   2   68.39    4.00
  -3   3  -2   68.89    3.50
  -3   3  -2   61.19    3.60
   3   3   2   67.19    4.20
   3   3   2   67.29    3.30
   4  -3   2  230.38   10.20
   4  -3   2  230.28   10.90
  -4  -3  -2  237.08   10.40
  -4  -3  -2  222.88   10.00
  -4  -3  -2  223.98   10.20
   4  -3   2  242.58   11.30
   4   3   2  221.58   10.80
  -4   3  -2  224.78   10.30
   4   3   2  237.08   11.10
  -4   3  -2  235.18   10.40
   5  -3   2  261.47   12.50
   5  -3   2  240.38   11.90
  -5  -3  -2  251.17   11.40
   5   3   2  242.68   11.80
   5   3   2  253.67   12.30
  -5   3  -2  241.88   11.20
  -5   3  -2  240.38   11.30
   6  -3   2   38.60    3.60
   6  -3   2   36.70    4.10
  -6  -3  -2   38.20    3.00
  -6   3  -2   38.60    3.10
   6   3   2   36.70    4.20
  -6   3  -2   39.50    2.90
   7  -3   2   41.20    5.00
   7  -3   2   46.10    4.90
  -7  -3  -2   46.20    3.40
  -7  -3  -2   47.40    3.60
   7  -3   2   41.30    4.90
   7   3   2   46.20    5.70
   7   3   2   42.70    5.00
  -7   3  -2   45.20    3.40
  -7   3  -2   44.00    3.70
  -8  -3  -2  141.09    7.30
   8  -3   2  138.09    9.90
   8   3   2  140.39    9.70
  -8   3  -2  139.29    7.10
  -9  -3  -2    1.30    1.10
   9  -3   2    1.90    2.00
  -9   3  -2    2.40    1.10
   9   3   2    2.20    2.00
  10  -3   2   18.40    3.00
 -10  -3  -2   18.60    1.80
  10   3   2   20.20    3.20
 -10   3  -2   19.10    1.90
 -11  -3  -2    0.30    0.60
  11  -3   2    1.20    1.20
  11   3   2    1.70    1.20
 -11   3  -2    1.40    0.60
 -11  -4   2   17.80    1.60
  11  -4  -2   17.60    2.80
 -11   4   2   16.60    1.50
 -11   4   2   16.90    1.50
  11   4  -2   15.60    2.30
 -10  -4   2   34.70    2.70
  10  -4  -2   38.30    4.60
 -10   4   2   36.40    2.60
  10   4  -2   41.80    4.50
  10   4  -2   33.70    2.90
 -10   4   2   29.50    2.40
  -9  -4   2  147.59    7.50
  -9  -4   2  152.48    7.50
   9  -4  -2  160.38   10.20
  -9   4   2  139.69    7.30
   9   4  -2  144.89    9.80
  -9   4   2  147.29    7.60
  -8  -4   2   81.69    4.90
   8  -4  -2  106.49    8.30
  -8  -4   2   80.69    5.10
   8   4  -2   96.29    7.40
  -8   4   2   77.39    5.00
  -8   4   2   78.09    5.10
  -7  -4   2   37.80    3.20
   7  -4  -2   40.20    4.40
  -7  -4   2   37.00    3.30
  -7   4   2   22.80    2.90
   7   4  -2   35.50    4.00
  -6  -4   2    6.60    1.40
   6  -4  -2    8.60    2.10
   6  -4  -2    7.20    2.40
  -6   4   2    4.30    1.40
   6   4  -2    7.50    1.40
   6   4  -2    7.70    2.00
   5  -4  -2    8.10    1.80
  -5  -4   2    6.00    1.20
   5  -4  -2    7.20    2.40
  -5  -4   2    8.60    1.30
  -5   4   2    5.60    1.00
  -5   4   2    9.20    1.50
  -5   4   2    3.20    0.90
   5   4  -2    7.60    1.20
   5   4  -2    5.00    1.60
   4  -4  -2  712.53   32.30
  -4  -4   2  755.42   31.00
  -4  -4   2  736.43   31.00
   4  -4  -2  745.33   31.40
   4   4  -2  757.02   30.90
  -4   4   2  715.23   30.80
  -4   4   2  714.93   31.10
  -4   4   2  750.52   30.80
   4   4  -2  728.53   31.50
  -3  -4   2 1360.76   55.09
   3  -4  -2 1239.98   54.79
  -3  -4   2 1351.06   55.19
  -3  -4   2 1406.76   55.29
   3  -4  -2 1128.79   56.29
   3  -4  -2 1369.56   55.59
  -3   4   2 1365.66   54.99
  -3   4   2 1286.57   55.09
   3   4  -2 1412.66   55.19
  -3   4   2 1366.26   55.29
   3   4  -2 1350.26   55.49
  -2  -4   2 6541.65  252.87
   2  -4  -2 5851.51  253.47
  -2  -4   2 6421.06  252.87
   2  -4  -2 5900.31  252.67
  -2  -4   2 6116.29  252.87
  -2   4   2 6267.57  252.87
   2   4  -2 5834.52  252.77
  -2   4   2 6008.40  252.57
   2   4  -2 6200.78  252.97
  -2   4   2 6372.06  252.87
   1  -4  -2 4183.88  179.28
  -1  -4   2 4561.34  178.88
   1  -4  -2 4183.88  178.78
  -1  -4   2 4170.68  178.88
   1  -4  -2 4214.38  178.88
  -1  -4   2 4083.19  178.78
   1  -4  -2 4376.86  178.78
   1  -4  -2 4683.93  178.88
  -1  -4   2 4518.35  178.98
  -1   4   2 4282.57  178.88
  -1   4   2 5037.10  179.18
  -1   4   2 4445.46  178.88
   1   4  -2 4075.09  178.78
   1   4  -2 4095.49  178.78
   0  -4  -2   98.99    4.50
   0  -4   2  105.49    4.60
   0  -4  -2   96.89    4.50
   0  -4   2  101.39    4.70
   0  -4  -2  105.69    4.70
   0  -4  -2   99.89    4.30
   0  -4  -2   95.49    4.50
   0  -4   2  100.49    4.90
   0  -4  -2  100.99    4.90
   0   4   2  102.19    4.80
   0   4   2  102.39    4.60
   0   4  -2   96.19    4.60
   0   4  -2   94.69    4.40
   0   4   2  102.19    4.40
  -1  -4  -2   10.60    1.10
   1  -4   2    9.10    1.50
   1  -4   2    8.30    0.80
  -1  -4  -2    9.90    0.90
   1  -4   2   13.40    1.20
   1   4   2   11.80    1.00
  -1   4  -2   10.80    1.10
   1   4   2   10.20    1.30
   1   4   2   10.30    1.30
  -1   4  -2   10.20    0.90
   2  -4   2 1082.99   46.10
  -2  -4  -2 1067.09   45.30
  -2  -4  -2 1009.10   45.00
   2  -4   2 1118.99   45.40
   2  -4   2 1137.69   45.40
  -2  -4  -2 1086.29   45.30
   2   4   2 1079.99   45.80
  -2   4  -2 1081.09   45.40
   2   4   2 1105.39   45.30
  -2   4  -2 1099.19   45.20
   2   4   2 1136.79   45.60
   3  -4   2   56.59    3.10
  -3  -4  -2   52.09    2.80
  -3  -4  -2   53.89    3.10
   3  -4   2   58.69    3.60
   3  -4   2   52.59    3.90
  -3  -4  -2   59.39    3.20
   3   4   2   55.69    3.00
   3   4   2   56.89    3.80
   3   4   2   59.69    3.50
  -3   4  -2   58.39    3.10
  -3   4  -2   57.39    3.20
   4  -4   2   15.70    1.60
  -4  -4  -2   17.10    1.70
  -4  -4  -2   20.90    1.90
   4  -4   2   18.60    2.10
   4  -4   2   20.00    2.50
  -4   4  -2   19.90    1.80
   4   4   2   16.50    2.30
   4   4   2   17.40    1.60
  -4   4  -2   17.60    1.80
   4   4   2   18.10    2.10
   5  -4   2  935.91   40.20
   5  -4   2  911.61   39.50
  -5  -4  -2  950.00   38.90
   5   4   2  877.51   39.90
  -5   4  -2  908.11   38.80
  -5   4  -2  921.51   38.70
   6  -4   2    4.00    1.70
   6  -4   2    1.80    1.80
  -6  -4  -2    1.90    1.10
  -6   4  -2    4.50    1.50
  -6   4  -2    1.40    1.00
   6   4   2    2.00    1.70
   7  -4   2  452.35   23.10
   7  -4   2  511.25   23.40
  -7  -4  -2  438.16   20.80
   7  -4   2  473.95   22.70
  -7  -4  -2  524.55   21.10
   7   4   2  494.45   23.60
   7   4   2  445.66   21.00
  -7   4  -2  474.65   21.50
  -7   4  -2  499.45   20.90
  -8  -4  -2   97.19    5.40
   8  -4   2   87.19    7.10
   8  -4   2   99.19    8.00
   8   4   2  102.79    7.90
  -8   4  -2   98.59    5.40
  -9  -4  -2  173.98    8.30
   9  -4   2  172.98   10.70
  -9   4  -2  178.08    8.40
   9   4   2  166.48   10.40
  10  -4   2   10.50    2.30
 -10  -4  -2   16.90    1.60
  10   4   2   13.80    2.80
 -10   4  -2   15.40    1.60
 -11  -4  -2    3.20    0.70
  11  -4   2    2.00    1.20
 -11   4  -2    3.90    0.70
  11   4   2    3.20    1.30
 -11  -5   2    0.10    0.70
  11  -5  -2   -0.50    1.30
  11   5  -2    0.40    1.40
  11   5  -2    2.00    1.00
 -11   5   2   -0.90    0.70
 -10  -5   2    3.40    1.20
  10  -5  -2    5.40    2.20
 -10   5   2    1.70    0.90
 -10   5   2    3.30    1.20
  10   5  -2    4.20    1.30
  10   5  -2    2.40    1.90
  -9  -5   2   16.60    2.10
   9  -5  -2   15.40    3.40
  -9  -5   2   18.20    2.10
   9   5  -2   15.90    3.40
  -9   5   2   19.20    2.20
  -9   5   2   17.00    1.90
   8  -5  -2  798.42   41.50
  -8  -5   2  963.40   38.90
  -8  -5   2  986.20   39.30
  -8   5   2  966.60   39.10
  -8   5   2  885.61   38.80
   8   5  -2  911.21   41.30
  -7  -5   2   86.79    4.90
   7  -5  -2   90.09    6.40
  -7  -5   2   89.49    5.30
   7  -5  -2   81.89    6.40
  -7  -5   2   97.09    5.50
  -7  -5   2   91.59    5.30
   7   5  -2   85.69    5.20
   7   5  -2   97.49    6.50
  -7   5   2   81.19    5.00
  -7   5   2   92.89    5.50
   6  -5  -2  249.97   12.80
  -6  -5   2  256.47   11.60
   6  -5  -2  245.38   12.50
  -6  -5   2  236.78   11.50
  -6   5   2  246.58   11.70
   6   5  -2  242.78   11.40
   5  -5  -2    0.80    2.30
  -5  -5   2   -0.20    0.90
   5  -5  -2    0.70    1.40
  -5  -5   2    0.30    0.80
   5   5  -2   -0.10    0.70
   5   5  -2    1.90    1.20
  -5   5   2    3.00    0.90
  -5   5   2    0.10    1.00
  -4  -5   2  192.68    8.80
   4  -5  -2  200.18    9.20
   4  -5  -2  192.18   10.50
  -4  -5   2  197.58    8.80
   4   5  -2  178.28    9.30
   4   5  -2  195.28    8.70
  -4   5   2  183.98    8.50
   3  -5  -2   87.89    4.60
  -3  -5   2   88.89    4.30
   3  -5  -2   73.59    5.70
  -3  -5   2   86.29    4.20
  -3  -5   2   86.79    4.30
   3  -5  -2   81.49    4.00
  -3   5   2   82.49    3.90
   3   5  -2   88.49    4.20
  -3   5   2   89.59    4.30
   3   5  -2   86.19    4.60
  -3   5   2   88.09    4.40
   2  -5  -2   19.60    2.20
  -2  -5   2   18.40    1.60
   2  -5  -2   18.00    1.40
  -2  -5   2   20.20    1.60
  -2  -5   2   20.60    1.80
  -2   5   2   18.40    1.60
  -2   5   2   20.10    1.80
   2   5  -2   16.60    1.70
   2   5  -2   20.30    1.60
  -2   5   2   18.20    1.70
  -1  -5   2    0.60    0.50
   1  -5  -2    0.80    0.90
   1  -5  -2    1.10    0.60
   1  -5  -2    0.40    0.60
   1  -5  -2    1.10    0.70
  -1  -5   2    2.00    0.70
  -1  -5   2    1.00    0.60
  -1   5   2    0.70    0.60
  -1   5   2    1.00    0.60
   1   5  -2    1.20    0.60
   1   5  -2    1.20    0.50
  -1   5   2    4.50    0.90
   0  -5   2 7564.34  276.47
   0  -5  -2 6925.81  276.87
   0  -5   2 6079.09  276.67
   0  -5  -2 6980.80  276.27
   0  -5   2 6476.35  276.47
   0  -5  -2 7040.30  276.37
   0  -5  -2 6588.04  276.37
   0  -5  -2 6537.35  276.17
   0  -5  -2 5833.32  276.37
   0   5   2 7058.59  276.47
   0   5   2 7472.85  276.67
   0   5   2 6582.94  276.27
   0   5  -2 6948.31  276.47
   0   5  -2 6090.49  276.27
   1  -5   2    9.90    1.20
  -1  -5  -2    6.40    1.00
  -1  -5  -2    8.90    0.80
   1  -5   2   10.30    1.60
   1  -5   2    9.00    1.00
   1   5   2    7.40    1.10
   1   5   2    7.10    0.70
   1   5   2    6.70    1.30
  -1   5  -2    7.30    0.70
  -1   5  -2    8.10    1.10
   2  -5   2  102.69    4.90
   2  -5   2  101.59    4.90
  -2  -5  -2  101.59    4.90
   2  -5   2  100.09    5.70
  -2  -5  -2  104.29    4.80
   2   5   2  103.79    5.30
  -2   5  -2  106.09    4.70
  -2   5  -2  100.09    4.40
  -2   5  -2  100.79    5.00
   2   5   2  103.29    4.80
   2   5   2  103.59    5.10
   2   5   2   90.09    4.40
   3  -5   2 2175.18   90.59
   3  -5   2 2182.38   89.59
   3  -5   2 2185.48   89.79
  -3  -5  -2 2183.48   89.59
  -3  -5  -2 2124.59   89.49
  -3   5  -2 2237.48   89.49
   3   5   2 2133.89   89.49
  -3   5  -2 2207.68   89.69
   3   5   2 2100.49   90.19
   3   5   2 2115.39   89.69
   4  -5   2  229.28   11.60
  -4  -5  -2  236.08   10.50
   4  -5   2  227.88   10.40
   4  -5   2  236.98   10.90
  -4  -5  -2  233.28   10.50
  -4   5  -2  233.58   10.60
   4   5   2  218.98   10.60
   4   5   2  228.78   10.30
  -4   5  -2  244.28   10.40
   4   5   2  234.88   11.40
   5  -5   2   81.49    5.00
   5  -5   2   79.99    5.70
  -5  -5  -2   86.89    4.60
  -5   5  -2   77.69    4.40
  -5   5  -2   75.59    4.50
   5   5   2   81.39    5.60
   6  -5   2  122.49    8.00
  -6  -5  -2  122.49    6.50
  -6   5  -2  113.09    6.70
  -6   5  -2  121.09    6.30
   6   5   2  128.09    7.80
  -7  -5  -2  113.69    6.20
   7  -5   2  117.89    8.00
   7  -5   2  126.69    8.60
  -7  -5  -2  118.19    6.40
   7   5   2  106.09    6.50
  -7   5  -2  131.19    6.40
   7   5   2  128.79    8.80
  -8  -5  -2   66.09    4.10
   8  -5   2   58.09    5.80
   8  -5   2   71.49    6.70
  -8  -5  -2   73.39    4.30
   8   5   2   62.09    4.30
   8   5   2   72.39    6.50
  -8   5  -2   75.09    4.30
  -9  -5  -2    6.00    1.30
   9  -5   2    6.70    2.50
  -9   5  -2    7.30    1.30
   9   5   2    4.40    2.10
  10  -5   2    3.70    1.70
 -10  -5  -2    6.30    1.20
  10   5   2    4.20    1.90
 -10   5  -2    4.70    1.00
  11  -5   2    0.30    1.00
 -11  -5  -2    0.90    0.60
 -11   5  -2    0.30    0.50
  11  -6  -2    3.20    1.50
 -11  -6   2    1.60    0.70
  11   6  -2    0.00    0.80
 -11   6   2    1.10    0.80
 -10  -6   2   19.50    2.00
  10  -6  -2   18.50    3.20
 -10   6   2   16.20    1.90
  10   6  -2   17.40    2.90
  10   6  -2   20.10    2.10
 -10   6   2   19.60    1.70
  -9  -6   2  112.89    6.30
   9  -6  -2  129.09    8.70
  -9   6   2  114.29    6.00
   9   6  -2  122.29    8.10
  -9   6   2  123.69    6.50
   8  -6  -2    5.20    2.70
  -8  -6   2    5.00    1.40
  -8  -6   2    4.00    1.40
   8   6  -2    5.30    2.60
  -8   6   2    3.20    1.30
  -8   6   2    3.50    1.40
  -7  -6   2   63.79    3.90
   7  -6  -2   64.09    5.90
  -7  -6   2   65.29    4.30
   7  -6  -2   59.89    5.50
  -7  -6   2   66.69    4.40
   7  -6  -2   58.69    5.20
  -7   6   2   59.59    4.00
   7   6  -2   60.29    4.10
  -7   6   2   68.59    4.70
   7   6  -2   60.49    5.10
  -6  -6   2   31.80    2.70
   6  -6  -2   29.00    3.70
   6  -6  -2   29.80    3.90
  -6  -6   2   29.40    2.60
   6   6  -2   31.20    2.60
   6   6  -2   29.70    3.40
  -6   6   2   38.40    3.30
  -5  -6   2   67.19    3.90
  -5  -6   2   74.69    4.10
   5  -6  -2   72.39    5.30
   5  -6  -2   71.89    5.70
  -5   6   2   68.79    4.20
   5   6  -2   64.49    4.50
   5   6  -2   71.69    4.00
  -5   6   2   62.99    3.70
   4  -6  -2  157.68    9.50
  -4  -6   2  155.18    7.30
   4  -6  -2  158.78    7.80
   4   6  -2  147.69    7.70
  -4   6   2  153.98    7.40
  -4   6   2  151.58    7.10
   4   6  -2  158.58    7.40
   3  -6  -2  120.39    5.50
   3  -6  -2  128.49    6.20
  -3  -6   2  123.59    5.70
  -3  -6   2  123.99    5.90
   3  -6  -2   93.29    7.20
  -3  -6   2  118.29    5.70
  -3   6   2  124.29    5.70
   3   6  -2  120.69    6.00
  -3   6   2  126.79    5.90
   3   6  -2  125.59    5.80
  -2  -6   2  405.66   18.10
   2  -6  -2  428.06   18.00
  -2  -6   2  435.26   18.10
   2  -6  -2  440.36   18.90
  -2  -6   2  427.36   18.20
  -2   6   2  418.56   18.20
   2   6  -2  411.86   18.10
  -2   6   2  437.76   18.20
  -2   6   2  425.66   18.10
   1  -6  -2 1252.77   51.69
  -1  -6   2 1238.98   51.69
  -1  -6   2 1308.87   51.59
   1  -6  -2 1285.07   52.19
  -1  -6   2 1162.08   51.59
   1   6  -2 1144.79   51.29
  -1   6   2 1291.37   51.59
   1   6  -2 1258.07   51.59
  -1   6   2 1217.38   51.59
  -1   6   2 1286.97   51.89
   1   6  -2 1253.77   51.59
   0  -6   2 3380.46  141.69
   0  -6  -2 3422.76  141.59
   0  -6  -2 3470.75  142.09
   0  -6   2 3499.65  141.59
   0  -6  -2 3414.36  141.49
   0  -6  -2 3436.46  141.59
   0  -6  -2 3482.65  141.69
   0  -6   2 3475.95  141.99
   0  -6  -2 3299.37  141.29
   0   6  -2 3419.66  141.69
   0   6   2 3520.85  141.89
   0   6   2 3469.25  141.49
   0   6  -2 3357.16  141.49
   0   6   2 3500.85  141.69
   1  -6   2  122.09    5.80
  -1  -6  -2  128.99    6.10
  -1  -6  -2  130.29    5.70
  -1  -6  -2  130.69    5.60
  -1  -6  -2  131.09    5.60
  -1  -6  -2  124.39    5.70
   1  -6   2  125.69    6.50
   1  -6   2  127.59    6.10
  -1  -6  -2  137.49    6.00
   1   6   2  123.49    5.50
   1   6   2  127.99    6.30
  -1   6  -2  119.49    5.60
  -2  -6  -2   66.49    3.30
  -2  -6  -2   64.29    3.60
   2  -6   2   66.29    4.40
   2  -6   2   68.59    3.50
  -2   6  -2   70.09    3.70
   2   6   2   61.99    3.80
   2   6   2   67.69    3.40
  -2   6  -2   67.49    3.30
   2   6   2   64.59    3.60
  -2   6  -2   62.79    3.10
  -3  -6  -2  864.41   36.70
   3  -6   2  900.71   37.90
   3  -6   2  872.81   36.70
  -3  -6  -2  835.12   36.60
   3   6   2  868.31   36.90
  -3   6  -2  899.11   36.80
   3   6   2  869.21   37.30
  -3   6  -2  879.71   36.50
   3   6   2  877.31   36.60
  -4  -6  -2   35.50    2.40
   4  -6   2   22.40    2.50
   4  -6   2   30.60    2.30
  -4  -6  -2   30.80    2.30
   4  -6   2   35.10    3.40
   4   6   2   31.80    2.20
  -4   6  -2   34.50    2.20
   4   6   2   35.40    3.10
  -4   6  -2   33.00    2.60
  -5  -6  -2  376.36   15.60
  -5  -6  -2  290.37   15.30
   5  -6   2  361.46   17.20
  -5   6  -2  347.97   15.70
   5   6   2  371.96   16.80
  -5   6  -2  356.36   15.50
   6  -6   2    5.20    2.20
  -6  -6  -2    5.20    1.50
   6   6   2    6.40    2.10
  -6   6  -2    5.70    1.80
  -6   6  -2    6.90    1.60
   7  -6   2   85.09    7.00
  -7  -6  -2   81.99    4.90
   7  -6   2   84.09    6.60
  -7  -6  -2   85.89    4.90
   7   6   2   88.29    7.20
   7   6   2   89.39    5.30
  -7   6  -2   82.89    5.00
  -7   6  -2   88.69    5.10
   8  -6   2   60.99    6.30
   8  -6   2   63.19    5.80
  -8  -6  -2   61.69    4.10
  -8  -6  -2   69.29    4.10
   8   6   2   69.99    6.20
   8   6   2   62.79    4.30
  -8   6  -2   65.99    4.10
   9  -6   2   13.50    2.90
   9  -6   2   10.50    2.50
  -9  -6  -2   13.00    1.60
   9   6   2   11.60    2.70
   9   6   2    8.70    1.70
  -9   6  -2   12.20    1.60
 -10  -6  -2   59.09    3.30
  10  -6   2   50.19    4.30
  10   6   2   59.39    4.60
 -10   6  -2   60.39    3.30
  11  -7  -2    0.00    1.10
 -11  -7   2   -0.80    0.60
 -11   7   2    0.20    0.70
  11   7  -2    0.10    0.80
 -10  -7   2    0.30    0.80
  10  -7  -2    0.40    1.50
 -10   7   2    0.50    0.90
  10   7  -2   -0.10    0.90
   9  -7  -2    1.60    2.10
  -9  -7   2    1.40    1.10
   9   7  -2    2.00    1.40
  -9   7   2    0.30    1.30
   8  -7  -2  180.78   11.50
  -8  -7   2  187.38    8.80
   8  -7  -2  158.18   10.30
  -8  -7   2  171.58    8.60
  -8   7   2  172.98    8.60
  -7  -7   2  121.69    6.20
   7  -7  -2  111.39    8.20
  -7  -7   2  119.59    6.60
   7  -7  -2  116.39    8.10
   7  -7  -2  106.49    7.50
  -7  -7   2  125.69    6.40
   7   7  -2  113.59    7.60
  -7   7   2  121.39    7.00
  -7   7   2  123.69    6.40
   6  -7  -2   62.49    5.10
  -6  -7   2   51.69    3.60
   6  -7  -2   53.19    4.90
  -6  -7   2   55.39    3.60
  -6   7   2   51.89    4.00
   6   7  -2   59.39    4.50
   6   7  -2   56.09    3.70
   5  -7  -2   60.29    5.00
  -5  -7   2   59.29    3.50
  -5  -7   2   52.59    3.40
   5  -7  -2   55.79    5.20
   5   7  -2   55.49    3.50
  -5   7   2   56.69    3.70
  -5   7   2   55.39    3.30
   5   7  -2   56.99    4.00
   4  -7  -2  958.80   41.00
  -4  -7   2  964.40   40.60
  -4  -7   2  986.40   40.60
   4  -7  -2  941.91   42.60
  -4  -7   2  935.91   40.50
   4   7  -2 1021.30   40.70
  -4   7   2  958.70   40.40
   4   7  -2  935.11   40.90
  -4   7   2  989.00   40.80
   3  -7  -2   44.90    5.20
   3  -7  -2   54.39    3.10
  -3  -7   2   61.69    3.50
  -3  -7   2   63.29    3.40
  -3  -7   2   63.09    3.30
   3  -7  -2   59.39    3.70
   3   7  -2   59.79    3.50
   3   7  -2   62.39    3.40
  -3   7   2   60.29    3.50
  -3   7   2   61.89    3.20
   2  -7  -2  828.42   35.20
  -2  -7   2  834.62   34.30
  -2  -7   2  806.32   34.40
   2  -7  -2  812.12   34.20
  -2  -7   2  777.12   34.20
   2   7  -2  863.01   34.20
   2   7  -2  793.52   34.10
  -2   7   2  806.32   34.30
  -2   7   2  824.52   34.20
  -2   7   2  825.62   34.40
   1  -7  -2  654.63   29.10
  -1  -7   2  688.03   29.10
   1  -7  -2  683.93   29.70
  -1  -7   2  698.73   29.20
  -1  -7   2  705.93   29.00
  -1   7   2  722.43   29.00
   1   7  -2  686.73   29.00
  -1   7   2  694.43   29.00
  -1   7   2  697.83   29.30
   1   7  -2  695.93   29.10
   0  -7  -2  243.48   10.80
   0  -7   2  257.67   11.10
   0  -7   2  259.37   10.90
   0  -7  -2  254.37   10.80
   0  -7  -2  244.48   10.60
   0  -7   2  262.47   11.40
   0  -7  -2  253.77   10.70
   0  -7  -2  246.58   11.40
   0  -7  -2  233.18   11.00
   0   7   2  260.87   11.30
   0   7  -2  247.78   10.80
   0   7   2  252.17   10.80
   0   7   2  249.38   11.00
  -1  -7  -2  413.96   17.00
  -1  -7  -2  392.06   16.70
  -1  -7  -2  390.16   16.70
  -1  -7  -2  395.16   16.60
   1  -7   2  376.86   16.80
   1  -7   2  403.26   17.10
  -1  -7  -2  385.06   17.20
   1  -7   2  405.36   17.60
  -1  -7  -2  396.96   16.60
  -1   7  -2  374.76   16.60
  -1   7  -2  403.76   16.90
   1   7   2  404.66   17.20
   1   7   2  380.56   16.50
   1   7   2  398.76   16.80
  -2  -7  -2   22.80    1.70
  -2  -7  -2   21.10    1.90
   2  -7   2   22.40    1.90
  -2  -7  -2   20.60    1.40
  -2  -7  -2   21.60    1.40
   2  -7   2   20.70    2.60
  -2  -7  -2   18.20    1.40
  -2  -7  -2   21.00    1.90
  -2   7  -2   18.30    1.50
  -2   7  -2   19.60    1.50
  -2   7  -2   20.50    1.90
   2   7   2   20.40    2.10
   2   7   2   21.90    1.70
   3  -7   2   94.29    5.00
  -3  -7  -2   95.69    4.90
  -3  -7  -2   97.69    4.80
   3  -7   2  103.49    6.20
  -3   7  -2   99.69    4.80
  -3   7  -2   94.19    5.00
   3   7   2   98.29    4.80
   3   7   2   95.99    5.40
   3   7   2   90.59    4.90
  -4  -7  -2  131.59    7.10
   4  -7   2  148.49    7.10
   4  -7   2  164.58    8.70
  -4  -7  -2  155.88    7.20
   4   7   2  146.89    7.00
  -4   7  -2  141.19    6.90
  -4   7  -2  147.79    7.50
   4   7   2  155.08    8.00
  -5  -7  -2   21.60    2.20
   5  -7   2   24.40    3.40
  -5  -7  -2   24.60    2.30
  -5   7  -2   24.40    2.50
  -5   7  -2   21.80    2.20
   5   7   2   29.30    3.30
  -6  -7  -2   61.89    4.10
   6  -7   2   49.60    5.50
  -6  -7  -2   53.09    3.60
   6  -7   2   59.29    5.40
   6  -7   2   57.79    3.70
  -6   7  -2   60.79    4.10
   6   7   2   57.79    4.90
   6   7   2   50.49    4.00
  -6   7  -2   53.99    3.70
  -7  -7  -2   12.10    1.80
   7  -7   2   12.30    3.00
  -7  -7  -2   12.00    1.70
   7  -7   2   10.70    2.80
   7   7   2   16.90    2.20
  -7   7  -2   12.10    1.80
  -7   7  -2   11.70    1.90
   7   7   2    9.50    2.80
   8  -7   2    1.80    2.10
  -8  -7  -2   -0.50    1.10
   8  -7   2    0.40    2.00
  -8  -7  -2   -1.40    1.00
   8   7   2   -0.20    1.80
   8   7   2   -0.30    1.30
  -8   7  -2   -0.60    1.10
  -8   7  -2   -0.10    1.00
   9  -7   2    0.10    1.60
   9  -7   2    0.40    1.70
  -9  -7  -2    0.50    1.00
   9   7   2   -0.20    1.10
   9   7   2    1.70    1.80
  -9   7  -2   -0.10    0.90
  10  -7   2   29.50    3.10
 -10   7  -2   40.50    2.30
  10   7   2   37.30    3.50
 -11  -8   2   -0.20    0.60
  11  -8  -2    0.30    1.00
 -11   8   2   -0.40    0.60
  11   8  -2    1.10    0.80
 -10  -8   2    0.80    0.90
  10  -8  -2    1.00    1.50
 -10   8   2    1.60    1.00
  10   8  -2    0.80    1.00
   9  -8  -2    8.10    2.40
  -9  -8   2    8.70    1.60
   9  -8  -2    7.90    2.50
  -9   8   2    4.20    1.50
   9   8  -2    6.00    1.70
  -8  -8   2  104.09    5.70
   8  -8  -2   97.99    7.50
   8  -8  -2   98.89    8.20
  -8   8   2  106.19    5.70
  -7  -8   2   65.79    4.20
  -7  -8   2   70.39    4.20
   7  -8  -2   67.39    6.10
  -7  -8   2   60.89    4.10
  -7   8   2   68.19    4.40
  -6  -8   2   96.69    5.40
   6  -8  -2   86.89    6.30
   6  -8  -2   95.29    6.90
   6   8  -2   95.69    5.40
   6   8  -2   96.19    6.20
  -6   8   2   93.19    5.80
  -5  -8   2   85.79    4.60
   5  -8  -2   83.99    6.80
   5  -8  -2   85.19    6.40
  -5  -8   2   82.89    4.70
   5   8  -2   85.09    4.70
   5   8  -2   88.59    5.20
  -5   8   2   87.09    4.90
  -5   8   2   74.09    4.30
  -4  -8   2   10.50    1.50
   4  -8  -2   12.20    2.00
   4  -8  -2   15.40    3.90
  -4  -8   2   10.40    1.60
  -4  -8   2    7.90    1.30
  -4   8   2    9.70    1.30
  -4   8   2   10.60    1.60
   4   8  -2   10.60    1.60
   4   8  -2   10.30    1.50
  -3  -8   2  809.02   33.60
  -3  -8   2  821.02   33.80
   3  -8  -2  804.12   33.80
   3  -8  -2  760.42   33.30
  -3  -8   2  813.42   33.60
   3   8  -2  831.52   33.60
   3   8  -2  744.13   33.60
  -3   8   2  796.02   33.70
  -3   8   2  789.02   33.40
   2  -8  -2  301.97   14.10
  -2  -8   2  325.27   14.10
   2  -8  -2  359.26   15.50
  -2  -8   2  326.77   14.40
  -2   8   2  317.47   14.10
   2   8  -2  342.07   14.20
   2   8  -2  299.67   14.00
   2   8  -2  333.97   14.20
  -2   8   2  329.57   14.30
   1  -8  -2  374.36   16.20
  -1  -8   2  363.26   16.10
   1  -8  -2  373.26   17.00
  -1  -8   2  381.66   16.30
   1   8  -2  363.06   16.10
  -1   8   2  376.96   16.40
  -1   8   2  385.16   16.10
  -1   8   2  385.56   16.10
   1   8  -2  381.26   16.20
   0  -8   2    0.30    0.80
   0  -8   2    0.50    0.70
   0  -8  -2    0.40    0.80
   0  -8   2    0.50    0.90
   0  -8  -2    2.10    1.00
   0  -8  -2    0.30    0.50
   0   8  -2    0.60    0.90
   0   8   2    1.80    0.80
   0   8   2    0.80    0.70
   0   8   2    0.20    0.90
   0   8  -2    0.40    0.60
   1  -8   2  384.16   16.70
   1  -8   2  434.56   17.70
  -1  -8  -2  365.66   16.40
  -1  -8  -2  382.86   16.50
  -1  -8  -2  384.26   16.40
   1  -8   2  373.26   16.90
  -1  -8  -2  385.36   17.10
  -1  -8  -2  406.66   16.90
  -1  -8  -2  384.96   16.50
  -1   8  -2  371.26   16.50
   1   8   2  404.66   16.70
  -1   8  -2  399.36   16.80
   1   8   2  389.56   17.00
  -2  -8  -2    7.80    1.30
  -2  -8  -2    8.60    0.90
  -2  -8  -2    6.80    1.30
  -2  -8  -2    7.50    0.90
   2  -8   2   11.00    1.40
  -2  -8  -2    8.80    1.00
   2  -8   2    9.30    2.00
  -2  -8  -2    7.80    1.10
   2   8   2    6.20    1.10
  -2   8  -2   13.40    1.20
   2   8   2    8.00    1.50
  -2   8  -2    7.50    0.90
  -2   8  -2    8.30    1.40
   3  -8   2  712.73   30.40
  -3  -8  -2  726.83   30.50
   3  -8   2  727.83   31.90
  -3  -8  -2  712.23   30.30
   3   8   2  703.63   30.30
  -3   8  -2  720.03   30.20
   3   8   2  690.53   30.90
  -3   8  -2  743.13   30.60
   4  -8   2  199.38    9.40
  -4  -8  -2  205.48    9.50
   4  -8   2  220.68   11.20
  -4  -8  -2  198.78    9.50
   4   8   2  205.78    9.30
  -4   8  -2  202.58    9.20
  -4   8  -2  188.88    9.70
   4   8   2  196.58   10.10
  -5  -8  -2   51.99    3.80
  -5  -8  -2   62.59    3.90
   5  -8   2   59.69    5.10
   5   8   2   49.00    3.40
  -5   8  -2   54.69    3.90
   5   8   2   53.69    4.40
  -5   8  -2   61.19    3.70
   6  -8   2   12.30    3.10
  -6  -8  -2   10.20    1.80
  -6  -8  -2   15.20    2.40
   6  -8   2   12.90    3.10
  -6  -8  -2   12.70    1.80
   6  -8   2   16.40    1.90
  -6   8  -2   11.70    2.20
   6   8   2   12.60    2.00
   6   8   2   14.50    3.10
  -6   8  -2   14.00    2.00
   6   8   2   15.20    3.00
   7  -8   2    4.30    2.40
  -7  -8  -2    3.50    1.30
  -7  -8  -2    2.20    1.10
   7  -8   2    2.40    2.20
   7   8   2    4.20    1.60
  -7   8  -2    2.50    1.30
   7   8   2    1.90    2.10
  -7   8  -2    3.80    1.40
   8  -8   2   -0.30    1.80
   8  -8   2   -0.30    1.90
  -8  -8  -2   -0.20    1.10
  -8  -8  -2   -0.90    0.90
   8   8   2    1.20    2.10
   8   8   2    1.90    1.40
  -8   8  -2    0.50    0.90
  -8   8  -2    0.50    1.10
  -9  -8  -2    4.60    1.20
   9  -8   2    4.60    2.00
  -9  -8  -2    6.00    1.30
   9  -8   2    5.50    2.10
  -9   8  -2    7.60    1.20
   9   8   2    8.40    1.50
   9   8   2    6.50    2.20
  10  -8   2    0.40    1.20
 -10  -8  -2    0.80    0.80
  10   8   2    1.40    1.40
 -10   8  -2    1.10    0.80
 -11  -9   2    2.50    0.70
  11   9  -2    1.20    0.70
 -10  -9   2    6.80    1.10
  10  -9  -2    7.10    2.10
 -10   9   2    5.80    1.20
  10   9  -2    6.10    1.40
   9  -9  -2    7.10    2.40
  -9  -9   2    6.90    1.40
   9  -9  -2    5.00    2.10
  -9   9   2    9.20    1.60
   9   9  -2   10.00    1.80
  -8  -9   2   18.80    2.20
   8  -9  -2   15.50    3.50
   8  -9  -2   20.30    3.70
   8   9  -2   18.20    2.60
  -8   9   2   23.10    2.40
  -7  -9   2   84.49    5.30
  -7  -9   2   92.19    5.30
  -7  -9   2  101.59    5.50
   7  -9  -2  101.69    7.40
  -7   9   2   95.39    5.50
   6  -9  -2   67.39    5.90
   6  -9  -2   61.69    5.60
  -6  -9   2   65.29    4.20
  -6  -9   2   66.39    4.00
  -6  -9   2   63.49    3.90
  -6   9   2   63.69    4.20
   6   9  -2   54.09    4.90
  -6   9   2   63.09    4.70
   6   9  -2   65.29    4.20
  -5  -9   2   27.70    2.60
  -5  -9   2   29.60    2.40
   5  -9  -2   23.70    4.00
  -5   9   2   29.30    2.80
   5   9  -2   31.20    2.50
   5   9  -2   27.00    3.10
   4  -9  -2  272.67   13.70
  -4  -9   2  313.47   13.70
  -4  -9   2  295.57   13.50
  -4  -9   2  303.97   13.50
   4   9  -2  291.87   13.90
  -4   9   2  305.87   13.70
  -4   9   2  300.07   13.30
   4   9  -2  320.27   13.60
  -3  -9   2  942.51   38.50
   3  -9  -2  904.11   38.40
   3  -9  -2  857.71   38.00
  -3  -9   2  909.51   38.30
  -3   9   2  924.91   38.20
  -3   9   2  929.01   38.50
   3   9  -2  923.91   38.30
   3   9  -2  945.91   38.30
   3   9  -2  844.32   38.30
   2  -9  -2 1376.56   61.59
  -2  -9   2 1466.35   61.49
   2  -9  -2 1511.65   63.29
  -2  -9   2 1527.35   61.89
  -2   9   2 1452.85   61.59
  -2   9   2 1504.05   61.69
   2   9  -2 1517.25   61.59
   2   9  -2 1485.05   61.59
  -1  -9   2  807.42   33.30
  -1  -9   2  808.82   33.00
   1  -9  -2  784.02   33.10
   1  -9  -2  799.12   34.00
  -1   9   2  778.02   33.00
   1   9  -2  803.72   33.10
  -1   9   2  756.02   33.00
  -1   9   2  766.52   33.20
   1   9  -2  777.92   33.10
   0  -9   2   21.80    2.00
   0  -9  -2   22.40    2.40
   0  -9   2   24.10    2.40
   0  -9  -2   20.50    1.40
   0  -9   2   21.20    1.80
   0  -9  -2   20.00    1.90
   0   9   2   22.50    2.20
   0   9  -2   20.90    1.90
   0   9   2   21.80    1.90
   0   9  -2   20.60    1.70
   0   9   2   23.00    1.80
  -1  -9  -2  169.58    8.00
   1  -9   2  179.98    8.70
  -1  -9  -2  164.58    8.00
  -1  -9  -2  163.18    7.40
  -1  -9  -2  163.68    7.40
  -1  -9  -2  150.38    7.40
   1  -9   2  178.88    8.00
   1  -9   2  169.58    7.60
  -1  -9  -2  165.38    7.30
   1   9   2  170.88    7.70
  -1   9  -2  162.38    7.50
   1   9   2  160.88    7.90
  -1   9  -2  177.58    7.90
   2  -9   2  770.62   31.80
  -2  -9  -2  720.33   31.30
   2  -9   2  737.73   32.80
  -2  -9  -2  756.42   31.90
  -2   9  -2  754.32   31.30
  -2   9  -2  711.43   31.20
   2   9   2  782.82   31.60
   2   9   2  749.92   32.10
  -3  -9  -2    4.80    1.30
   3  -9   2    4.80    1.10
   3  -9   2    5.00    1.80
  -3  -9  -2    4.80    1.10
  -3   9  -2    5.40    1.00
   3   9   2    4.90    1.00
  -3   9  -2    4.30    1.20
   3   9   2    4.10    1.40
  -4  -9  -2   87.69    5.00
  -4  -9  -2   83.29    4.60
   4  -9   2   84.29    6.10
   4  -9   2   79.89    4.60
  -4   9  -2   80.19    4.30
  -4   9  -2   83.39    5.00
   4   9   2   82.99    5.30
   4   9   2   82.09    4.50
  -5  -9  -2   39.30    3.30
  -5  -9  -2   38.70    3.10
   5  -9   2   44.90    4.50
   5   9   2   39.90    3.80
   5   9   2   35.20    2.80
  -5   9  -2   41.60    3.40
   6  -9   2   11.50    3.00
  -6  -9  -2   11.40    1.70
   6  -9   2   11.60    1.80
   6   9   2   12.10    2.00
  -6   9  -2   10.60    1.80
  -7  -9  -2    0.90    1.10
   7  -9   2    1.90    2.00
  -7  -9  -2    1.90    1.40
   7   9   2   -0.40    2.20
  -7   9  -2    2.30    1.20
  -7   9  -2    2.40    1.30
   7   9   2    1.80    1.40
  -8  -9  -2    1.00    1.10
  -8  -9  -2    1.50    1.20
   8  -9   2    1.60    2.00
   8  -9   2    2.60    2.00
   8   9   2    3.20    1.50
  -8   9  -2    2.70    1.10
  -8   9  -2    2.50    1.20
   8   9   2    3.20    2.10
  -9  -9  -2   26.00    2.10
   9  -9   2   26.20    3.50
   9  -9   2   21.20    3.00
  -9  -9  -2   21.30    2.00
  -9   9  -2   25.00    2.10
   9   9   2   23.00    3.20
   9   9   2   27.80    2.40
  -9   9  -2   26.10    2.10
 -10   9  -2   19.70    1.50
 -10 -10   2   -0.10    0.70
  10 -10  -2    0.40    1.40
 -10  10   2    0.20    0.80
  10  10  -2   -0.30    0.90
   9 -10  -2    3.20    1.90
   9 -10  -2    3.40    1.90
  -9 -10   2    3.00    1.10
  -9  10   2    5.40    1.40
   9  10  -2    2.40    1.30
   8 -10  -2   22.80    3.90
  -8 -10   2   13.20    1.90
  -8 -10   2   18.10    2.00
   8 -10  -2   15.60    3.20
   8  10  -2   18.20    2.50
  -8  10   2   19.00    2.20
   7 -10  -2  107.29    7.90
  -7 -10   2  101.69    5.70
  -7 -10   2  102.49    5.80
  -7  10   2  100.49    6.00
  -7  10   2  120.79    6.90
   7  10  -2  107.19    6.40
  -6 -10   2  160.28    8.00
   6 -10  -2  159.68   10.00
  -6 -10   2  148.39    7.90
  -6 -10   2  161.68    7.90
  -6 -10   2  154.78    8.40
  -6 -10   2  146.79    7.70
   6 -10  -2  157.88   10.20
  -6  10   2  168.98    9.00
  -6  10   2  180.58    8.50
  -6  10   2  167.48    8.20
   6  10  -2  163.98    8.40
   5 -10  -2  216.78   12.30
  -5 -10   2  207.28   10.30
  -5  10   2  209.68   10.40
   5  10  -2  220.08   10.30
   4 -10  -2  236.28   13.70
  -4 -10   2  231.18   11.00
  -4 -10   2  235.58   11.00
  -4  10   2  240.88   11.10
   4  10  -2  229.38   10.80
   4  10  -2  249.28   11.00
  -4  10   2  220.08   10.70
  -3 -10   2    5.40    1.20
   3 -10  -2    6.00    1.10
  -3 -10   2    6.00    1.30
   3 -10  -2    2.70    1.10
   3  10  -2    5.60    1.20
  -3  10   2    6.30    1.10
  -3  10   2    5.70    1.30
   3  10  -2    6.00    1.20
  -2 -10   2   12.90    1.70
   2 -10  -2   10.80    1.50
   2 -10  -2    6.20    1.10
   2 -10  -2    9.50    3.20
  -2 -10   2    9.80    1.30
   2  10  -2   19.30    1.80
   2  10  -2   11.20    1.50
  -2  10   2   10.80    1.40
  -2  10   2   11.70    1.50
   1 -10  -2  401.76   17.60
   1 -10  -2  421.26   18.60
  -1 -10   2  420.46   17.80
  -1 -10   2  393.76   17.50
   1  10  -2  403.36   17.70
  -1  10   2  408.86   17.50
  -1  10   2  385.96   17.60
  -1  10   2  416.76   17.50
   1  10  -2  398.26   17.50
   0 -10   2  578.14   24.10
   0 -10  -2  552.54   24.70
   0 -10  -2  558.24   24.10
   0 -10   2  602.24   24.70
   0 -10   2  550.44   23.80
   0  10  -2  563.54   24.10
   0  10  -2  547.05   23.80
   0  10   2  549.85   23.90
   0  10   2  570.54   24.10
   0  10   2  538.85   23.80
  -1 -10  -2 1064.19   45.70
   1 -10   2 1104.29   45.50
   1 -10   2 1171.28   46.40
  -1 -10  -2 1096.69   45.50
  -1 -10  -2  989.80   44.80
   1 -10   2 1038.10   45.10
  -1  10  -2 1045.40   45.00
   1  10   2 1055.59   45.50
  -1  10  -2 1139.39   45.40
   1  10   2 1096.99   45.30
   2 -10   2  561.14   23.60
   2 -10   2  552.84   24.80
  -2 -10  -2  556.74   23.80
  -2 -10  -2  517.55   23.10
   2  10   2  526.85   23.80
   2  10   2  547.65   23.40
  -2  10  -2  534.05   23.00
  -2  10  -2  571.14   23.80
  -3 -10  -2  115.99    6.00
   3 -10   2  126.39    7.80
  -3 -10  -2  126.89    6.50
   3 -10   2  117.59    6.20
   3  10   2  127.79    6.20
  -3  10  -2  123.09    6.00
  -3  10  -2  126.59    6.40
   3  10   2  119.59    6.90
  -4 -10  -2    1.10    1.00
   4 -10   2    0.30    1.10
   4 -10   2   -0.10    1.50
  -4 -10  -2    0.50    1.20
  -4  10  -2    0.50    1.20
   4  10   2   -0.80    0.80
   4  10   2    0.40    1.30
  -4  10  -2    0.20    0.80
   5 -10   2  101.49    7.60
   5 -10   2  106.39    7.90
  -5 -10  -2  111.29    5.80
  -5 -10  -2  111.89    6.10
  -5 -10  -2  108.29    6.20
   5  10   2  107.29    6.10
  -5  10  -2  112.59    6.00
   5  10   2  110.89    7.00
  -5  10  -2  111.89    6.40
   5  10   2  103.89    5.80
   6 -10   2   16.10    3.40
   6 -10   2   18.20    2.10
  -6 -10  -2   18.80    2.40
   6  10   2   16.20    2.40
  -6  10  -2   18.70    2.20
  -7 -10  -2   -1.40    1.10
  -7 -10  -2   -0.40    1.20
   7 -10   2   -0.50    1.80
  -7  10  -2   -0.50    1.20
  -7  10  -2    2.40    1.20
   7  10   2   -1.10    1.30
  -8 -10  -2    0.70    1.00
  -8 -10  -2    2.30    1.10
   8 -10   2   -0.90    1.70
  -8  10  -2    0.70    1.10
   8  10   2    0.50    1.30
  -8  10  -2    1.80    1.00
  -9 -10  -2    0.50    0.80
   9 -10   2   -0.20    1.50
  -9 -10  -2   -0.10    0.80
   9  10   2    0.80    0.90
  -9  10  -2   -0.40    0.80
  -9  10  -2   -0.70    0.90
  10 -11  -2   13.10    2.20
 -10 -11   2   16.10    1.50
  10  11  -2   13.90    1.70
 -10  11   2   17.20    1.60
  -9 -11   2   31.70    2.30
   9 -11  -2   27.10    3.40
   9 -11  -2   25.70    3.50
  -9  11   2   28.40    2.60
   9  11  -2   30.90    2.80
  -8 -11   2    0.80    1.20
   8 -11  -2    1.10    2.10
  -8 -11   2    0.70    1.00
   8 -11  -2    1.00    1.80
  -8  11   2    1.00    1.10
   8  11  -2    1.40    1.30
   7 -11  -2  111.69    8.40
  -7 -11   2  118.59    6.20
  -7 -11   2  115.49    6.20
  -7 -11   2  121.19    6.40
  -7  11   2  129.79    6.70
   7  11  -2  129.39    7.00
  -6 -11   2  223.38   10.30
  -6 -11   2  219.48   10.50
  -6 -11   2  221.58   10.30
   6 -11  -2  230.08   12.80
  -6  11   2  216.28   10.70
   6  11  -2  223.78   10.90
  -5 -11   2    3.80    1.50
   5 -11  -2   -3.70    2.20
   5  11  -2    2.70    1.40
  -5  11   2    1.20    1.30
  -4 -11   2   14.00    1.90
   4 -11  -2    6.00    4.30
  -4 -11   2   17.70    2.20
  -4  11   2   16.10    1.90
   4  11  -2   17.20    2.10
   4  11  -2   16.40    1.90
  -4  11   2   15.50    2.10
   3 -11  -2   21.40    2.10
  -3 -11   2   23.50    2.40
  -3 -11   2   21.00    2.10
   3 -11  -2   31.30    6.80
   3  11  -2   25.10    2.40
  -3  11   2   25.90    2.10
  -3  11   2   22.00    2.30
   3  11  -2   25.40    2.20
   2 -11  -2  252.77   16.10
  -2 -11   2  299.77   13.40
  -2 -11   2  299.27   12.90
   2 -11  -2  276.37   13.10
  -2  11   2  295.37   13.10
   2  11  -2  300.07   13.00
   2  11  -2  313.17   13.20
  -2  11   2  283.37   13.00
   1 -11  -2 1247.58   50.39
  -1 -11   2 1213.28   50.59
   1 -11  -2 1177.38   51.69
  -1 -11   2 1165.98   50.19
   1  11  -2 1226.88   50.39
   1  11  -2 1164.58   50.19
  -1  11   2 1208.28   50.19
  -1  11   2 1195.28   50.19
   0 -11   2  202.08    9.30
   0 -11  -2  214.18   10.40
   0 -11  -2  211.38    9.70
   0 -11   2  210.48    9.80
   0  11  -2  216.68    9.70
   0  11   2  209.88    9.70
   0  11  -2  189.48    9.30
   0  11   2  215.68    9.60
   1 -11   2   55.59    3.70
   1 -11   2   56.99    4.40
  -1 -11  -2   61.69    3.70
   1 -11   2   55.29    3.30
   1  11   2   55.39    3.80
   1  11   2   59.19    3.60
  -1  11  -2   60.09    3.60
  -1  11  -2   55.99    3.20
   2 -11   2  171.78    9.60
  -2 -11  -2  156.78    7.80
   2 -11   2  179.98    8.40
  -2 -11  -2  174.48    8.40
   2  11   2  164.68    8.10
  -2  11  -2  171.28    8.40
  -2  11  -2  171.98    7.70
   2  11   2  168.28    8.40
  -3 -11  -2    4.60    1.10
  -3 -11  -2    5.50    1.50
   3 -11   2    3.70    2.00
   3 -11   2    3.70    1.30
  -3  11  -2    5.10    1.40
   3  11   2    2.10    1.00
  -3  11  -2    2.70    1.00
   3  11   2    4.00    1.70
  -4 -11  -2    2.00    1.40
  -4 -11  -2    2.20    1.10
   4 -11   2    4.80    2.20
   4  11   2    0.80    1.60
  -4  11  -2    3.40    1.50
   4  11   2    1.30    1.00
   5 -11   2  154.08    9.70
   5 -11   2  147.49    9.70
  -5 -11  -2  138.19    7.40
  -5 -11  -2  140.19    7.50
   5 -11   2  133.89    6.90
   5  11   2  139.39    7.30
  -5  11  -2  157.38    8.20
  -5  11  -2  144.69    7.40
   5  11   2  146.49    8.80
   5  11   2  137.89    7.70
   6 -11   2  836.42   37.60
   6 -11   2  784.32   34.70
  -6 -11  -2  790.82   35.20
  -6  11  -2  840.92   35.00
   6  11   2  840.32   35.50
  -7 -11  -2   51.99    3.60
   7 -11   2   45.80    5.20
  -7  11  -2   47.00    3.70
  -7  11  -2   46.50    3.30
   7  11   2   45.20    4.00
   8 -11   2   -1.20    1.60
  -8 -11  -2    0.70    1.00
  -8  11  -2    1.00    1.10
   8  11   2   -0.80    1.10
  -8  11  -2    0.90    0.90
   9 -11   2    1.60    1.60
  -9 -11  -2    0.60    0.80
  -9  11  -2    0.70    0.90
  -9  11  -2    0.00    0.80
   9  11   2    0.60    0.90
 -10 -12   2    2.20    0.80
  10 -12  -2    1.20    1.40
 -10  12   2    3.00    0.80
  10  12  -2    2.20    1.00
  -9 -12   2    1.90    0.90
   9 -12  -2    0.90    1.70
  -9  12   2    2.20    1.10
   9  12  -2    2.40    1.20
  -8 -12   2   52.79    3.70
   8 -12  -2   55.19    5.70
  -8 -12   2   54.39    3.50
  -8  12   2   56.49    3.80
   8  12  -2   67.79    4.20
   7 -12  -2    8.80    2.70
  -7 -12   2   12.60    1.70
  -7 -12   2   11.60    1.90
  -7 -12   2   10.60    1.70
   7  12  -2    9.20    1.90
  -7  12   2    7.20    1.70
  -6 -12   2    4.70    1.40
  -6 -12   2    8.10    1.60
  -6 -12   2    6.70    1.40
   6 -12  -2    6.30    2.60
  -6  12   2    3.50    1.50
   6  12  -2    5.50    1.70
  -5 -12   2  217.68   10.00
   5 -12  -2  214.48   12.80
  -5 -12   2  214.38   10.00
   5 -12  -2  232.98   12.60
  -5 -12   2  218.88   10.30
  -5 -12   2  216.28   10.60
  -5  12   2  197.28   10.00
   5  12  -2  212.88   10.50
   5  12  -2  226.88   10.90
  -5  12   2  220.88   10.90
  -5  12   2  211.88   10.20
  -4 -12   2  249.48   11.90
  -4 -12   2  244.98   11.70
   4  12  -2  261.77   12.00
  -4  12   2  233.48   11.50
  -4  12   2  259.07   12.00
   3 -12  -2  137.79   12.30
  -3 -12   2  149.88    7.40
   3 -12  -2  136.59    6.90
  -3 -12   2  132.19    6.90
   3  12  -2  138.19    7.10
  -3  12   2  140.09    6.90
   3  12  -2  138.99    6.90
  -3  12   2  135.09    7.20
  -2 -12   2   -0.40    0.90
  -2 -12   2   -0.40    0.80
   2 -12  -2    0.40    1.00
  -2  12   2    1.20    1.00
   2  12  -2    0.00    0.90
  -2  12   2    1.60    1.00
   2  12  -2    0.40    0.90
   1 -12  -2   25.70    2.50
  -1 -12   2   24.00    2.40
  -1 -12   2   24.50    2.10
   1  12  -2   29.80    2.60
  -1  12   2   25.10    2.10
  -1  12   2   27.30    2.30
   1  12  -2   30.90    2.30
   0 -12  -2  256.67   12.30
   0 -12   2  243.88   11.10
   0 -12  -2  241.78   11.10
   0 -12   2  224.08   10.60
   0  12  -2  228.18   10.70
   0  12  -2  240.78   11.00
   0  12   2  232.08   10.90
   1 -12   2   47.10    3.00
   1 -12   2   53.79    3.60
  -1 -12  -2   48.00    3.30
   1 -12   2   47.40    4.20
  -1  12  -2   44.60    2.90
   1  12   2   50.79    3.30
  -1  12  -2   51.29    3.50
   2 -12   2   35.90    2.90
   2 -12   2   37.30    4.10
  -2 -12  -2   35.00    2.90
  -2  12  -2   39.70    3.10
  -2  12  -2   26.20    2.20
   2  12   2   39.80    2.80
  -3 -12  -2  131.19    7.30
   3 -12   2  140.79    7.20
   3 -12   2  146.49    8.90
   3  12   2  146.99    7.20
  -3  12  -2  143.59    7.40
   3  12   2  133.09    7.60
  -4 -12  -2   52.49    4.00
  -4 -12  -2   52.19    3.90
  -4 -12  -2   60.89    3.70
   4 -12   2   54.59    5.30
   4  12   2   55.09    3.70
   4  12   2   56.69    4.30
  -4  12  -2   56.09    4.30
  -4  12  -2   54.29    3.90
   4  12   2   53.19    4.60
  -5 -12  -2  163.68    8.20
   5 -12   2  157.78   10.30
   5  12   2  163.28    8.60
  -5  12  -2  151.58    8.10
  -6 -12  -2   10.80    1.90
   6 -12   2   16.00    3.50
   6  12   2    9.60    2.00
  -6  12  -2   10.70    1.80
   7 -12   2    7.00    2.60
  -7 -12  -2    4.70    1.40
   7  12   2    4.10    1.60
  -7  12  -2    3.70    1.30
  -7  12  -2    5.80    1.60
  -8 -12  -2   20.40    2.00
   8 -12   2   13.00    2.80
   8  12   2   21.80    2.40
  -8  12  -2   16.90    1.90
   9 -12   2    9.90    2.20
  -9 -12  -2    9.80    1.30
  -9  12  -2   15.00    1.50
   9  12   2   12.80    1.50
 -10  13   2   39.10    2.30
  10  13  -2   39.50    2.50
  -9 -13   2   23.90    2.00
  -9 -13   2   28.00    2.10
   9 -13  -2   30.90    3.50
   9  13  -2   29.80    2.60
  -9  13   2   26.60    2.30
   8 -13  -2   80.19    6.50
  -8 -13   2   75.79    4.50
  -8 -13   2   72.79    4.30
  -8  13   2   79.19    4.50
   8  13  -2   83.49    5.00
   7 -13  -2   55.19    5.50
  -7 -13   2   48.60    3.70
  -7 -13   2   53.59    3.40
  -7 -13   2   49.30    3.30
  -7  13   2   50.49    3.70
   7  13  -2   45.90    3.80
  -6 -13   2   81.59    4.80
  -6 -13   2   89.79    5.00
  -6 -13   2   94.29    5.30
   6 -13  -2   91.09    7.30
   6  13  -2   87.69    5.40
  -6  13   2   83.79    5.30
   5 -13  -2    0.10    1.90
  -5 -13   2   -0.30    1.10
  -5 -13   2   -0.40    1.20
  -5 -13   2   -0.30    1.10
   5  13  -2    0.80    1.30
  -5  13   2    0.70    1.30
  -5  13   2    0.80    1.10
  -4 -13   2   34.00    2.80
   4 -13  -2   17.20    5.00
   4 -13  -2   27.00    4.40
  -4 -13   2   31.30    3.20
  -4 -13   2   28.30    2.70
  -4 -13   2   27.40    2.70
   4  13  -2   33.80    3.10
  -4  13   2   24.20    2.90
   3 -13  -2   83.09    9.70
  -3 -13   2   92.79    5.50
  -3 -13   2   89.19    5.00
   3  13  -2   92.89    5.30
   3  13  -2  100.79    5.40
  -3  13   2   91.49    5.40
  -3  13   2   89.49    5.00
   2 -13  -2    0.70    1.00
  -2 -13   2    0.00    0.90
   2 -13  -2   10.00    8.10
  -2 -13   2    0.80    1.10
  -2  13   2    1.00    1.00
  -2  13   2    1.80    1.20
   2  13  -2    0.00    1.10
   2  13  -2   -0.10    0.90
  -1 -13   2   68.19    4.00
  -1 -13   2   69.89    4.40
   1 -13  -2   68.99    4.40
  -1  13   2   70.99    4.20
   1  13  -2   76.89    4.40
   1  13  -2   71.39    4.10
  -1  13   2   72.29    4.20
   0 -13   2    0.30    0.90
   0 -13   2    1.20    1.10
   0 -13  -2    0.10    1.00
   0  13  -2    0.50    1.10
   0  13  -2    0.60    1.00
   0  13   2   -0.30    0.80
  -1 -13  -2   16.10    2.20
   1 -13   2   21.20    2.50
   1 -13   2   19.00    3.00
   1  13   2   20.90    2.20
  -1  13  -2   22.30    2.50
  -1  13  -2   19.00    1.90
   2 -13   2  154.28    9.50
  -2 -13  -2  166.38    8.30
   2 -13   2  162.88    8.30
   2  13   2  160.18    8.20
  -2  13  -2  169.18    8.40
   3 -13   2   71.29    5.80
   3 -13   2   60.89    4.20
  -3 -13  -2   58.99    4.20
  -3  13  -2   63.89    4.40
   3  13   2   62.39    4.20
   4 -13   2  838.42   36.90
   4 -13   2  814.82   37.30
  -4 -13  -2  780.32   35.20
  -4 -13  -2  851.51   34.80
   4 -13   2  781.12   34.60
   4  13   2  771.72   35.00
  -4  13  -2  811.02   34.80
   4  13   2  823.72   35.00
  -4  13  -2  839.32   35.80
  -5 -13  -2   12.90    2.00
   5 -13   2    8.40    2.80
   5  13   2   14.00    2.30
  -5  13  -2   12.30    1.90
   6 -13   2   10.60    3.00
  -6 -13  -2   13.20    2.00
  -6  13  -2    8.40    1.70
   6  13   2   12.00    2.10
  -7 -13  -2   17.40    2.10
   7 -13   2   16.10    3.30
   7  13   2   15.10    2.20
  -7  13  -2   14.10    2.10
   8 -13   2   -0.50    1.60
  -8 -13  -2   -0.30    0.90
   8  13   2    1.60    1.10
  -8  13  -2    0.60    0.90
  -9 -13  -2    9.50    1.20
   9 -13   2    8.30    1.90
   9  13   2    6.90    1.20
  -9  13  -2   10.20    1.20
 -10  14   2   33.30    1.90
  10  14  -2   34.20    2.10
  -9 -14   2   67.79    3.70
   9 -14  -2   72.59    5.00
  -9  14   2   72.89    4.00
   9  14  -2   78.59    4.20
  -8 -14   2   13.50    1.70
  -8 -14   2   14.50    1.80
   8 -14  -2   18.50    3.30
  -8  14   2   17.90    2.00
   8  14  -2   12.10    2.00
   7 -14  -2   33.80    4.40
  -7 -14   2   33.00    3.00
  -7 -14   2   29.80    2.50
  -7 -14   2   32.00    2.70
  -7  14   2   34.20    3.00
   7  14  -2   31.90    3.10
   6 -14  -2  129.39    8.70
  -6 -14   2  118.29    6.50
  -6 -14   2  113.49    6.20
  -6 -14   2  119.49    6.20
  -6  14   2  117.29    6.50
   6  14  -2  116.39    6.60
  -5 -14   2  168.58    8.20
  -5 -14   2  160.38    8.00
   5 -14  -2  173.38   10.60
  -5 -14   2  162.88    8.40
  -5  14   2  166.58    8.20
   5  14  -2  171.58    8.50
  -5  14   2  153.78    8.10
   4 -14  -2   35.60    6.00
  -4 -14   2   47.50    3.50
   4 -14  -2   49.70    5.80
  -4 -14   2   43.50    3.60
  -4 -14   2   43.80    3.80
  -4 -14   2   49.60    3.30
   4  14  -2   45.00    3.70
   4  14  -2   51.19    3.80
  -4  14   2   41.50    3.40
  -4  14   2   40.20    3.40
  -4  14   2   41.90    3.90
  -3 -14   2   14.00    1.90
  -3 -14   2   15.00    2.40
  -3  14   2   14.30    2.00
   3  14  -2   16.10    2.20
  -3  14   2   14.00    2.20
   2 -14  -2   -1.80    8.00
  -2 -14   2   26.20    2.50
  -2 -14   2   28.40    2.90
   2 -14  -2   22.60    2.50
  -2  14   2   26.00    2.50
  -2  14   2   24.10    2.70
   2  14  -2   24.90    2.50
   2  14  -2   27.50    2.70
  -1 -14   2    0.70    1.00
  -1 -14   2    0.60    1.10
   1 -14  -2    0.80    1.10
   1 -14  -2    5.50    9.20
   1  14  -2   -0.50    0.90
   1  14  -2   -0.40    1.10
  -1  14   2    0.20    0.90
   0 -14   2   61.29    4.20
   0 -14  -2   61.59    4.30
   0  14   2   52.19    3.70
   0  14  -2   58.19    3.90
   0  14  -2   60.49    3.80
  -1 -14  -2    7.90    1.70
   1 -14   2    7.30    1.80
  -1  14  -2    6.30    1.80
   1  14   2    8.10    1.60
  -2 -14  -2  212.28   10.20
   2 -14   2  191.58   10.10
   2 -14   2  187.88   11.30
   2  14   2  209.78   10.10
  -2  14  -2  213.78   10.30
   3 -14   2  328.57   14.70
  -3 -14  -2  329.07   14.50
   3 -14   2  317.97   16.60
   3 -14   2  309.97   14.90
   3 -14   2  314.77   14.40
  -3 -14  -2  304.27   15.00
   3 -14   2  320.57   16.20
  -3  14  -2  349.47   15.30
   3  14   2  313.37   14.70
   3  14   2  333.37   15.10
   3  14   2  297.77   14.30
  -4 -14  -2  141.19    7.10
   4 -14   2  134.29    9.20
   4 -14   2  129.39    7.00
   4  14   2  141.79    7.50
  -4  14  -2  127.49    7.20
  -5 -14  -2  965.30   41.10
   5 -14   2  936.91   43.50
  -5  14  -2  965.20   41.10
   5  14   2  984.20   41.40
   6 -14   2   35.90    4.80
  -6 -14  -2   36.00    3.20
   6  14   2   32.30    3.30
  -6  14  -2   42.20    3.20
   7 -14   2   18.00    3.20
  -7 -14  -2   17.60    2.00
  -7  14  -2   19.30    2.20
   7  14   2   18.70    2.30
  -8 -14  -2   -0.70    0.80
   8 -14   2   -1.20    1.40
   8  14   2   -1.10    0.90
  -8  14  -2    0.90    0.90
   9 -14   2   29.30    2.80
  -9  14  -2   31.40    2.00
   9  14   2   25.20    2.00
   9 -15  -2   60.09    4.10
  -9 -15   2   51.09    2.90
  -9  15   2   60.39    3.20
  -8 -15   2   93.39    5.10
  -8 -15   2  104.69    5.30
   8 -15  -2  112.49    7.10
  -8  15   2  110.39    5.40
  -7 -15   2  134.29    6.70
   7 -15  -2  131.89    8.70
  -7 -15   2  128.39    6.30
  -7 -15   2  119.49    6.30
   7  15  -2  124.49    7.00
  -7  15   2  132.99    6.70
  -6 -15   2    7.20    1.50
   6 -15  -2   10.20    3.00
  -6 -15   2    8.50    1.70
  -6 -15   2    6.70    1.50
  -6  15   2   10.80    1.80
   6  15  -2    7.50    1.80
   5 -15  -2    0.50    1.90
  -5 -15   2    0.70    1.30
  -5 -15   2    0.70    1.10
  -5  15   2    0.50    1.10
   5  15  -2    1.30    1.40
  -5  15   2    0.70    1.20
  -4 -15   2    8.30    1.70
  -4 -15   2    7.50    1.50
   4 -15  -2    7.00    2.70
   4 -15  -2    6.60    1.50
   4  15  -2    5.20    1.80
  -4  15   2    6.30    1.50
  -4  15   2    4.80    1.40
  -3 -15   2   68.69    4.80
  -3 -15   2   69.59    4.10
   3 -15  -2   67.89    4.40
   3 -15  -2   67.49    8.00
   3 -15  -2   44.50    6.90
  -3 -15   2   65.99    4.40
  -3 -15   2   69.49    4.40
   3  15  -2   77.99    4.70
  -3  15   2   61.39    4.60
  -3  15   2   59.59    4.20
  -3  15   2   61.89    4.20
  -3  15   2   68.59    4.40
  -2 -15   2   38.50    3.00
  -2 -15   2   36.80    3.00
  -2 -15   2   37.80    2.80
  -2 -15   2   35.80    3.50
   2 -15  -2   43.80    3.40
   2 -15  -2    7.70    6.90
   2 -15  -2   36.20    3.20
   2  15  -2   36.50    3.00
  -2  15   2   31.60    3.10
   2  15  -2   34.50    3.30
  -2  15   2   35.60    3.00
  -1 -15   2    8.80    1.80
   1 -15  -2    4.60    1.60
  -1  15   2    4.40    1.40
   1  15  -2    4.20    1.40
   1  15  -2    5.80    1.60
   0 -15  -2   61.59    4.40
   0 -15   2   60.09    4.40
   0  15  -2   51.59    4.00
   0  15  -2   55.99    3.70
   0  15   2   57.79    3.90
   1 -15   2   -0.50    1.00
  -1 -15  -2    0.00    1.50
   1 -15   2   -0.70    1.30
   1  15   2    1.20    1.30
  -1  15  -2   -0.20    1.40
  -2 -15  -2  199.08   10.20
   2 -15   2  190.18   10.00
   2 -15   2  204.58    9.20
  -2 -15  -2  194.78    9.60
   2 -15   2  203.88    9.70
  -2 -15  -2  188.98    9.30
   2  15   2  188.88    9.70
   2  15   2  186.18    9.40
   2  15   2  185.68    9.40
  -2  15  -2  207.78   10.10
  -3 -15  -2  443.66   19.20
   3 -15   2  444.96   21.10
   3 -15   2  448.56   19.50
  -3 -15  -2  428.26   19.20
   3  15   2  412.56   19.10
   3  15   2  430.66   19.40
  -4 -15  -2  972.20   40.60
   4 -15   2  919.21   40.60
   4 -15   2  969.10   43.00
   4  15   2  904.71   40.30
  -4  15  -2  975.20   40.80
   4  15   2  990.90   40.90
   5 -15   2   28.60    2.80
   5 -15   2   35.20    4.90
  -5 -15  -2   32.90    2.90
   5  15   2   34.40    3.30
  -5  15  -2   29.40    2.90
  -6 -15  -2  152.88    7.70
   6 -15   2  146.19    9.70
  -6  15  -2  154.58    7.70
   6  15   2  154.58    8.00
   7 -15   2    4.30    1.90
  -7 -15  -2    5.90    1.30
   7  15   2    5.10    1.40
  -7  15  -2    5.80    1.40
  -8 -15  -2   32.20    2.30
   8 -15   2   28.80    3.50
  -8  15  -2   29.60    2.10
   8  15   2   26.30    2.30
   9 -15   2   23.80    2.30
   9  15   2   22.30    1.70
   9 -16  -2   13.60    2.00
  -9 -16   2   13.20    1.20
   9  16  -2   14.60    1.40
  -9  16   2   13.10    1.30
   8 -16  -2    9.70    2.30
  -8 -16   2    7.70    1.20
  -8  16   2    9.20    1.30
   8  16  -2   10.60    1.60
  -7 -16   2   33.10    2.60
   7 -16  -2   29.50    4.20
   7  16  -2   32.00    2.90
  -7  16   2   33.30    2.70
   6 -16  -2   -0.10    1.80
  -6 -16   2    0.10    1.10
  -6 -16   2   -1.00    0.80
  -6  16   2   -0.80    1.10
   6  16  -2   -1.30    1.20
  -5 -16   2   35.20    2.80
  -5 -16   2   40.20    3.40
   5 -16  -2   38.00    4.90
  -5  16   2   36.00    3.00
  -5  16   2   32.70    2.90
   5  16  -2   36.30    3.30
  -4 -16   2    2.20    1.30
  -4 -16   2    2.20    1.20
   4 -16  -2    1.20    2.20
   4 -16  -2    4.10    1.40
  -4  16   2    3.10    1.20
  -4  16   2    2.60    1.40
   3 -16  -2  249.28   12.20
  -3 -16   2  270.57   12.30
  -3 -16   2  268.17   12.10
   3 -16  -2  260.67   14.40
  -3  16   2  253.67   12.00
  -3  16   2  270.37   12.40
  -2 -16   2   -0.20    0.90
   2 -16  -2    2.80    1.30
  -2 -16   2    0.10    1.20
   2 -16  -2    1.80    1.70
  -2 -16   2    0.60    1.10
   2  16  -2    0.40    1.50
  -2  16   2   -0.90    1.40
  -2  16   2    0.30    1.10
  -1 -16   2  200.88   10.40
  -1 -16   2  191.08    9.40
  -1 -16   2  195.78    9.70
  -1 -16   2  192.98    9.40
   1 -16  -2  206.08   10.30
   1 -16  -2  223.18   10.00
   1  16  -2  197.88    9.70
   1  16  -2  195.38   10.00
  -1  16   2  194.88   10.00
   1  16  -2  188.78    9.90
   0 -16   2    2.00    1.20
   0 -16  -2    5.50    1.40
   0 -16  -2    4.40    1.90
   0 -16   2    4.80    2.00
   0 -16   2    3.70    1.40
   0 -16   2    2.90    1.40
   0  16  -2    6.20    2.00
   0  16   2    4.00    1.50
   0  16  -2    1.80    1.30
   0  16   2    4.30    1.60
   0  16  -2    3.40    1.50
   1 -16   2   66.09    4.80
   1 -16   2   59.19    4.20
   1 -16   2   63.49    3.80
  -1 -16  -2   66.19    4.40
  -1 -16  -2   59.69    4.80
   1  16   2   59.19    4.40
  -1  16  -2   56.39    4.40
  -1  16  -2   58.89    4.60
   1  16   2   61.49    4.30
  -2 -16  -2   -0.10    1.20
  -2 -16  -2    0.50    1.30
   2 -16   2    0.70    1.30
   2 -16   2   -0.20    1.00
  -2  16  -2    0.40    1.30
   2  16   2   -0.60    1.40
   2  16   2    0.40    1.20
   3 -16   2  177.98    8.60
   3 -16   2  158.68   10.10
  -3 -16  -2  163.58    8.30
  -3 -16  -2  176.58    8.30
  -3  16  -2  146.29    8.20
   3  16   2  165.48    8.40
   3  16   2  168.28    8.50
   4 -16   2    2.60    1.30
  -4 -16  -2    1.60    1.20
   4 -16   2    1.00    2.10
  -4  16  -2    2.50    1.40
   4  16   2    2.40    1.30
   4  16   2    3.20    1.50
  -5 -16  -2  257.97   11.70
   5 -16   2  229.08   11.50
   5 -16   2  236.18   13.50
  -5  16  -2  256.87   11.70
   5  16   2  260.27   11.90
  -6 -16  -2    9.50    1.60
   6 -16   2    8.00    2.40
   6  16   2    9.30    1.70
  -6  16  -2   11.20    1.70
  -7 -16  -2   12.60    1.70
   7 -16   2   11.90    2.50
  -7  16  -2   16.10    1.80
   7  16   2   11.40    1.70
  -8 -16  -2   21.50    1.80
   8 -16   2   20.40    2.70
   8  16   2   19.70    1.90
  -8  16  -2   19.50    1.70
  -9  17   2    8.60    1.00
  -8 -17   2    7.80    1.10
   8 -17  -2    8.60    2.00
  -8  17   2    7.90    1.20
   8  17  -2    9.30    1.30
   7 -17  -2   21.90    3.50
  -7 -17   2   23.00    2.10
  -7  17   2   22.20    2.10
   7  17  -2   22.00    2.20
   7  17  -2   21.90    2.00
   6 -17  -2   48.20    4.80
  -6 -17   2   43.30    3.20
   6  17  -2   42.20    3.30
  -6  17   2   42.50    3.20
  -5 -17   2    2.10    1.00
  -5 -17   2    4.70    1.40
   5 -17  -2    2.40    2.10
  -5  17   2    4.40    1.30
  -5  17   2    3.20    1.20
   5  17  -2    1.50    1.30
  -4 -17   2   24.40    2.30
   4 -17  -2   25.40    2.70
   4 -17  -2   27.90    4.10
  -4 -17   2   25.90    2.60
  -4  17   2   27.10    2.60
  -4  17   2   20.30    2.30
   3 -17  -2   57.49    5.70
  -3 -17   2   62.39    4.10
   3 -17  -2   59.49    4.20
  -3 -17   2   64.99    3.80
  -3  17   2   61.89    4.20
  -3  17   2   54.29    3.80
  -2 -17   2   30.00    2.80
   2 -17  -2   32.50    4.30
  -2 -17   2   28.50    2.80
   2 -17  -2   31.20    3.00
  -2  17   2   33.20    3.00
   2  17  -2   37.50    3.10
  -1 -17   2   14.60    2.00
  -1 -17   2   14.20    2.00
   1 -17  -2   14.80    2.10
  -1 -17   2   16.00    2.00
   1  17  -2   14.70    2.10
  -1  17   2   15.50    2.00
   0 -17   2   26.80    2.60
   0 -17  -2   32.90    3.10
   0 -17   2   27.00    2.40
   0 -17   2   28.60    2.80
   0  17   2   30.20    2.90
   0  17  -2   28.20    2.80
  -1 -17  -2    3.90    1.50
   1 -17   2    3.80    1.20
   1 -17   2    3.30    1.40
   1  17   2    1.50    1.30
  -1  17  -2    1.90    1.40
  -2 -17  -2    0.00    1.30
   2 -17   2   -0.40    1.00
  -2 -17  -2   -0.60    1.20
   2 -17   2    0.10    1.20
  -2  17  -2   -1.20    1.20
   2  17   2    0.30    1.40
   2  17   2   -0.40    1.20
   3 -17   2   22.70    2.60
   3 -17   2   21.60    3.70
  -3 -17  -2   24.00    2.60
  -3 -17  -2   25.50    2.60
   3  17   2   20.70    2.60
  -3  17  -2   23.50    2.60
   3  17   2   27.10    2.70
   4 -17   2   40.70    4.90
   4 -17   2   46.80    3.40
  -4 -17  -2   47.20    3.40
   4  17   2   47.50    3.60
  -4  17  -2   42.60    3.60
   4  17   2   36.50    3.20
   5 -17   2   38.50    4.60
   5 -17   2   37.40    3.20
  -5 -17  -2   40.90    3.10
  -5  17  -2   36.40    3.10
   5  17   2   38.50    3.20
   6 -17   2   38.00    4.20
  -6 -17  -2   37.80    3.00
   6  17   2   43.50    3.20
  -6  17  -2   37.80    2.90
  -7 -17  -2    6.60    1.30
   7 -17   2    6.40    1.90
  -7  17  -2    4.60    1.20
   7  17   2    5.90    1.30
  -8 -17  -2   16.60    1.50
   8 -17   2   17.50    2.30
  -8  17  -2   18.30    1.40
   8  17   2   19.00    1.70
   8 -18  -2   25.50    2.60
  -8 -18   2   26.10    1.80
   8  18  -2   28.30    1.90
  -8  18   2   24.00    1.80
   7 -18  -2    2.40    1.60
  -7 -18   2    2.90    0.90
  -7  18   2    4.00    1.00
   7  18  -2    4.10    1.10
   7  18  -2    4.70    1.20
   6 -18  -2    6.60    2.30
  -6 -18   2    5.30    1.30
  -6  18   2    6.80    1.40
   6  18  -2    4.30    1.30
   6  18  -2    4.00    1.20
  -5 -18   2   10.60    1.70
   5 -18  -2   11.20    2.70
   5  18  -2   10.10    1.70
  -5  18   2   10.10    1.70
  -5  18   2    8.20    1.60
   5  18  -2    9.40    1.70
  -4 -18   2  113.49    6.10
   4 -18  -2  105.89    7.60
   4 -18  -2  108.09    6.10
  -4  18   2  122.69    6.10
  -4  18   2  105.99    5.80
   4  18  -2  120.29    6.40
   3 -18  -2   11.20    1.80
  -3 -18   2   11.10    1.70
   3 -18  -2    9.60    2.70
  -3 -18   2    9.30    1.60
  -3  18   2    9.90    1.80
   3  18  -2   12.80    2.00
  -3  18   2    7.30    1.50
  -2 -18   2    8.90    1.60
   2 -18  -2    5.30    1.50
  -2 -18   2    4.50    1.40
   2  18  -2    6.50    1.60
  -2  18   2    8.40    1.70
   1 -18  -2   83.19    5.30
  -1 -18   2   84.89    5.10
  -1 -18   2   90.69    5.20
  -1 -18   2   82.89    4.80
   1  18  -2   97.89    5.40
  -1  18   2   92.29    5.30
   0 -18   2   -0.70    1.10
   0 -18   2    0.10    1.00
   0 -18  -2   -0.20    1.20
   0 -18   2   -0.30    1.10
   0  18  -2    0.50    1.30
   0  18   2   -0.80    1.10
   1 -18   2   17.60    2.00
  -1 -18  -2   17.40    2.50
   1 -18   2   16.00    2.30
   1  18   2   22.70    2.50
  -1  18  -2   14.50    2.10
   2 -18   2    1.10    1.30
  -2 -18  -2   -0.60    1.20
  -2 -18  -2   -0.50    1.30
   2  18   2    1.80    1.30
  -2  18  -2    0.30    1.20
   2  18   2    2.30    1.60
  -3 -18  -2   23.20    2.60
   3 -18   2   25.30    2.70
  -3 -18  -2   21.30    2.50
   3  18   2   21.40    2.40
  -3  18  -2   19.80    2.50
   3  18   2   20.60    2.60
   4 -18   2  303.87   13.70
  -4 -18  -2  301.07   13.80
   4 -18   2  279.87   15.10
   4  18   2  295.07   13.70
  -4  18  -2  318.07   13.80
   4  18   2  298.87   14.00
  -5 -18  -2   13.30    1.90
   5 -18   2   11.40    1.70
   5 -18   2   10.60    2.50
  -5  18  -2    9.70    1.60
   5  18   2   14.30    2.10
  -6 -18  -2   11.20    1.70
   6 -18   2   13.00    2.40
   6  18   2   10.50    1.70
  -6  18  -2   12.20    1.60
  -7 -18  -2    8.60    1.20
   7 -18   2    7.10    1.80
   7  18   2    6.20    1.20
  -7  18  -2    6.10    1.10
   8 -19  -2    3.90    1.20
  -8  19   2    2.90    0.70
   7 -19  -2   71.09    4.80
  -7 -19   2   71.19    3.70
   7  19  -2   67.49    3.70
  -7  19   2   66.89    3.60
   7  19  -2   62.79    3.60
  -6 -19   2   -0.60    0.80
   6 -19  -2   -0.20    1.40
   6  19  -2   -0.60    0.90
  -6  19   2   -0.80    0.80
   6  19  -2   -0.60    0.80
   5 -19  -2    1.10    1.70
  -5 -19   2    2.30    1.10
  -5  19   2    3.50    1.30
  -5  19   2    2.00    1.10
   5  19  -2    2.40    1.10
   4 -19  -2   13.50    1.90
   4 -19  -2    9.40    2.50
  -4 -19   2   11.70    1.70
  -4  19   2   11.30    1.60
  -4  19   2   14.10    1.80
   4  19  -2   10.70    1.80
   3 -19  -2    2.00    1.30
  -3 -19   2    2.50    1.20
  -3 -19   2    1.80    1.20
   3 -19  -2    2.90    1.90
  -3  19   2    1.20    1.20
   3  19  -2    2.00    1.30
   2 -19  -2  182.48    9.10
  -2 -19   2  178.88    8.90
  -2 -19   2  169.08    8.90
   2  19  -2  199.58    9.20
  -2  19   2  183.78    9.20
  -1 -19   2   -0.10    1.20
   1 -19  -2   -0.10    1.20
  -1 -19   2    1.30    1.00
  -1 -19   2    0.90    1.10
   1  19  -2    0.60    1.30
  -1  19   2    0.50    1.10
   0 -19  -2   64.69    4.40
   0 -19   2   58.39    3.70
   0 -19   2   65.69    4.40
   0  19   2   68.59    4.30
   0  19  -2   58.99    4.50
  -1 -19  -2   56.79    4.00
   1 -19   2   47.90    3.40
   1 -19   2   54.89    4.00
  -1  19  -2   54.09    3.80
   1  19   2   53.09    4.00
   2 -19   2   10.20    1.90
  -2 -19  -2   11.70    1.90
  -2 -19  -2   12.60    1.80
   2  19   2   10.90    1.90
  -2  19  -2    9.30    1.60
  -2  19  -2   11.60    1.80
  -3 -19  -2   -0.90    1.10
   3 -19   2   -0.40    1.00
  -3 -19  -2   -1.20    1.00
   3  19   2   -0.90    1.10
  -3  19  -2    0.10    1.10
   3  19   2   -0.40    1.30
   4 -19   2   25.50    2.40
  -4 -19  -2   26.90    2.50
   4 -19   2   19.00    3.10
   4  19   2   23.00    2.30
   4  19   2   25.90    2.60
  -4  19  -2   22.90    2.40
  -5 -19  -2    1.40    1.00
   5 -19   2    0.70    1.00
   5 -19   2    0.60    1.40
   5  19   2    2.00    1.20
  -5  19  -2    0.70    1.00
   6 -19   2    2.30    1.40
  -6 -19  -2    1.50    0.90
  -6  19  -2    2.20    1.00
   6  19   2    3.30    1.10
   7 -19   2   28.70    2.70
  -7 -19  -2   29.70    1.90
  -7  19  -2   27.40    1.90
   7  19   2   27.90    2.00
   7 -20  -2    7.40    1.50
  -7 -20   2    6.10    1.00
  -7  20   2    6.20    0.90
  -6 -20   2   18.00    1.70
   6 -20  -2   15.70    2.50
   6  20  -2   17.90    1.80
  -6  20   2   17.00    1.60
   5 -20  -2    0.30    1.40
  -5 -20   2    1.40    1.00
  -5  20   2    0.40    1.00
   5  20  -2    3.70    1.10
  -5  20   2    1.60    1.00
  -4 -20   2   30.50    2.60
   4 -20  -2   25.20    3.30
   4 -20  -2   26.50    2.50
   4  20  -2   26.60    2.50
  -4  20   2   27.20    2.30
  -4  20   2   25.30    2.30
   3 -20  -2    0.50    1.60
  -3 -20   2    0.60    1.10
  -3 -20   2    0.50    1.10
   3 -20  -2   -0.20    1.20
   3  20  -2    2.00    1.20
  -3  20   2   -0.20    1.10
  -2 -20   2    5.20    1.50
   2 -20  -2    2.70    1.30
  -2 -20   2    6.10    1.50
  -2  20   2    4.90    1.50
   2  20  -2    7.40    1.70
  -1 -20   2  242.68   11.60
   1 -20  -2  261.87   11.60
  -1 -20   2  216.18   10.80
  -1 -20   2  227.78   11.10
   1  20  -2  253.37   11.70
  -1  20   2  257.87   11.50
   0 -20   2    1.10    1.00
   0 -20   2    0.50    1.20
   0 -20  -2    0.30    1.10
   0  20  -2    0.90    1.30
   0  20   2    2.30    1.20
   1 -20   2   40.60    3.40
  -1 -20  -2   38.40    3.30
   1  20   2   39.60    3.30
  -1  20  -2   44.90    3.20
  -2 -20  -2    9.70    1.60
  -2 -20  -2   13.10    1.90
   2 -20   2   12.70    1.90
  -2  20  -2   10.60    1.80
   2  20   2   14.90    2.00
  -2  20  -2    9.60    1.70
  -3 -20  -2    1.00    1.00
   3 -20   2    3.20    1.20
  -3 -20  -2    3.40    1.20
   3  20   2    0.50    1.20
   3  20   2    1.40    1.20
  -3  20  -2    3.10    1.20
   4 -20   2    1.00    1.00
   4 -20   2    1.40    1.50
  -4 -20  -2    2.80    1.00
  -4  20  -2    1.60    1.00
   4  20   2    0.40    1.10
   4  20   2    1.70    1.00
   5 -20   2    1.10    0.90
  -5 -20  -2    1.50    0.90
   5 -20   2    2.90    1.50
   5  20   2    1.80    1.10
  -5  20  -2    1.20    0.90
   6 -20   2    0.20    1.20
  -6 -20  -2    0.80    0.70
  -6  20  -2   -0.30    0.70
   6  20   2    1.00    0.80
   6 -21  -2    9.30    1.80
  -6 -21   2   11.90    1.30
   6  21  -2    9.30    1.20
  -6  21   2   11.20    1.20
   5 -21  -2    3.00    1.60
  -5 -21   2    3.70    1.10
  -5  21   2    2.70    0.90
  -5  21   2    2.30    1.00
   5  21  -2    3.70    1.10
  -4 -21   2   39.30    2.80
   4 -21  -2   37.10    2.60
   4 -21  -2   37.70    3.70
   4  21  -2   38.30    3.00
  -4  21   2   37.10    2.60
  -3 -21   2   14.50    1.70
   3 -21  -2   14.10    1.90
  -3 -21   2   16.40    1.90
  -3  21   2   15.60    1.90
   3  21  -2   16.90    2.10
   2 -21  -2   27.90    2.60
  -2 -21   2   27.40    2.50
  -2 -21   2   25.00    2.40
   2  21  -2   30.00    2.80
  -2  21   2   26.20    2.60
   1 -21  -2    4.30    1.40
  -1 -21   2    6.80    1.50
  -1 -21   2    6.80    1.30
  -1  21   2    4.80    1.50
   1  21  -2    5.20    1.50
   0 -21   2   39.40    3.20
   0 -21  -2   44.30    3.30
   0  21  -2   41.80    3.20
   0  21   2   40.00    3.20
   1 -21   2   57.89    3.90
  -1 -21  -2   57.09    3.80
  -1  21  -2   60.99    3.70
   1  21   2   62.19    3.90
  -1  21  -2   54.79    3.60
  -2 -21  -2    5.30    1.40
   2 -21   2    6.40    1.50
  -2  21  -2    5.70    1.40
  -2  21  -2    5.20    1.30
   2  21   2    6.90    1.40
   3 -21   2   19.70    2.10
  -3 -21  -2   18.60    1.80
  -3 -21  -2   20.00    2.00
  -3  21  -2   19.60    2.00
   3  21   2   21.30    2.00
  -4 -21  -2    4.00    1.10
   4 -21   2    4.10    1.20
  -4  21  -2    4.10    1.10
   4  21   2    5.30    1.20
   4  21   2    4.70    1.10
  -5 -21  -2    1.40    0.80
   5 -21   2    0.30    1.30
   5 -21   2    0.40    0.80
  -5  21  -2    1.40    0.90
   5  21   2   -0.20    0.80
  -6 -22   2    7.50    0.90
  -5 -22   2   -1.00    0.70
   5 -22  -2   -0.80    1.20
   5  22  -2   -0.20    0.70
  -4 -22   2   14.70    1.70
   4 -22  -2   14.40    1.50
   4  22  -2   12.80    1.60
  -4  22   2   12.70    1.50
   3 -22  -2    6.60    1.30
  -3 -22   2    5.00    1.20
   3  22  -2    7.50    1.50
  -3  22   2    5.70    1.20
  -2 -22   2    0.60    0.90
   2 -22  -2    0.00    1.10
  -2 -22   2   -0.10    0.90
   2  22  -2    0.10    1.00
  -2  22   2    0.70    1.00
  -1 -22   2   70.49    4.30
   1 -22  -2   79.39    4.40
   1  22  -2   73.19    4.40
  -1  22   2   75.09    4.50
   0 -22  -2   78.29    4.50
   0 -22   2   75.19    4.40
   0  22   2   77.29    4.50
   0  22  -2   73.89    4.30
  -1 -22  -2   20.90    2.10
   1 -22   2   25.00    2.30
   1  22   2   20.30    2.10
  -1  22  -2   18.60    2.00
  -1  22  -2   18.00    2.00
  -2 -22  -2    4.90    1.10
   2 -22   2    5.30    1.20
  -2  22  -2    5.90    1.20
   2  22   2    3.60    1.10
  -2  22  -2    4.10    1.20
   3 -22   2    2.50    1.00
  -3 -22  -2    1.60    0.90
  -3 -22  -2    1.00    0.90
  -3  22  -2    2.10    0.90
   3  22   2    0.80    0.90
  -4 -22  -2    0.30    0.80
   4 -22   2    1.10    0.80
  -4  22  -2    0.80    0.80
   4  22   2    0.40    0.80
  -5 -22  -2    2.50    0.80
  -5  22  -2    3.40    0.80
  -5 -23   2    0.30    0.60
   5  23  -2    0.10    0.60
   4 -23  -2    3.80    0.90
  -4 -23   2    5.40    1.00
  -4  23   2    4.90    1.00
   4  23  -2    7.20    1.10
  -3 -23   2    4.30    0.90
   3 -23  -2    3.70    1.00
   3  23  -2    1.90    0.90
  -3  23   2    3.10    0.90
   2 -23  -2   14.40    1.70
  -2 -23   2   12.50    1.40
  -2 -23   2   14.80    1.60
  -2  23   2   13.60    1.60
   2  23  -2   15.60    1.70
   1 -23  -2    6.30    1.40
  -1 -23   2    6.10    1.20
   1  23  -2    6.30    1.20
  -1  23   2    7.10    1.30
   0 -23   2   18.30    1.80
   0 -23  -2   16.70    1.80
   0  23  -2   12.40    1.60
   0  23   2   16.80    1.90
   1 -23   2   33.30    2.40
  -1 -23  -2   31.40    2.40
  -1  23  -2   29.20    2.20
   1  23   2   32.60    2.50
  -1  23  -2   30.00    2.30
  -2 -23  -2    0.60    0.90
   2 -23   2    1.20    0.80
   2  23   2    1.20    0.90
  -2  23  -2    1.50    0.80
  -2  23  -2    0.70    0.90
  -3 -23  -2   50.09    3.00
   3 -23   2   56.89    3.20
   3  23   2   55.69    3.10
  -3  23  -2   51.09    2.90
   4 -23   2   16.20    1.40
  -4  23  -2   16.10    1.40
   4  24  -2   40.60    2.20
   3 -24  -2    5.00    0.90
  -3 -24   2    7.10    1.00
  -3  24   2    6.40    1.00
   3  24  -2    7.80    1.00
   2 -24  -2    0.10    0.70
  -2 -24   2    0.00    0.70
   2  24  -2    0.20    0.70
  -2  24   2   -0.40    0.60
   1 -24  -2    0.00    0.80
  -1 -24   2    0.70    0.80
  -1  24   2   -0.70    0.70
   1  24  -2   -0.10    0.70
   0 -24  -2   47.00    2.90
   0 -24   2   46.00    2.80
   0  24   2   45.30    2.80
   1 -24   2   17.40    1.60
  -1 -24  -2   18.00    1.70
   1  24   2   18.80    1.70
  -1  24  -2   13.60    1.40
   2 -24   2   11.00    1.30
  -2 -24  -2   12.30    1.30
   2  24   2   12.10    1.30
   3 -24   2   20.10    1.50
   3  24   2   17.10    1.40
   2 -25  -2   15.20    1.30
   2  25  -2   16.70    1.40
  -2  25   2   15.30    1.30
  -1 -25   2    4.10    0.80
   1 -25  -2    6.40    0.90
   1  25  -2    6.40    0.90
  -1  25   2    3.30    0.80
   0 -25   2    3.10    0.80
   0 -25  -2    3.80    0.80
   0  25   2    2.40    0.70
   0  25  -2    2.60    0.80
  -1 -25  -2    2.70    0.80
   1 -25   2    3.40    0.80
   1  25   2    4.00    0.80
 -11   0   3   -0.30    0.80
  11   0  -3    0.00    1.50
 -10   0   3    0.00    0.90
  10   0  -3    0.50    1.70
 -10   0   3    0.10    1.00
 -10   0   3    0.30    1.00
   9   0  -3    1.20    2.00
  -9   0   3   -0.60    1.20
  -9   0   3    0.50    1.00
  -9   0   3    0.00    1.20
  -8   0   3    1.40    1.20
   8   0  -3    0.10    2.20
  -8   0   3    0.30    1.20
  -8   0   3    0.10    1.20
   7   0  -3   -0.60    1.60
  -7   0   3    0.40    1.10
   7   0  -3    0.70    1.10
  -7   0   3    0.70    1.30
  -6   0   3   -0.80    1.10
  -6   0   3    2.20    1.10
   6   0  -3   -0.20    0.80
   6   0  -3   -1.10    1.50
  -5   0   3    0.90    0.90
  -5   0   3   -0.60    0.70
   5   0  -3    1.90    0.90
  -5   0   3   -0.40    0.90
   5   0  -3    2.20    1.70
  -4   0   3    0.30    0.70
   4   0  -3   -1.70    1.10
  -4   0   3    0.20    0.80
   4   0  -3    2.40    1.10
  -4   0   3   -1.00    0.80
  -3   0   3   -0.50    0.50
   3   0  -3    0.10    0.80
  -3   0   3   -0.50    0.70
   3   0  -3   -0.50    0.60
  -3   0   3    0.20    0.60
  -2   0   3   -8.80    0.40
  -2   0   3   -8.40    0.70
   2   0  -3   -7.50    0.50
  -2   0   3   -8.90    0.60
   2   0  -3   -8.30    0.60
  -2   0   3   -8.30    0.50
   2   0  -3   -9.10    0.70
   2   0  -3   -9.00    0.40
   2   0  -3   -8.10    0.40
  -1   0   3   -1.50    0.70
  -1   0   3   -1.60    0.50
  -1   0   3   -1.70    0.50
  -1   0   3   -1.50    0.50
  -1   0   3   -1.10    0.70
  -1   0   3   -1.60    0.50
   0   0   3   -0.60    0.60
   0   0   3    0.00    0.40
   0   0   3   -0.40    0.70
   0   0   3   -0.20    0.40
   0   0   3    3.60    0.70
   1   0   3    1.80    0.80
   1   0   3   -0.10    0.70
   1   0   3    1.20    0.30
   1   0   3   -0.40    0.80
  -1   0  -3    0.60    0.60
  -1   0  -3   -0.70    0.40
  -2   0  -3   -0.40    0.50
  -2   0  -3   -0.30    0.50
   2   0   3   -0.20    0.70
   2   0   3   -0.30    0.80
   2   0   3   -0.60    0.80
   3   0   3   -1.60    1.00
  -3   0  -3   -0.80    0.60
  -3   0  -3   -1.00    0.70
  -3   0  -3   -1.60    0.70
  -4   0  -3    1.00    0.80
   4   0   3   -0.20    1.10
  -4   0  -3    0.10    0.70
  -4   0  -3   -0.10    0.70
   4   0   3   -0.10    1.00
   5   0   3    0.20    1.20
  -5   0  -3    0.80    0.80
   5   0   3    1.80    1.50
   6   0   3   -0.40    1.60
   6   0   3    0.70    1.50
  -6   0  -3   -0.10    1.10
   7   0   3   -0.40    2.00
  -7   0  -3    0.00    1.00
   8   0   3    1.20    2.00
  -8   0  -3    0.90    1.10
  -9   0  -3   -0.90    1.00
   9   0   3    0.60    1.90
  10   0   3    0.70    1.60
 -10   0  -3   -0.60    0.80
 -11   0  -3    0.70    0.60
  11   0   3   -0.50    1.00
  11  -1  -3   17.80    3.00
 -11  -1   3   18.20    1.70
 -11   1   3   15.50    1.60
 -11   1   3   17.50    1.60
  11   1  -3   20.80    3.00
 -10  -1   3   27.50    2.40
 -10  -1   3   29.40    2.50
  10  -1  -3   29.10    4.10
 -10  -1   3   27.60    2.40
 -10   1   3   31.90    2.60
  10   1  -3   27.00    4.10
 -10   1   3   30.80    2.50
  -9  -1   3   36.90    3.30
   9  -1  -3   42.50    5.30
  -9  -1   3   42.80    3.20
  -9  -1   3   44.20    3.10
  -9   1   3   35.60    3.00
   9   1  -3   44.20    5.40
  -9   1   3   35.20    3.10
  -9   1   3   42.50    3.20
  -8  -1   3   46.60    3.50
   8  -1  -3   52.19    6.00
  -8  -1   3   45.30    3.40
  -8  -1   3   45.60    3.40
  -8   1   3   46.30    3.40
  -8   1   3   53.49    3.60
   8   1  -3   53.69    5.90
  -8   1   3   49.80    3.70
   7  -1  -3    6.50    2.30
  -7  -1   3    5.00    1.50
  -7  -1   3    2.70    1.40
   7   1  -3    5.60    1.40
   7   1  -3    5.90    2.20
  -7   1   3    7.20    1.70
  -6  -1   3   88.19    5.10
   6  -1  -3   97.49    6.40
  -6  -1   3   95.89    5.10
   6  -1  -3   89.69    4.80
   6   1  -3   93.19    4.90
  -6   1   3   95.69    5.00
  -6   1   3   90.39    5.30
   6   1  -3   90.19    5.90
   5  -1  -3   22.80    3.10
  -5  -1   3   18.50    1.80
  -5  -1   3   15.50    1.80
   5   1  -3   18.10    1.70
  -5   1   3   18.30    1.90
   5   1  -3   16.70    2.50
  -5   1   3   17.00    1.60
  -5   1   3   17.90    1.70
  -4  -1   3  112.39    5.60
  -4  -1   3  113.39    5.80
   4  -1  -3  122.99    6.20
  -4  -1   3  115.39    5.60
   4   1  -3  127.29    5.80
  -4   1   3  114.69    5.70
  -4   1   3  120.89    5.60
  -4   1   3  118.19    5.80
   4   1  -3  125.39    6.50
  -3  -1   3  660.93   27.20
  -3  -1   3  655.83   27.20
   3  -1  -3  648.84   27.60
   3  -1  -3  655.93   27.70
  -3  -1   3  671.73   27.40
  -3   1   3  635.64   27.30
  -3   1   3  648.24   27.30
   3   1  -3  624.34   27.50
  -3   1   3  638.74   27.10
   3   1  -3  666.13   27.60
  -2  -1   3   82.09    4.00
   2  -1  -3   81.99    3.70
   2  -1  -3   86.09    3.80
   2  -1  -3   77.59    3.50
  -2  -1   3   83.39    3.80
   2  -1  -3   82.09    3.80
  -2  -1   3   78.89    3.70
  -2  -1   3   83.09    3.90
   2  -1  -3   81.19    4.20
   2   1  -3   81.49    3.60
  -2   1   3   82.29    3.90
   2   1  -3   80.79    4.10
   2   1  -3   77.79    3.70
  -2   1   3   81.69    3.70
   2   1  -3   80.29    3.90
   2   1  -3   84.09    3.60
  -2   1   3   81.59    3.90
  -2   1   3   86.39    4.20
  -1  -1   3 1293.57   53.79
  -1  -1   3 1267.27   53.59
  -1  -1   3 1313.27   53.59
   1  -1  -3 1273.07   53.59
  -1  -1   3 1328.67   53.79
  -1  -1   3 1296.57   53.69
  -1  -1   3 1316.47   53.69
  -1   1   3 1333.07   53.89
  -1   1   3 1339.07   53.89
  -1   1   3 1291.67   53.69
  -1   1   3 1289.67   53.69
  -1   1   3 1234.28   53.49
   0  -1   3 2919.31  118.09
   0  -1   3 2787.02  118.09
   0  -1  -3 2800.42  117.89
   0  -1   3 2780.22  117.89
   0  -1   3 2920.41  118.09
   0  -1   3 2998.60  118.39
   0   1   3 2845.82  117.89
   0   1   3 2991.90  118.39
   0   1   3 2856.41  118.19
   0   1   3 2794.32  117.99
   1  -1   3   40.50    2.80
  -1  -1  -3   35.80    2.10
   1  -1   3   38.70    2.30
   1  -1   3   41.70    2.30
  -1  -1  -3   34.00    2.10
   1   1   3   37.60    1.80
  -1   1  -3   43.20    2.10
   1   1   3   40.20    2.80
   1   1   3   36.70    2.50
  -1   1  -3   33.70    2.00
   2  -1   3 2204.78   89.99
  -2  -1  -3 2178.48   89.29
   2  -1   3 2187.38   89.69
  -2  -1  -3 2166.88   89.29
  -2  -1  -3 2088.19   88.99
   2  -1   3 2170.38   89.39
   2   1   3 2148.49   89.79
   2   1   3 2247.98   89.89
  -2   1  -3 2084.39   89.19
  -2   1  -3 2222.48   89.29
   2   1   3 2105.19   88.99
  -3  -1  -3  495.15   20.80
   3  -1   3  487.55   21.30
   3  -1   3  497.15   20.80
  -3  -1  -3  499.25   20.70
   3  -1   3  482.75   21.60
  -3  -1  -3  454.95   20.40
  -3   1  -3  504.45   20.70
   3   1   3  493.65   21.40
  -3   1  -3  472.75   20.60
   3   1   3  496.05   21.50
  -4  -1  -3    1.80    0.80
   4  -1   3    1.60    1.30
   4  -1   3    0.10    1.10
  -4  -1  -3    0.70    0.80
   4   1   3    1.30    1.10
  -4   1  -3    0.00    0.80
  -4   1  -3    1.00    0.70
   4   1   3    1.70    1.20
  -4   1  -3    0.30    0.80
  -5  -1  -3  235.48   10.60
   5  -1   3  233.88   11.60
   5  -1   3  225.58   11.70
   5   1   3  227.58   11.70
  -5   1  -3  235.28   10.60
   5   1   3  220.28   11.30
   6  -1   3   11.40    2.60
   6  -1   3   11.00    2.50
  -6  -1  -3   14.90    2.10
  -6   1  -3   10.90    1.70
   6   1   3   11.20    2.50
  -7  -1  -3    9.50    1.60
   7  -1   3   10.60    3.20
   7   1   3   10.30    3.10
  -7   1  -3   12.00    1.70
  -8  -1  -3   30.40    2.80
   8  -1   3   28.70    4.50
   8   1   3   34.60    5.00
  -8   1  -3   31.50    2.70
  -9  -1  -3   50.59    3.30
   9  -1   3   39.70    5.00
   9   1   3   39.30    4.80
  -9   1  -3   38.20    3.20
  10  -1   3   33.50    3.80
 -10  -1  -3   37.80    2.50
  10   1   3   35.70    4.00
 -10   1  -3   40.80    2.60
  11  -1   3   13.10    1.90
 -11   1  -3   12.30    1.10
  11   1   3   12.20    1.90
  11  -2  -3    0.00    1.40
 -11  -2   3   -0.40    0.70
 -11   2   3    1.40    0.90
 -11   2   3   -0.30    0.70
  11   2  -3    0.30    1.30
  10  -2  -3    2.90    2.00
 -10  -2   3    0.40    1.10
 -10  -2   3    2.30    1.10
 -10  -2   3    2.00    1.00
 -10   2   3    1.00    0.90
 -10   2   3    1.60    1.10
  10   2  -3    1.30    2.00
  -9  -2   3    9.10    1.60
  -9  -2   3    8.20    1.70
   9  -2  -3   12.00    3.10
  -9  -2   3   10.10    1.80
   9   2  -3    8.80    2.80
  -9   2   3    9.20    1.60
  -9   2   3    9.90    1.80
  -8  -2   3  171.18    8.50
  -8  -2   3  183.08    8.60
  -8  -2   3  181.58    8.80
  -8   2   3  167.98    8.50
  -8   2   3  177.58    8.80
  -8   2   3  173.68    8.60
   8   2  -3  179.28   11.10
  -7  -2   3   34.80    3.00
   7  -2  -3   39.10    4.30
  -7  -2   3   34.00    2.90
   7   2  -3   33.10    4.20
   7   2  -3   33.00    2.70
  -7   2   3   37.60    3.50
  -6  -2   3   18.00    2.10
  -6  -2   3   15.70    2.00
   6  -2  -3   19.90    3.40
   6  -2  -3   17.40    2.40
  -6   2   3   19.30    1.90
  -6   2   3   17.40    1.90
  -6   2   3   16.90    2.10
   6   2  -3   18.00    1.90
   6   2  -3   21.50    2.90
   5  -2  -3   13.80    2.70
  -5  -2   3    8.80    1.40
  -5  -2   3    7.80    1.30
  -5   2   3    7.20    1.30
  -5   2   3    8.30    1.20
  -5   2   3    8.40    1.20
   5   2  -3    9.70    2.00
   5   2  -3    9.30    1.30
   4  -2  -3   32.80    2.80
   4  -2  -3   20.00    3.10
   4   2  -3   41.30    3.20
   4   2  -3   26.00    2.00
  -3  -2   3 1008.40   41.50
   3  -2  -3 1033.60   42.00
  -3  -2   3 1020.80   41.60
   3  -2  -3 1006.40   42.10
  -3  -2   3 1028.40   41.70
  -3  -2   3  932.51   41.20
   3   2  -3  992.60   41.90
  -3   2   3  973.50   41.40
  -3   2   3  989.90   41.60
  -3   2   3 1009.50   41.50
  -2  -2   3 6462.35  235.38
   2  -2  -3 5349.96  235.08
   2  -2  -3 5824.92  235.68
  -2  -2   3 5849.02  235.28
   2  -2  -3 5731.83  235.28
   2  -2  -3 5544.35  235.18
  -2  -2   3 5748.92  235.28
  -2  -2   3 5670.93  235.18
  -2   2   3 5390.86  234.98
   2   2  -3 5518.05  234.98
  -2   2   3 6507.25  235.38
  -2   2   3 5849.51  235.28
   2   2  -3 5523.15  234.98
  -2   2   3 6107.69  235.58
   2   2  -3 5309.07  235.38
   2   2  -3 5419.76  235.18
   2   2  -3 5518.85  235.08
  -1  -2   3  207.38    8.90
  -1  -2   3  212.98    8.80
   1  -2  -3  207.78    8.80
  -1  -2   3  200.68    8.90
   1  -2  -3  210.28    9.20
  -1  -2   3  204.58    8.90
   1  -2  -3  203.38    8.80
   1  -2  -3  205.98    8.70
   1  -2  -3  205.18    8.80
  -1  -2   3  197.68    8.80
  -1  -2   3  209.78    8.80
  -1   2   3  203.18    8.60
  -1   2   3  212.48    8.90
  -1   2   3  209.78    9.10
  -1   2   3  201.28    8.80
   0  -2   3  265.67   11.40
   0  -2   3  269.17   11.70
   0  -2  -3  253.67   11.20
   0  -2   3  270.47   11.40
   0  -2  -3  273.67   11.40
   0   2   3  266.97   11.80
   0   2   3  265.17   11.60
   0   2   3  262.07   11.30
   0   2  -3  276.97   11.20
   0   2  -3  267.57   11.40
   1  -2   3   10.50    1.10
  -1  -2  -3   11.80    1.10
   1  -2   3   12.20    1.60
   1  -2   3   14.20    1.30
  -1  -2  -3   14.30    1.20
   1   2   3   12.00    1.50
   1   2   3   12.10    1.40
  -1   2  -3   10.60    1.00
  -1   2  -3   12.20    1.00
   1   2   3    9.90    0.90
  -2  -2  -3  588.24   25.10
  -2  -2  -3  592.94   25.20
   2  -2   3  616.14   25.20
   2  -2   3  575.54   25.80
   2  -2   3  601.34   25.50
  -2   2  -3  586.04   25.10
   2   2   3  591.84   25.70
   2   2   3  609.24   24.90
  -2   2  -3  621.74   25.10
   2   2   3  606.64   25.60
  -3  -2  -3   16.10    1.30
  -3  -2  -3   20.10    1.60
  -3  -2  -3   16.40    1.50
   3  -2   3   13.40    2.00
   3  -2   3   17.20    2.00
   3  -2   3   17.00    1.70
  -3   2  -3   19.40    1.60
   3   2   3   17.00    2.10
   3   2   3   19.70    2.20
   3   2   3   12.20    1.10
  -3   2  -3   17.30    1.60
   4  -2   3   14.10    2.00
  -4  -2  -3   13.60    1.50
   4  -2   3   16.00    2.30
  -4  -2  -3   12.30    1.40
  -4   2  -3   13.30    1.60
   4   2   3   13.90    2.10
   4   2   3   15.60    2.00
  -4   2  -3   11.60    1.40
  -5  -2  -3    3.70    1.20
   5  -2   3    3.80    1.50
   5  -2   3    2.70    1.50
  -5  -2  -3    1.30    0.90
   5   2   3    2.60    1.60
  -5   2  -3    2.30    1.10
   5   2   3    3.10    1.40
  -5   2  -3    3.00    1.10
  -6  -2  -3  335.97   15.40
   6  -2   3  328.17   16.40
   6  -2   3  329.27   16.60
   6   2   3  336.37   16.60
  -6   2  -3  342.67   15.20
  -7  -2  -3    7.20    1.50
   7  -2   3    4.90    2.60
   7   2   3    3.80    1.50
   7   2   3    4.70    2.50
  -7   2  -3    3.80    1.40
  -8  -2  -3   48.70    3.70
   8  -2   3   44.00    5.60
   8   2   3   52.19    5.90
  -8   2  -3   50.59    3.60
   9  -2   3  120.89    8.30
  -9  -2  -3  116.59    6.10
  -9   2  -3  113.09    6.20
   9   2   3  116.89    8.20
 -10  -2  -3   -0.40    0.80
  10  -2   3    0.40    1.40
 -10   2  -3    0.30    0.80
  10   2   3   -0.40    1.50
  11  -2   3    3.50    1.20
 -11  -2  -3    4.20    0.80
 -11   2  -3    4.10    0.70
  11   2   3    3.00    1.20
 -11  -3   3    5.10    1.00
  11  -3  -3    3.90    1.80
  11   3  -3    3.40    1.00
 -11   3   3    4.00    0.90
 -11   3   3    5.10    1.00
  11   3  -3    3.70    1.70
  10  -3  -3   62.99    5.70
 -10  -3   3   59.69    3.60
 -10   3   3   59.19    3.60
  10   3  -3   56.99    5.50
 -10   3   3   50.99    3.30
  -9  -3   3  120.29    6.40
  -9  -3   3  126.19    6.60
   9  -3  -3  125.79    9.20
  -9  -3   3  123.79    6.40
  -9   3   3  121.49    6.30
   9   3  -3  116.19    8.30
  -9   3   3  128.19    6.60
  -8  -3   3  101.79    5.70
  -8  -3   3   89.39    5.50
  -8  -3   3   93.19    5.40
  -8   3   3  104.19    5.70
  -8   3   3   93.69    5.50
   8   3  -3   96.89    7.70
  -8   3   3  113.19    7.10
  -7  -3   3    1.40    1.30
   7  -3  -3    0.90    1.90
  -7  -3   3    2.30    1.30
  -7   3   3    2.10    1.40
   7   3  -3    0.90    1.10
   7   3  -3    3.60    2.00
   6  -3  -3    5.20    2.80
   6  -3  -3   11.50    2.00
  -6  -3   3   12.40    1.80
  -6  -3   3    7.40    1.50
   6   3  -3   10.70    2.20
  -6   3   3    8.90    1.40
  -6   3   3    8.70    1.60
   6   3  -3   10.40    1.50
  -5  -3   3   12.90    1.60
  -5  -3   3   13.70    1.60
   5  -3  -3   16.50    2.70
  -5   3   3   10.60    1.50
  -5   3   3    8.60    1.20
  -5   3   3   12.80    1.50
   5   3  -3   11.00    1.90
   5   3  -3   11.20    1.40
  -4  -3   3 2660.43  110.69
  -4  -3   3 2682.73  110.59
   4  -3  -3 2722.23  111.09
  -4   3   3 2696.93  110.59
   4   3  -3 2809.22  110.59
   4   3  -3 2666.43  111.19
  -4   3   3 2610.54  110.29
  -4   3   3 2568.44  110.69
  -3  -3   3 1812.82   76.29
   3  -3  -3 1893.11   76.89
   3  -3  -3 1917.01   77.09
  -3  -3   3 1689.63   76.09
  -3  -3   3 1925.61   76.49
   3   3  -3 1877.11   76.39
   3   3  -3 1853.61   76.79
  -3   3   3 1709.93   76.09
  -3   3   3 1946.41   76.39
  -3   3   3 1853.41   76.49
   2  -3  -3  183.78    8.40
   2  -3  -3  179.38    7.80
  -2  -3   3  172.28    7.80
   2  -3  -3  176.88    7.90
   2  -3  -3  182.68    7.80
  -2  -3   3  183.78    8.00
   2  -3  -3  171.28    7.60
  -2  -3   3  183.88    8.00
  -2   3   3  188.08    8.00
  -2   3   3  180.38    8.00
   2   3  -3  183.28    7.90
   2   3  -3  174.68    8.00
  -2   3   3  184.38    8.20
  -1  -3   3 5111.69  212.08
   1  -3  -3 5461.15  212.38
   1  -3  -3 5118.29  211.88
  -1  -3   3 4840.12  211.98
   1  -3  -3 4689.63  211.88
   1  -3  -3 5028.00  211.98
  -1  -3   3 5013.90  211.98
  -1  -3   3 5604.44  211.98
  -1   3   3 5140.49  211.88
   1   3  -3 4957.60  211.88
  -1   3   3 5297.07  211.98
   1   3  -3 5093.79  211.88
  -1   3   3 5684.93  212.28
   0  -3  -3  870.01   37.20
   0  -3  -3  921.71   37.50
   0  -3   3  872.61   37.80
   0  -3   3  891.51   37.30
   0  -3   3  920.01   37.50
   0  -3   3  898.21   37.40
   0   3   3  919.31   37.80
   0   3   3  910.71   37.40
   0   3   3  912.91   37.70
   0   3  -3  895.61   37.40
   0   3  -3  881.51   37.20
   1  -3   3  439.36   19.80
  -1  -3  -3  483.25   19.80
  -1  -3  -3  466.85   19.90
   1  -3   3  472.95   20.00
   1  -3   3  484.95   20.40
  -1   3  -3  481.05   19.80
   1   3   3  470.85   19.80
  -1   3  -3  475.45   19.90
   1   3   3  479.55   20.30
   1   3   3  459.95   20.30
   2  -3   3  101.89    5.00
  -2  -3  -3   96.39    4.80
   2  -3   3   99.29    4.90
   2  -3   3   98.49    5.40
  -2  -3  -3   99.99    4.70
  -2   3  -3   95.29    4.70
   2   3   3  101.59    4.50
   2   3   3   95.99    5.20
   2   3   3  101.29    5.30
  -2   3  -3   94.89    4.80
   3  -3   3    0.40    0.80
   3  -3   3    0.90    0.90
  -3  -3  -3    2.00    0.80
   3  -3   3    0.20    1.00
  -3  -3  -3    1.40    0.70
  -3   3  -3    1.10    0.80
  -3   3  -3    1.40    0.70
   3   3   3    1.20    1.00
   3   3   3    1.10    0.60
   3   3   3    0.30    1.00
   4  -3   3 1520.85   61.49
  -4  -3  -3 1422.66   60.69
   4  -3   3 1447.86   60.79
  -4  -3  -3 1541.05   60.79
   4  -3   3 1457.95   61.99
   4   3   3 1470.65   61.49
   4   3   3 1234.28   61.49
  -4   3  -3 1497.95   60.79
  -4   3  -3 1536.95   60.89
  -5  -3  -3  190.58    8.80
   5  -3   3  178.18    9.40
  -5  -3  -3  143.69    8.30
   5  -3   3  186.68   10.10
   5   3   3  175.98    9.20
   5   3   3  201.08   10.00
  -5   3  -3  182.08    8.50
  -5   3  -3  187.78    8.60
  -6  -3  -3    0.40    1.20
   6  -3   3   -0.30    1.60
   6  -3   3    3.30    1.90
   6   3   3    4.50    2.00
  -6   3  -3    1.50    1.10
   7  -3   3  140.19    9.50
  -7  -3  -3  151.28    7.60
   7  -3   3  150.38   10.30
  -7   3  -3  156.38    7.70
   7   3   3  162.18   10.20
   8  -3   3    0.10    2.10
  -8  -3  -3    0.60    1.20
  -8   3  -3    0.30    1.10
   8   3   3   -0.40    2.00
  -9  -3  -3   75.29    4.30
   9  -3   3   75.19    6.30
  -9   3  -3   75.09    4.40
   9   3   3   72.79    6.20
 -10  -3  -3   14.30    1.50
  10  -3   3   13.50    2.40
 -10   3  -3   17.60    1.70
  10   3   3   13.00    2.60
  11  -4  -3   -0.50    1.40
 -11  -4   3    0.10    0.70
  11   4  -3    0.20    1.40
  11   4  -3    1.00    0.90
 -11   4   3    0.60    0.80
 -10  -4   3   24.10    2.30
  10  -4  -3   27.70    3.90
 -10   4   3   21.50    1.90
  10   4  -3   25.80    3.70
 -10   4   3   26.00    2.30
  -9  -4   3    0.20    1.20
   9  -4  -3    0.00    2.10
  -9  -4   3   -1.30    1.10
  -9  -4   3    0.20    1.10
  -9   4   3    0.30    1.00
   9   4  -3    0.40    2.00
  -9   4   3    0.00    1.10
  -8  -4   3 1114.99   45.90
  -8  -4   3 1048.20   45.90
  -8  -4   3 1106.69   46.30
  -8   4   3 1120.29   46.20
  -8   4   3 1088.79   45.80
   8   4  -3 1059.49   48.00
  -8   4   3 1080.79   47.90
  -7  -4   3   41.80    3.50
   7  -4  -3   38.20    4.40
  -7  -4   3   47.20    3.40
  -7   4   3   42.00    3.50
   7   4  -3   42.60    4.40
   7   4  -3   43.40    3.40
  -6  -4   3  259.77   12.70
  -6  -4   3  280.77   12.70
   6  -4  -3  273.67   14.00
   6   4  -3  284.07   12.50
  -6   4   3  271.97   12.40
  -6   4   3  279.57   12.90
   6   4  -3  284.77   13.90
   5  -4  -3   13.30    2.20
  -5  -4   3    6.10    1.20
   5  -4  -3   10.20    2.30
  -5  -4   3    8.50    1.40
  -5   4   3    6.90    1.40
   5   4  -3    5.70    1.50
  -5   4   3    8.10    1.30
   5   4  -3    6.50    1.10
   4  -4  -3   29.40    2.70
  -4  -4   3   28.10    2.30
   4  -4  -3   20.80    3.50
  -4  -4   3   33.70    2.20
  -4   4   3   31.90    2.40
  -4   4   3   28.60    2.10
   4   4  -3   28.90    2.10
   4   4  -3   34.00    2.70
  -3  -4   3  174.48    7.60
   3  -4  -3  170.38    8.20
   3  -4  -3  167.28    7.80
  -3  -4   3  163.28    7.30
  -3  -4   3  156.18    7.10
   3   4  -3  169.18    7.40
  -3   4   3  142.99    7.30
   3   4  -3  166.58    7.70
  -3   4   3  159.58    7.50
   2  -4  -3  328.77   14.40
  -2  -4   3  343.07   14.60
  -2  -4   3  350.96   14.60
  -2  -4   3  343.07   14.50
   2  -4  -3  349.96   15.10
   2   4  -3  339.97   14.50
  -2   4   3  343.87   14.90
   2   4  -3  320.67   14.70
  -2   4   3  346.37   14.60
  -2   4   3  354.06   14.60
  -1  -4   3 1253.87   53.39
   1  -4  -3 1303.37   53.99
   1  -4  -3 1274.47   53.39
   1  -4  -3 1296.17   53.39
  -1  -4   3 1278.37   53.49
  -1  -4   3 1335.97   53.39
   1  -4  -3 1300.17   53.39
  -1  -4   3 1270.67   53.49
   1  -4  -3 1316.67   53.29
   1   4  -3 1288.37   53.29
  -1   4   3 1272.07   53.29
   1   4  -3 1218.28   53.19
  -1   4   3 1320.97   53.39
  -1   4   3 1339.87   53.69
   0  -4   3 2177.78   89.79
   0  -4  -3 2270.87   89.49
   0  -4   3 2211.18   89.59
   0  -4  -3 2042.90   89.29
   0  -4   3 2158.18   89.49
   0   4  -3 2123.09   89.29
   0   4   3 2227.48   89.89
   0   4  -3 2085.29   89.49
   0   4   3 2281.57   89.79
   0   4   3 2199.88   89.49
   0   4   3 2099.19   89.19
  -1  -4  -3  841.72   34.80
   1  -4   3  775.52   34.80
   1  -4   3  847.32   35.50
  -1  -4  -3  869.91   35.10
   1  -4   3  865.01   35.10
   1   4   3  860.81   35.00
  -1   4  -3  831.92   34.90
   1   4   3  853.61   35.50
  -1   4  -3  849.22   35.00
  -1   4  -3  788.62   34.60
   1   4   3  863.81   35.50
  -2  -4  -3  554.74   23.30
  -2  -4  -3  551.34   23.40
   2  -4   3  557.24   23.50
   2  -4   3  571.04   24.20
   2  -4   3  572.84   23.50
   2   4   3  577.94   23.30
   2   4   3  580.04   23.80
   2   4   3  525.35   23.80
  -2   4  -3  567.44   23.30
  -2   4  -3  485.95   23.40
   3  -4   3  187.28    9.10
   3  -4   3  176.58    8.20
   3  -4   3  185.88    8.50
  -3  -4  -3  174.78    8.10
  -3  -4  -3  181.18    8.10
   3   4   3  182.48    7.90
   3   4   3  178.88    8.80
  -3   4  -3  174.88    8.10
   3   4   3  169.78    8.50
  -3   4  -3  174.58    8.10
   4  -4   3  324.97   15.30
   4  -4   3  307.37   14.10
   4  -4   3  329.97   14.70
  -4  -4  -3  316.37   14.20
  -4  -4  -3  322.27   14.10
   4   4   3  332.17   15.10
  -4   4  -3  297.97   14.10
  -4   4  -3  340.37   14.10
   4   4   3  316.57   14.60
  -5  -4  -3   40.10    3.10
   5  -4   3   46.40    4.30
  -5  -4  -3   43.80    3.10
   5  -4   3   50.29    4.00
  -5   4  -3   44.40    3.00
  -5   4  -3   41.70    3.00
   5   4   3   42.80    3.90
   6  -4   3   82.69    6.50
  -6  -4  -3   87.99    5.10
   6   4   3   87.69    6.20
  -6   4  -3   87.79    5.10
   7  -4   3    5.20    2.70
  -7  -4  -3    6.30    1.60
   7  -4   3    5.10    2.60
  -7  -4  -3    5.90    1.50
  -7   4  -3    6.20    1.50
   7   4   3    8.00    2.60
  -8  -4  -3   53.39    3.70
   8  -4   3   46.90    5.70
  -8  -4  -3   47.90    3.50
   8  -4   3   50.09    5.10
   8   4   3   61.39    5.90
  -8   4  -3   55.89    3.70
  -9  -4  -3   82.39    4.60
   9  -4   3   82.59    6.50
  -9   4  -3   84.69    4.70
   9   4   3   86.09    6.70
  10  -4   3   15.20    2.50
 -10  -4  -3   15.10    1.50
 -10   4  -3   19.80    1.70
  10   4   3   15.10    2.70
 -11  -5   3   -0.10    0.70
  11  -5  -3    1.50    1.50
 -11   5   3    0.40    0.80
  11   5  -3    0.90    0.90
  10  -5  -3   94.19    6.80
 -10  -5   3   85.59    4.70
  10   5  -3   79.79    6.10
  10   5  -3   82.89    5.00
 -10   5   3   86.09    4.70
  -9  -5   3    6.10    1.50
   9  -5  -3    6.70    2.80
  -9  -5   3    6.60    1.50
  -9   5   3    5.70    1.30
   9   5  -3    7.50    2.70
  -9   5   3    5.70    1.50
  -8  -5   3  163.88    8.10
  -8  -5   3  151.18    7.90
  -8  -5   3  173.08    8.40
  -8   5   3  157.88    8.20
   8   5  -3  150.28    9.90
  -8   5   3  181.68    9.90
  -7  -5   3    5.30    1.70
  -7  -5   3    6.20    1.60
  -7  -5   3    8.60    1.50
  -7  -5   3    9.20    1.80
   7  -5  -3    4.60    2.40
  -7   5   3    8.30    1.60
   7   5  -3    9.60    1.80
   7   5  -3    8.30    2.50
  -7   5   3    7.80    1.90
   6  -5  -3  194.78   10.80
  -6  -5   3  201.88    9.40
  -6  -5   3  196.28    9.50
   6  -5  -3  192.58   10.40
  -6   5   3  177.08    9.00
   6   5  -3  200.48    9.40
   6   5  -3  195.08   10.40
  -6   5   3  203.58    9.60
  -5  -5   3   29.10    2.30
   5  -5  -3   32.40    3.50
   5  -5  -3   37.10    4.00
  -5  -5   3   27.30    2.40
   5   5  -3   30.30    2.20
  -5   5   3   25.70    2.20
   5   5  -3   29.00    3.00
  -5   5   3   31.40    2.60
  -4  -5   3  107.59    5.40
  -4  -5   3  109.09    5.30
   4  -5  -3  100.99    5.70
   4   5  -3  106.89    5.20
   4   5  -3  108.09    5.70
  -4   5   3  109.49    5.20
  -4   5   3  104.89    5.50
   3  -5  -3  120.99    5.60
  -3  -5   3  123.69    6.00
  -3  -5   3  118.69    5.80
   3  -5  -3  138.19    7.00
   3  -5  -3  126.79    6.30
  -3  -5   3  125.19    5.90
   3   5  -3  130.89    6.10
  -3   5   3  127.99    6.00
   3   5  -3  131.49    5.90
  -3   5   3  127.59    6.00
   2  -5  -3  664.73   28.60
   2  -5  -3  733.93   29.50
  -2  -5   3  691.13   28.80
  -2  -5   3  676.23   28.80
  -2  -5   3  656.93   28.70
   2   5  -3  713.63   28.70
   2   5  -3  663.03   28.70
  -2   5   3  691.23   28.80
  -2   5   3  680.83   29.10
  -2   5   3  694.53   28.80
   1  -5  -3 2607.64  105.49
  -1  -5   3 2391.06  104.89
   1  -5  -3 2561.84  104.79
   1  -5  -3 2588.34  104.89
  -1  -5   3 2460.65  104.99
  -1  -5   3 2571.34  104.89
   1  -5  -3 2553.64  104.89
   1  -5  -3 2596.44  104.89
  -1   5   3 2569.24  105.19
  -1   5   3 2606.74  104.79
   1   5  -3 2519.45  104.79
  -1   5   3 2505.15  104.89
   0  -5   3 1402.06   58.79
   0  -5  -3 1453.95   58.79
   0  -5   3 1440.26   58.69
   0  -5  -3 1419.16   58.59
   0  -5  -3 1453.95   59.09
   0  -5   3 1405.36   58.99
   0  -5  -3 1423.06   58.69
   0  -5  -3 1441.96   58.59
   0  -5  -3 1331.67   58.39
   0   5  -3 1425.16   58.69
   0   5   3 1450.65   59.09
   0   5  -3 1375.56   58.49
   0   5   3 1421.36   58.69
   0   5   3 1422.76   58.49
   1  -5   3 1981.30   80.79
  -1  -5  -3 1899.31   79.99
   1  -5   3 1902.11   80.29
  -1  -5  -3 1982.10   80.29
   1  -5   3 1879.01   80.19
   1   5   3 1989.30   80.19
  -1   5  -3 1834.12   79.79
   1   5   3 1969.20   80.59
  -1   5  -3 2034.40   80.19
   1   5   3 1933.21   80.59
   2  -5   3   26.70    2.80
   2  -5   3   25.80    2.20
   2  -5   3   27.60    2.00
  -2  -5  -3   27.10    2.10
  -2  -5  -3   27.20    1.90
   2   5   3   30.10    2.50
   2   5   3   29.80    1.90
   2   5   3   26.10    2.40
  -2   5  -3   26.10    2.10
  -2   5  -3   30.50    1.90
  -3  -5  -3    4.90    1.10
   3  -5   3    3.80    1.10
   3  -5   3    4.60    1.50
   3  -5   3    5.50    1.10
  -3  -5  -3    4.70    1.00
   3   5   3    3.80    1.10
   3   5   3    4.70    1.40
   3   5   3    4.00    0.80
  -3   5  -3    4.70    0.90
  -3   5  -3    4.70    1.00
  -4  -5  -3  459.75   20.50
  -4  -5  -3  481.35   20.50
   4  -5   3  489.15   20.60
   4  -5   3  450.65   21.60
  -4   5  -3  482.85   20.30
  -4   5  -3  476.45   20.60
   4   5   3  471.95   20.80
   4   5   3  473.75   21.30
   5  -5   3    5.80    1.90
  -5  -5  -3    5.80    1.30
  -5  -5  -3    6.50    1.40
  -5   5  -3    5.00    1.30
  -5   5  -3    8.60    1.50
   5   5   3    6.00    1.90
   6  -5   3   31.60    2.70
  -6  -5  -3   35.30    3.20
   6  -5   3   34.10    4.50
   6   5   3   29.80    3.90
  -6   5  -3   35.50    3.40
  -6   5  -3   36.50    3.00
   6   5   3   38.50    4.70
   7  -5   3  105.39    7.70
  -7  -5  -3  116.89    5.80
   7  -5   3  102.99    8.10
  -7  -5  -3  102.89    5.70
  -7   5  -3   88.39    5.60
   7   5   3   91.19    5.80
   7   5   3  113.59    8.10
  -8  -5  -3   20.90    2.20
   8  -5   3   22.20    3.70
   8  -5   3   21.10    3.80
  -8  -5  -3   19.40    2.20
  -8   5  -3   21.70    2.20
   8   5   3   25.20    4.00
  -9  -5  -3   20.10    2.00
   9  -5   3   14.80    2.90
  -9   5  -3   20.30    2.00
   9   5   3   17.60    3.30
 -10  -5  -3   22.00    1.80
  10  -5   3   21.50    2.80
  10   5   3   23.00    3.10
 -10   5  -3   24.60    1.90
 -11  -6   3    3.40    0.80
  11  -6  -3    3.70    1.70
 -11   6   3    3.30    0.90
  11   6  -3    3.60    1.00
 -10  -6   3   -0.80    0.80
  10  -6  -3    1.50    1.70
  10   6  -3   -0.60    1.10
 -10   6   3    0.60    1.00
  -9  -6   3    4.40    1.30
   9  -6  -3    3.70    2.30
  -9  -6   3    3.80    1.30
  -9   6   3    4.10    1.40
  -8  -6   3  152.68    8.20
  -8  -6   3  167.98    8.20
  -8   6   3  170.78    9.70
  -8   6   3  156.28    8.10
   7  -6  -3   61.39    5.40
  -7  -6   3   75.09    4.50
   7  -6  -3   65.79    5.80
  -7  -6   3   58.79    4.30
  -7  -6   3   62.19    4.10
  -7  -6   3   69.39    4.40
  -7  -6   3   69.49    4.20
   7   6  -3   68.29    5.40
  -7   6   3   65.69    4.20
  -7   6   3   69.19    4.70
   7   6  -3   66.79    4.50
   6  -6  -3    9.10    2.30
   6  -6  -3    0.10    3.20
  -6  -6   3    9.40    1.60
  -6  -6   3    8.70    1.50
  -6   6   3    9.00    1.50
   6   6  -3    8.80    2.00
   6   6  -3   10.60    1.80
  -6   6   3    9.80    1.80
  -5  -6   3   62.59    3.80
   5  -6  -3   81.59    6.00
  -5  -6   3   70.89    4.00
   5  -6  -3   81.79    5.30
   5   6  -3   60.19    4.40
   5   6  -3   63.99    3.90
  -5   6   3   65.49    4.20
  -5   6   3   58.39    3.60
   4  -6  -3  345.67   15.70
  -4  -6   3  336.77   15.20
  -4  -6   3  348.47   15.20
  -4   6   3  343.47   15.30
   4   6  -3  334.57   15.70
   4   6  -3  369.26   15.20
  -4   6   3  351.56   15.10
  -3  -6   3   64.09    3.40
   3  -6  -3   64.29    3.80
   3  -6  -3   64.89    4.40
  -3  -6   3   62.79    3.40
   3  -6  -3   61.59    3.10
  -3  -6   3   61.89    3.40
  -3   6   3   63.29    3.40
   3   6  -3   63.29    3.40
   3   6  -3   56.29    3.60
  -3   6   3   60.39    3.50
   2  -6  -3   18.20    2.20
   2  -6  -3   19.20    1.50
  -2  -6   3   16.60    1.50
   2   6  -3   17.50    1.60
  -2   6   3   16.20    1.50
  -2   6   3   21.50    2.00
  -2   6   3   15.00    1.40
   2   6  -3   14.90    1.50
  -1  -6   3   82.39    4.50
   1  -6  -3   94.59    4.50
  -1  -6   3   96.19    4.70
   1  -6  -3   93.39    4.40
   1  -6  -3   93.69    4.60
  -1  -6   3   96.79    4.60
   1  -6  -3   99.69    4.60
   1  -6  -3   97.39    5.30
  -1   6   3   91.49    4.90
  -1   6   3   96.19    4.50
  -1   6   3   96.29    4.60
   1   6  -3   95.29    4.50
   1   6  -3   96.19    4.60
   0  -6   3 1631.34   65.79
   0  -6  -3 1588.04   65.49
   0  -6  -3 1624.74   65.69
   0  -6   3 1601.24   65.99
   0  -6  -3 1573.94   65.39
   0  -6  -3 1552.44   66.09
   0  -6   3 1600.84   65.59
   0  -6  -3 1484.45   65.19
   0  -6  -3 1537.05   65.49
   0   6  -3 1565.44   65.59
   0   6   3 1611.24   65.39
   0   6   3 1627.94   65.59
   0   6  -3 1560.54   65.39
   0   6   3 1624.14   65.99
  -1  -6  -3 1705.23   69.69
   1  -6   3 1691.83   70.19
   1  -6   3 1711.73   69.59
  -1  -6  -3 1615.24   69.19
   1  -6   3 1696.63   69.49
  -1   6  -3 1588.54   69.09
   1   6   3 1622.84   69.89
  -1   6  -3 1729.23   69.59
   1   6   3 1750.12   69.59
  -2  -6  -3  455.45   19.50
  -2  -6  -3  472.75   19.90
   2  -6   3  457.75   19.90
   2  -6   3  473.45   20.70
  -2   6  -3  459.15   19.50
   2   6   3  449.06   20.10
  -2   6  -3  445.06   19.80
   2   6   3  479.05   19.60
   2   6   3  465.55   20.30
  -3  -6  -3  138.19    6.70
   3  -6   3  134.39    7.50
   3  -6   3  135.99    6.60
  -3  -6  -3  137.49    6.40
   3   6   3  131.59    6.80
  -3   6  -3  135.59    6.40
   3   6   3  128.89    7.00
   3   6   3  141.49    6.40
  -3   6  -3  138.89    6.60
  -4  -6  -3   96.99    5.20
   4  -6   3   99.09    5.10
  -4  -6  -3   98.19    5.10
   4  -6   3   94.59    6.20
  -4   6  -3   96.29    5.00
   4   6   3  102.99    5.90
  -4   6  -3  100.29    5.40
  -5  -6  -3   12.70    1.80
   5  -6   3   17.80    3.00
  -5  -6  -3   14.90    1.80
   5   6   3   14.00    2.40
  -5   6  -3   13.70    1.90
  -5   6  -3   15.80    2.00
  -6  -6  -3   90.29    5.10
  -6  -6  -3   85.99    4.90
  -6  -6  -3   82.79    4.90
   6  -6   3   82.49    6.80
   6  -6   3   82.79    6.60
   6  -6   3   85.59    4.80
   6   6   3   84.49    6.90
  -6   6  -3   80.09    5.20
  -6   6  -3   82.89    4.90
   6   6   3   72.59    5.00
   6   6   3   79.99    6.10
  -7  -6  -3   16.20    2.00
   7  -6   3   12.90    3.30
  -7  -6  -3   14.70    1.90
   7  -6   3   14.10    3.10
   7   6   3   15.20    2.30
  -7   6  -3   16.90    2.00
   7   6   3   13.80    3.10
   8  -6   3  214.08   12.00
  -8  -6  -3  202.78    9.70
  -8  -6  -3  208.38    9.70
   8  -6   3  202.28   12.00
  -8   6  -3  220.08    9.80
   8   6   3  188.98    9.90
   8   6   3  208.88   12.10
   9  -6   3   -0.70    1.60
  -9  -6  -3   -0.10    0.90
   9  -6   3    0.40    1.60
  -9  -6  -3   -0.20    0.90
  -9   6  -3   -0.70    0.80
   9   6   3    0.20    1.80
  10  -6   3   18.30    2.50
 -10   6  -3   20.50    1.70
  10   6   3   17.80    2.60
  11  -7  -3    3.30    1.50
 -11  -7   3    1.60    0.70
 -11   7   3    2.50    0.80
  11   7  -3    2.80    0.90
  10  -7  -3   79.19    6.00
 -10  -7   3   85.19    4.40
  10   7  -3   78.89    4.70
 -10   7   3   78.39    4.40
   9  -7  -3  117.89    8.70
  -9  -7   3  127.99    6.40
  -9   7   3  116.19    6.50
  -8  -7   3   51.69    3.80
  -8  -7   3   50.59    3.60
   8  -7  -3   42.60    5.10
  -8   7   3   64.59    4.90
  -8   7   3   51.79    3.80
  -7  -7   3   16.00    2.00
   7  -7  -3   14.40    3.10
  -7  -7   3   17.40    2.20
   7  -7  -3   13.40    3.30
   7  -7  -3   16.30    3.30
  -7  -7   3   16.90    2.30
  -7  -7   3   12.50    2.00
  -7   7   3   15.50    2.50
   7   7  -3   12.80    2.80
  -7   7   3   13.00    1.90
   7   7  -3   15.50    2.30
  -6  -7   3    0.60    1.20
  -6  -7   3    1.40    1.20
   6  -7  -3   -6.80    3.00
   6  -7  -3    2.60    1.90
   6   7  -3    3.50    1.20
   6   7  -3    0.00    1.40
  -6   7   3    4.20    1.60
  -5  -7   3   16.70    1.90
   5  -7  -3   27.00    3.30
  -5  -7   3   16.00    1.90
   5  -7  -3   17.80    3.60
  -5   7   3   16.30    2.20
  -5   7   3   15.10    1.70
   5   7  -3   15.40    1.90
   5   7  -3   18.10    2.40
   4  -7  -3 1083.59   45.30
  -4  -7   3 1080.39   44.90
  -4  -7   3 1100.39   44.90
   4   7  -3 1035.10   45.20
   4   7  -3 1082.99   45.00
  -4   7   3 1057.59   44.90
  -4   7   3 1039.20   44.70
  -3  -7   3  571.44   23.90
  -3  -7   3  574.44   24.00
   3  -7  -3  611.84   25.40
   3  -7  -3  520.55   23.60
  -3  -7   3  579.34   24.00
   3  -7  -3  556.14   24.20
   3   7  -3  522.85   23.90
  -3   7   3  538.95   23.90
  -3   7   3  572.64   23.90
   3   7  -3  577.24   24.00
   2  -7  -3  228.38   10.80
  -2  -7   3  220.18    9.80
  -2  -7   3  216.58    9.90
   2  -7  -3  213.18    9.70
  -2  -7   3  227.38    9.90
  -2   7   3  229.28    9.80
   2   7  -3  201.18    9.60
  -2   7   3  219.28   10.10
  -2   7   3  233.68    9.90
   2   7  -3  221.88    9.80
  -1  -7   3  262.37   12.60
  -1  -7   3  303.37   12.70
   1  -7  -3  296.67   12.50
   1  -7  -3  289.07   12.70
   1  -7  -3  294.57   12.60
   1  -7  -3  296.87   12.60
   1  -7  -3  302.67   13.30
  -1  -7   3  286.17   12.70
  -1   7   3  290.87   12.60
   1   7  -3  284.07   12.70
   1   7  -3  293.67   12.60
  -1   7   3  295.27   13.00
  -1   7   3  293.87   12.60
   0  -7  -3    1.00    0.40
   0  -7  -3    0.00    0.60
   0  -7   3   -0.20    0.80
   0  -7  -3    0.30    0.70
   0  -7  -3    0.00    0.70
   0  -7  -3    0.30    0.60
   0  -7   3    1.00    0.90
   0  -7  -3    0.40    0.90
   0  -7   3    0.80    0.70
   0   7   3    0.20    0.90
   0   7   3    0.70    0.60
   0   7   3    1.30    0.70
   0   7  -3    0.80    0.80
   0   7  -3    0.30    0.60
  -1  -7  -3   11.00    1.10
   1  -7   3   10.30    1.30
  -1  -7  -3    9.60    1.00
  -1  -7  -3    8.70    1.00
  -1  -7  -3   10.20    1.10
   1  -7   3    8.60    1.20
   1  -7   3   11.80    1.90
  -1  -7  -3    9.10    1.30
  -1  -7  -3   10.40    1.50
  -1   7  -3    9.30    0.90
  -1   7  -3   10.50    1.30
   1   7   3    9.70    1.30
   1   7   3    9.50    1.50
   2  -7   3 2131.19   88.69
   2  -7   3 2138.09   87.79
  -2  -7  -3 2027.40   87.39
  -2  -7  -3 2199.38   87.79
   2   7   3 2062.89   88.29
   2   7   3 2196.18   87.59
  -2   7  -3 2049.09   87.79
  -2   7  -3 2121.69   87.39
  -3  -7  -3   41.40    2.80
   3  -7   3   41.90    3.70
  -3  -7  -3   39.00    2.50
   3  -7   3   41.10    2.80
   3   7   3   38.00    3.00
   3   7   3   41.50    3.30
  -3   7  -3   42.00    2.80
   3   7   3   43.00    2.60
  -3   7  -3   41.70    2.60
  -4  -7  -3  334.87   14.90
  -4  -7  -3  354.96   15.20
   4  -7   3  331.87   15.00
   4  -7   3  339.97   16.50
  -4   7  -3  329.37   15.30
  -4   7  -3  348.77   14.90
   4   7   3  321.67   14.80
   4   7   3  346.37   15.90
   5  -7   3  159.68    9.40
  -5  -7  -3  145.99    7.70
  -5  -7  -3  162.68    7.80
  -5   7  -3  155.18    7.80
  -5   7  -3  147.79    7.90
   5   7   3  159.08    8.80
   6  -7   3   21.90    3.80
   6  -7   3   26.40    4.20
  -6  -7  -3   21.60    2.70
   6  -7   3   25.30    3.90
  -6  -7  -3   20.70    2.30
   6  -7   3   22.00    2.20
  -6  -7  -3   19.80    2.10
  -6   7  -3   23.30    2.30
   6   7   3   20.70    2.50
  -6   7  -3   23.30    2.80
   6   7   3   22.80    3.80
  -6   7  -3   25.50    2.60
   6   7   3   20.40    3.40
  -7  -7  -3   85.89    4.70
  -7  -7  -3   77.79    4.80
   7  -7   3   88.79    6.80
   7  -7   3   79.59    7.00
   7   7   3   87.59    7.00
  -7   7  -3   78.19    4.80
   7   7   3   80.29    5.20
  -7   7  -3   71.99    4.70
   8  -7   3    1.00    1.80
   8  -7   3   -0.80    1.90
  -8  -7  -3   -0.20    1.00
  -8  -7  -3    0.90    1.20
   8   7   3    1.20    2.10
  -8   7  -3    2.10    1.10
   8   7   3    2.20    1.30
  -9  -7  -3   14.40    1.70
  -9  -7  -3   16.90    1.80
   9  -7   3   16.10    2.70
   9  -7   3   15.00    2.70
   9   7   3   19.20    3.20
  -9   7  -3   15.70    1.70
 -10  -7  -3    4.60    0.90
  10  -7   3    6.00    1.60
 -10   7  -3    6.00    1.00
  10   7   3    2.50    1.40
  11  -8  -3    3.90    1.40
 -11  -8   3    4.50    0.80
 -11   8   3    3.90    0.80
  11   8  -3    4.00    1.00
  10  -8  -3    5.50    1.90
 -10  -8   3    4.30    1.10
  10   8  -3    6.60    1.40
 -10   8   3    5.50    1.20
  -9  -8   3    0.70    1.00
   9  -8  -3    2.80    2.10
  -9   8   3    0.70    1.20
   9   8  -3    0.70    1.30
  -8  -8   3   20.10    2.40
  -8  -8   3   18.60    2.30
   8  -8  -3   21.40    3.70
  -8   8   3   23.60    2.50
  -8   8   3   35.30    3.50
  -7  -8   3   25.30    2.50
  -7  -8   3   25.60    2.60
  -7  -8   3   23.00    2.50
   7  -8  -3   22.00    3.70
  -7   8   3   22.60    2.50
   6  -8  -3   52.59    5.10
  -6  -8   3   50.09    3.50
   6  -8  -3   41.80    5.40
  -6  -8   3   51.89    3.60
   6   8  -3   43.00    4.00
  -6   8   3   53.69    4.00
   6   8  -3   52.49    3.60
  -5  -8   3  382.86   16.30
   5  -8  -3  379.56   17.40
  -5  -8   3  372.76   16.30
  -5   8   3  361.76   16.60
   5   8  -3  379.56   16.40
  -5   8   3  342.87   15.90
   5   8  -3  338.77   16.60
  -4  -8   3  334.97   15.40
  -4  -8   3  345.97   15.50
   4   8  -3  331.97   15.50
  -4   8   3  344.97   15.30
  -4   8   3  361.66   15.60
   4   8  -3  371.86   15.50
  -3  -8   3 2593.34  105.89
   3  -8  -3 2397.86  105.49
   3  -8  -3 2674.83  107.79
   3  -8  -3 2583.14  106.19
  -3  -8   3 2638.04  105.89
  -3  -8   3 2523.55  105.89
   3   8  -3 2644.74  105.89
  -3   8   3 2590.44  105.89
   3   8  -3 2375.56  105.69
  -3   8   3 2547.75  105.69
   2  -8  -3  381.16   17.70
   2  -8  -3  417.96   18.90
  -2  -8   3  430.96   18.00
  -2  -8   3  421.16   17.80
   2   8  -3  424.76   17.90
  -2   8   3  385.66   17.80
  -2   8   3  430.46   17.90
  -2   8   3  428.46   18.10
   2   8  -3  410.66   17.80
   1  -8  -3  353.76   15.70
  -1  -8   3  361.86   15.70
   1  -8  -3  363.66   16.30
  -1  -8   3  357.16   15.60
   1   8  -3  356.66   15.60
  -1   8   3  357.66   15.60
  -1   8   3  378.56   16.00
  -1   8   3  368.36   15.60
   1   8  -3  353.96   15.50
   0  -8   3 1901.51   80.99
   0  -8   3 1902.11   81.29
   0  -8  -3 1952.40   80.79
   0  -8  -3 1979.70   80.89
   0  -8   3 2001.50   81.59
   0  -8  -3 1949.10   81.69
   0  -8  -3 1949.41   81.09
   0  -8  -3 1982.90   80.99
   0   8  -3 1963.60   81.19
   0   8   3 2003.50   81.09
   0   8   3 2028.20   81.49
   0   8  -3 1865.81   80.79
  -1  -8  -3  771.62   33.50
   1  -8   3  819.42   33.80
   1  -8   3  827.02   34.60
  -1  -8  -3  768.02   33.40
   1  -8   3  807.42   33.60
  -1  -8  -3  799.92   33.30
  -1  -8  -3  743.63   33.20
  -1  -8  -3  795.52   34.20
  -1  -8  -3  858.41   33.80
   1   8   3  822.22   34.00
   1   8   3  818.32   33.70
  -1   8  -3  753.82   33.30
  -1   8  -3  817.22   33.70
  -2  -8  -3  512.95   22.70
  -2  -8  -3  536.75   22.70
  -2  -8  -3  541.45   23.10
   2  -8   3  551.44   24.20
  -2  -8  -3  511.95   22.60
   2  -8   3  546.45   23.10
  -2  -8  -3  521.45   22.60
  -2  -8  -3  536.65   23.30
   2   8   3  552.44   22.90
  -2   8  -3  552.34   23.30
   2   8   3  540.85   23.60
  -2   8  -3  548.55   22.80
  -3  -8  -3  150.98    7.10
   3  -8   3  154.18    7.50
   3  -8   3  161.78    8.70
  -3  -8  -3  156.78    7.40
  -3   8  -3  154.18    7.20
   3   8   3  149.39    7.20
  -3   8  -3  149.69    7.40
   3   8   3  140.89    7.90
  -4  -8  -3  220.38   10.30
  -4  -8  -3  227.58   10.50
   4  -8   3  220.68   11.90
   4  -8   3  215.98   10.40
   4   8   3  235.78   11.30
   4   8   3  218.38   10.20
  -4   8  -3  228.28   10.20
  -4   8  -3  219.08   10.70
   5  -8   3   76.49    6.10
  -5  -8  -3   80.99    4.80
  -5  -8  -3   80.79    4.80
   5   8   3   82.09    5.70
  -5   8  -3   82.59    4.80
  -5   8  -3   83.89    5.00
   6  -8   3   32.70    2.80
  -6  -8  -3   33.50    2.80
   6  -8   3   35.30    4.60
   6   8   3   31.30    4.40
   6   8   3   34.20    3.30
  -6   8  -3   34.60    2.90
  -6   8  -3   34.00    3.30
   7  -8   3   41.80    4.90
  -7  -8  -3   38.10    3.10
  -7  -8  -3   41.40    3.00
   7   8   3   35.60    3.40
   7   8   3   36.50    4.90
  -7   8  -3   37.50    3.10
  -7   8  -3   45.40    3.40
  -8  -8  -3    0.50    1.00
  -8  -8  -3    1.00    1.20
   8  -8   3    1.80    2.00
   8  -8   3    0.20    1.80
   8   8   3    1.90    2.00
  -8   8  -3    1.40    1.00
   8   8   3    1.00    1.30
   9  -8   3   11.30    2.40
  -9  -8  -3    9.10    1.40
   9  -8   3    8.70    2.10
  -9  -8  -3    8.00    1.30
  -9   8  -3   10.00    1.30
   9   8   3    8.20    1.40
   9   8   3    9.40    2.40
 -10  -8  -3    0.60    0.70
  10   8   3    0.70    1.20
 -10   8  -3    0.10    0.70
 -11  -9   3    0.10    0.60
  11  -9  -3   -0.40    1.00
 -11   9   3   -0.10    0.60
  11   9  -3   -0.40    0.70
  10  -9  -3   22.60    3.00
 -10  -9   3   25.70    2.00
 -10   9   3   23.50    2.10
  10   9  -3   23.80    2.30
  -9  -9   3    8.90    1.40
   9  -9  -3    5.60    2.20
   9  -9  -3    7.00    2.40
  -9   9   3    6.00    1.50
   9   9  -3    9.90    1.90
  -8  -9   3   41.90    3.10
   8  -9  -3   37.30    4.60
  -8   9   3   39.10    3.30
  -7  -9   3   26.70    2.50
  -7  -9   3   32.00    2.90
   7  -9  -3   27.30    4.10
  -7  -9   3   22.10    2.40
  -7  -9   3   28.00    2.60
  -7   9   3   25.30    2.60
  -6  -9   3    0.90    1.00
  -6  -9   3    0.20    1.10
   6  -9  -3   -2.50    1.90
  -6  -9   3   -0.20    1.20
  -6  -9   3   -0.40    1.50
   6  -9  -3    5.90    2.10
   6   9  -3   -0.90    1.10
  -6   9   3    1.20    1.60
  -6   9   3   -0.50    1.20
  -5  -9   3   83.39    5.00
  -5  -9   3   82.39    5.00
   5  -9  -3   77.09    7.50
   5  -9  -3  107.19    7.20
  -5   9   3   83.69    4.70
   5   9  -3   90.69    5.00
  -5   9   3   94.89    5.40
  -4  -9   3   52.99    3.50
   4  -9  -3   52.09    3.80
  -4  -9   3   50.39    3.40
   4  -9  -3   72.69    8.40
  -4  -9   3   54.39    3.40
   4   9  -3   53.59    3.30
  -4   9   3   48.10    3.20
  -4   9   3   48.60    3.40
   3  -9  -3  116.29    6.20
   3  -9  -3  114.19    5.70
  -3  -9   3  122.19    5.90
  -3  -9   3  124.59    6.10
   3  -9  -3  104.79    7.80
   3   9  -3  120.29    6.00
  -3   9   3  120.09    5.80
  -2  -9   3   48.30    3.00
   2  -9  -3   45.40    3.80
  -2  -9   3   47.60    2.80
   2  -9  -3   41.00    2.70
   2   9  -3   46.00    2.90
  -2   9   3   45.10    2.80
   2   9  -3   47.70    2.80
  -2   9   3   44.20    3.10
  -2   9   3   45.30    2.90
  -1  -9   3 2381.56   96.89
   1  -9  -3 2291.07   97.79
  -1  -9   3 2335.27   96.99
   1  -9  -3 2281.87   96.99
  -1   9   3 2409.56   96.89
  -1   9   3 2285.57   97.19
  -1   9   3 2402.26   96.89
   1   9  -3 2339.67   96.79
   1   9  -3 2334.17   96.89
   0  -9  -3 1192.08   49.30
   0  -9  -3 1175.28   49.30
   0  -9   3 1210.58   50.09
   0  -9   3 1163.48   49.40
   0  -9   3 1192.18   49.80
   0  -9  -3 1178.88   50.09
   0  -9  -3 1208.08   49.80
   0  -9  -3 1185.68   49.40
   0   9   3 1210.38   49.60
   0   9  -3 1195.38   49.70
   0   9   3 1214.68   49.90
   0   9  -3 1108.19   49.30
   1  -9   3   59.89    3.50
  -1  -9  -3   65.19    3.20
  -1  -9  -3   65.29    4.10
   1  -9   3   63.09    3.80
   1  -9   3   66.79    4.50
  -1  -9  -3   62.99    3.70
  -1  -9  -3   56.59    3.10
  -1  -9  -3   65.19    3.40
  -1  -9  -3   63.59    3.30
  -1   9  -3   66.69    3.70
   1   9   3   67.79    3.60
   1   9   3   62.59    3.90
  -1   9  -3   61.09    3.30
  -2  -9  -3   33.20    2.40
  -2  -9  -3   49.99    3.10
  -2  -9  -3   45.30    2.60
   2  -9   3   48.00    3.90
   2  -9   3   53.79    3.10
  -2  -9  -3   38.70    2.60
  -2  -9  -3   36.60    3.10
  -2  -9  -3   39.30    2.40
   2   9   3   49.90    2.90
  -2   9  -3   45.30    2.60
   2   9   3   45.60    3.40
  -2   9  -3   45.10    3.10
  -3  -9  -3    3.40    1.10
   3  -9   3    3.60    1.70
   3  -9   3    4.30    1.30
  -3  -9  -3    4.30    1.10
   3   9   3    5.10    1.10
  -3   9  -3    5.50    1.10
   3   9   3    4.10    1.50
  -3   9  -3    5.10    1.30
  -4  -9  -3   42.70    3.20
  -4  -9  -3   38.70    2.90
   4  -9   3   38.80    3.00
   4  -9   3   42.40    4.20
   4   9   3   40.90    2.80
  -4   9  -3   43.80    3.30
   4   9   3   42.00    3.80
  -4   9  -3   42.00    2.80
   5  -9   3  114.59    8.20
  -5  -9  -3  123.19    6.30
  -5  -9  -3  125.99    6.60
  -5  -9  -3  120.19    6.80
   5  -9   3  120.89    8.20
  -5   9  -3  120.69    6.80
   5   9   3  122.29    7.70
  -5   9  -3  117.99    6.40
   6  -9   3   12.00    3.00
   6  -9   3   10.00    1.60
  -6  -9  -3    8.40    1.60
  -6   9  -3   11.00    1.80
   6   9   3   10.10    3.00
   6   9   3    7.80    1.90
   7  -9   3    2.30    2.10
  -7  -9  -3    0.90    1.20
  -7   9  -3    2.00    1.20
  -7   9  -3    2.00    1.30
   7   9   3    1.50    1.50
   7   9   3    0.80    2.10
  -8  -9  -3    2.90    1.30
  -8  -9  -3    1.90    1.20
   8  -9   3    4.40    2.20
   8   9   3    4.80    1.50
  -8   9  -3    2.20    1.10
   8   9   3    4.60    2.20
  -8   9  -3    1.70    1.00
   9  -9   3   34.10    3.60
  -9  -9  -3   33.10    2.30
  -9  -9  -3   33.20    2.40
   9   9   3   35.00    3.60
  -9   9  -3   32.20    2.30
 -10   9  -3   44.70    2.40
 -11 -10   3    6.20    0.80
 -10 -10   3    1.00    0.70
  10 -10  -3   -0.30    1.20
 -10  10   3   -0.20    0.80
  10  10  -3    0.80    1.00
   9 -10  -3   71.69    5.80
   9 -10  -3   69.29    5.70
  -9 -10   3   82.19    4.30
  -9  10   3   76.29    4.50
   9  10  -3   78.19    4.80
  -8 -10   3    0.00    1.10
   8 -10  -3   -0.20    1.80
   8  10  -3    0.40    1.40
  -8  10   3   -0.50    1.10
  -7 -10   3  111.89    6.50
  -7 -10   3  118.99    6.30
  -7 -10   3  128.09    6.40
  -7 -10   3  121.79    6.50
   7 -10  -3  130.59    8.70
  -7  10   3  128.39    6.70
  -6 -10   3    0.30    1.10
   6 -10  -3   -3.70    2.00
  -6 -10   3    0.50    1.50
  -6 -10   3    1.70    1.30
   6 -10  -3    1.80    2.20
  -6 -10   3    0.80    1.20
  -6 -10   3    0.60    1.10
  -6  10   3    0.30    1.90
   6  10  -3   -0.40    1.30
  -6  10   3    1.20    1.30
  -6  10   3    0.10    1.70
  -6  10   3    2.50    1.40
  -5 -10   3   16.60    2.20
   5 -10  -3   16.50    4.60
   5  10  -3   15.60    2.00
  -5  10   3   18.40    2.00
  -5  10   3   17.70    2.40
   4 -10  -3   86.19    9.90
  -4 -10   3   80.89    4.50
   4 -10  -3   65.79    4.70
  -4 -10   3   76.79    4.50
  -4  10   3   72.19    4.30
   4  10  -3   78.89    4.40
  -4  10   3   76.09    4.60
   4  10  -3   78.99    4.50
  -3 -10   3  123.79    6.20
   3 -10  -3  117.19    6.30
  -3 -10   3  116.29    5.90
   3 -10  -3   97.99    8.70
   3 -10  -3  107.79    5.70
   3  10  -3  114.99    6.00
  -3  10   3  119.69    5.90
  -3  10   3  123.99    6.10
   3  10  -3  125.49    6.00
   2 -10  -3 1163.78   45.90
  -2 -10   3 1077.59   44.50
   2 -10  -3  995.30   44.30
  -2 -10   3 1068.19   44.20
  -2  10   3 1024.50   44.30
   2  10  -3 1089.39   44.30
  -2  10   3 1018.60   44.40
   2  10  -3 1052.79   44.30
  -2  10   3 1010.70   44.40
   1 -10  -3  423.06   18.60
   1 -10  -3  427.36   19.70
  -1 -10   3  433.96   18.60
  -1 -10   3  440.16   18.80
  -1  10   3  427.26   18.50
   1  10  -3  418.86   18.50
   1  10  -3  446.56   18.70
  -1  10   3  442.96   18.60
  -1  10   3  403.66   18.90
   0 -10  -3  248.48   12.30
   0 -10  -3  267.27   11.90
   0 -10   3  267.47   11.60
   0 -10   3  259.67   12.00
   0  10   3  260.47   12.00
   0  10  -3  267.17   11.90
   0  10   3  256.17   11.70
   0  10  -3  261.67   11.50
   1 -10   3 1083.89   44.80
  -1 -10  -3 1028.40   43.30
  -1 -10  -3 1000.70   44.10
   1 -10   3 1022.90   43.60
  -1 -10  -3 1003.90   43.40
  -1 -10  -3 1019.60   43.20
  -1 -10  -3 1086.99   44.10
   1 -10   3 1075.59   44.00
   1  10   3 1036.30   44.10
  -1  10  -3  992.10   43.30
   1  10   3 1036.80   43.70
  -1  10  -3 1093.99   43.90
   2 -10   3    5.90    1.30
   2 -10   3    7.40    2.00
  -2 -10  -3    4.50    0.90
  -2 -10  -3    7.80    1.50
  -2  10  -3    7.20    1.10
   2  10   3    4.70    1.40
  -2  10  -3    4.60    1.40
   2  10   3    5.40    1.20
   3 -10   3   73.89    5.60
   3 -10   3   75.39    4.60
  -3 -10  -3   71.99    4.10
  -3 -10  -3   81.29    4.70
  -3  10  -3   75.19    4.60
  -3  10  -3   74.69    4.20
   3  10   3   77.99    4.40
   3  10   3   76.29    5.20
   4 -10   3  168.18    9.90
  -4 -10  -3  171.08    8.50
   4 -10   3  151.38    8.10
  -4 -10  -3  172.38    8.10
  -4  10  -3  154.08    8.50
   4  10   3  159.38    9.10
  -4  10  -3  165.78    7.80
   4  10   3  161.08    8.00
  -5 -10  -3  108.89    5.90
   5 -10   3  109.79    5.60
   5 -10   3  113.69    8.20
  -5 -10  -3  104.99    6.40
  -5 -10  -3  100.89    6.00
   5 -10   3  114.19    8.00
  -5  10  -3  113.29    6.60
   5  10   3  112.29    6.50
   5  10   3  107.59    7.40
  -5  10  -3  109.19    6.00
   6 -10   3    5.90    2.50
  -6 -10  -3    4.40    1.40
   6 -10   3    4.90    1.30
  -6  10  -3    5.90    1.50
   6  10   3    6.90    1.80
   7 -10   3   32.50    4.40
  -7 -10  -3   35.20    3.10
   7  10   3   26.10    3.00
  -7  10  -3   32.70    2.90
   7  10   3   27.60    4.00
  -7  10  -3   32.30    2.80
   8 -10   3   47.20    4.90
  -8 -10  -3   40.90    3.00
  -8  10  -3   36.80    2.70
   8  10   3   38.40    4.20
  -8  10  -3   35.40    2.80
   8  10   3   35.60    3.00
   9 -10   3    0.80    1.50
  -9 -10  -3    1.00    0.80
  -9  10  -3   -0.40    0.70
   9  10   3   -0.60    0.80
 -10 -11   3   41.90    2.50
  10 -11  -3   36.80    3.40
 -10  11   3   45.40    2.60
  10  11  -3   42.60    2.90
  -9 -11   3   10.00    1.40
   9 -11  -3    8.60    2.30
   9 -11  -3    6.10    2.20
   9  11  -3    9.60    1.70
  -9  11   3    5.80    1.40
  -8 -11   3    1.60    1.10
   8 -11  -3    2.00    2.10
  -8 -11   3    0.70    1.20
   8 -11  -3    1.20    2.00
  -8 -11   3   -1.00    1.10
   8  11  -3    1.00    1.30
  -8  11   3    1.60    1.20
   7 -11  -3   20.30    3.80
  -7 -11   3   18.80    2.30
  -7 -11   3   21.50    2.20
  -7 -11   3   21.50    2.20
   7  11  -3   22.70    2.70
  -7  11   3   21.00    2.40
  -6 -11   3    4.80    1.30
  -6 -11   3    4.90    1.30
  -6 -11   3    4.20    1.50
   6 -11  -3    4.30    2.40
  -6  11   3    4.50    1.60
  -6  11   3    5.70    1.50
  -5 -11   3   11.50    1.90
   5 -11  -3    4.00    4.00
   5  11  -3   11.50    1.90
  -5  11   3   13.70    2.20
  -5  11   3   10.50    1.70
   5  11  -3    8.50    1.80
   4 -11  -3    8.40    6.50
  -4 -11   3    1.90    1.20
  -4 -11   3    0.80    1.00
   4  11  -3    3.30    1.20
  -4  11   3    2.80    1.20
  -4  11   3    1.40    1.10
   4  11  -3    1.60    1.10
  -3 -11   3  550.24   23.70
  -3 -11   3  566.94   24.00
   3  11  -3  562.84   23.80
   3  11  -3  560.54   23.90
  -3  11   3  512.65   23.60
  -3  11   3  543.55   23.90
  -2 -11   3   13.00    1.80
  -2 -11   3   15.20    1.60
   2 -11  -3   14.00    3.00
   2 -11  -3   11.80    1.60
   2  11  -3   14.60    1.70
  -2  11   3   11.00    1.50
  -2  11   3    9.30    1.60
  -2  11   3   13.00    1.70
   2  11  -3   11.20    1.60
  -1 -11   3   32.30    2.30
   1 -11  -3   31.80    3.20
   1 -11  -3   31.70    2.40
  -1 -11   3   33.00    2.60
  -1  11   3   28.20    2.40
  -1  11   3   28.40    2.70
   1  11  -3   27.50    2.30
   1  11  -3   36.10    2.70
  -1  11   3   33.30    2.40
   0 -11   3  174.48    8.00
   0 -11  -3  167.38    9.00
   0 -11   3  171.38    8.50
   0 -11  -3  168.78    8.30
   0  11  -3  161.08    7.80
   0  11  -3  181.78    8.40
   0  11   3  172.18    8.40
   0  11   3  177.78    8.20
   1 -11   3 1459.95   59.59
  -1 -11  -3 1332.37   58.79
  -1 -11  -3 1431.66   58.69
   1 -11   3 1388.46   58.19
   1 -11   3 1377.26   58.59
   1  11   3 1344.57   58.29
  -1  11  -3 1319.77   57.89
  -1  11  -3 1474.25   58.49
   1  11   3 1421.46   58.79
  -2 -11  -3    0.70    1.30
   2 -11   3    0.70    1.60
   2 -11   3    1.90    1.10
  -2  11  -3    0.70    1.30
   2  11   3    2.30    1.10
   2  11   3    0.50    1.20
  -2  11  -3    1.40    0.80
  -3 -11  -3    8.10    1.70
   3 -11   3    5.20    1.50
   3 -11   3    4.30    1.90
  -3  11  -3    4.00    1.20
  -3  11  -3    2.90    1.30
   3  11   3    5.10    1.70
   3  11   3    4.70    1.30
  -4 -11  -3   35.40    3.50
   4 -11   3   35.60    4.50
  -4 -11  -3   30.10    2.70
   4 -11   3   33.20    3.10
  -4  11  -3   37.10    3.60
   4  11   3   28.30    2.90
   4  11   3   31.80    3.80
  -5 -11  -3 1209.78   48.50
   5 -11   3 1149.69   48.10
   5 -11   3 1206.18   50.99
  -5 -11  -3 1030.40   48.90
  -5  11  -3 1158.28   48.40
   5  11   3 1069.99   49.99
   5  11   3 1203.68   48.90
  -6 -11  -3   52.69    3.80
   6 -11   3   45.00    3.20
   6 -11   3   48.30    5.50
  -6  11  -3   51.19    3.60
   6  11   3   35.00    3.60
   7 -11   3   89.59    7.00
  -7 -11  -3   94.79    5.40
  -7  11  -3   82.49    5.20
   7  11   3  103.09    5.70
  -7  11  -3   85.79    5.00
   8 -11   3   25.10    3.90
  -8 -11  -3   26.80    2.40
   8  11   3   30.00    2.70
  -8  11  -3   28.70    2.20
  -8  11  -3   24.10    2.20
  -9 -11  -3   48.30    2.80
   9 -11   3   49.40    4.10
  -9  11  -3   49.60    2.80
 -10 -12   3   26.90    1.90
 -10  12   3   28.60    2.00
  10  12  -3   31.60    2.30
   9 -12  -3   51.39    4.50
  -9 -12   3   52.19    3.10
   9 -12  -3   44.30    4.10
   9  12  -3   56.79    3.60
  -9  12   3   52.49    3.40
   8 -12  -3  127.59    8.70
   8 -12  -3  140.89    9.20
  -8 -12   3  131.39    6.90
  -8 -12   3  137.09    7.00
  -8 -12   3  146.69    7.00
  -8  12   3  155.78    7.30
   8  12  -3  162.78    7.60
  -7 -12   3   35.40    2.90
   7 -12  -3   39.80    5.00
  -7 -12   3   33.30    2.90
  -7 -12   3   39.60    3.20
  -7  12   3   37.50    3.20
   7  12  -3   36.30    3.40
  -6 -12   3  146.59    7.40
   6 -12  -3  148.79    9.80
  -6 -12   3  157.08    7.80
  -6 -12   3  153.48    7.40
  -6  12   3  133.79    7.40
   6  12  -3  144.49    7.90
  -6  12   3  152.88    7.70
  -5 -12   3   26.30    2.40
  -5 -12   3   23.30    2.60
   5 -12  -3   33.40    5.00
  -5 -12   3   28.20    2.90
   5 -12  -3   16.60    4.80
  -5 -12   3   26.90    2.50
   5  12  -3   28.50    3.10
  -5  12   3   24.70    2.50
  -5  12   3   26.30    3.10
  -5  12   3   25.80    2.50
   5  12  -3   28.50    2.80
   4 -12  -3   71.19    9.20
  -4 -12   3   75.29    4.80
  -4 -12   3   74.49    4.50
  -4  12   3   71.09    4.70
   4  12  -3   73.29    4.50
  -4  12   3   74.89    4.50
   4  12  -3   84.79    4.90
  -3 -12   3  139.59    7.30
  -3 -12   3  133.19    6.90
   3 -12  -3  158.18   14.10
  -3  12   3  143.49    7.20
   3  12  -3  137.39    7.20
  -3  12   3  131.69    6.90
   3  12  -3  141.79    7.00
   2 -12  -3  177.18    9.00
   2 -12  -3  194.18   12.40
  -2 -12   3  187.48    9.20
  -2 -12   3  189.88    8.90
  -2  12   3  185.38    8.90
  -2  12   3  187.48    9.00
   2  12  -3  185.38    8.90
   2  12  -3  181.08    9.00
   1 -12  -3  109.29    5.80
  -1 -12   3  112.79    6.00
   1 -12  -3  117.59    7.10
  -1 -12   3  100.99    5.60
  -1  12   3  114.59    5.80
   1  12  -3  114.29    6.00
   1  12  -3  109.79    5.60
   0 -12  -3    0.40    1.00
   0 -12  -3    2.10    1.40
   0 -12   3    0.40    1.10
   0 -12   3    0.50    0.80
   0  12   3    1.00    1.10
   0  12   3    0.50    0.80
   0  12  -3    0.10    1.00
   0  12  -3    0.10    0.70
   1 -12   3  137.69    7.90
  -1 -12  -3  131.89    7.00
   1 -12   3  138.89    7.20
   1  12   3  128.29    7.10
   1  12   3  131.99    6.80
  -1  12  -3  137.49    7.00
   2 -12   3  236.98   12.10
   2 -12   3  211.68   10.60
  -2 -12  -3  231.68   11.00
   2  12   3  214.78   11.00
  -2  12  -3  221.18   10.90
   2  12   3  218.58   10.60
  -2  12  -3  229.48   10.10
   3 -12   3  245.38   11.90
   3 -12   3  252.17   13.40
  -3 -12  -3  257.77   12.10
  -3  12  -3  254.47   12.00
   3  12   3  238.48   11.70
   3  12   3  235.58   12.10
   4 -12   3   20.10    3.60
  -4 -12  -3   14.70    2.10
   4 -12   3   14.60    2.00
   4 -12   3   16.10    3.50
   4 -12   3   16.80    2.00
  -4 -12  -3   14.50    2.50
  -4  12  -3   22.30    2.90
  -4  12  -3   16.90    2.20
   4  12   3   17.30    2.40
   4  12   3   19.20    2.40
   4  12   3   14.90    2.80
   5 -12   3  116.69    8.40
   5 -12   3  111.29    5.70
  -5 -12  -3  113.09    6.30
  -5  12  -3  109.49    6.20
   5  12   3  105.59    6.50
  -6 -12  -3  130.29    6.80
   6 -12   3  117.09    6.20
   6 -12   3  124.19    8.70
  -6  12  -3  121.09    6.50
   6  12   3  111.69    6.80
   7 -12   3   57.99    5.40
  -7 -12  -3   59.39    3.90
   7  12   3   53.29    3.90
  -7  12  -3   47.70    3.40
  -7  12  -3   54.09    3.80
  -8 -12  -3   73.39    4.10
   8 -12   3   77.59    6.00
  -8  12  -3   67.29    4.00
   8  12   3   73.99    4.30
  -8  12  -3   71.09    3.80
   9 -12   3    1.00    1.30
  -9 -12  -3    0.20    0.70
   9  12   3    0.70    0.80
 -10  13   3   47.60    2.60
  -9 -13   3   80.29    4.30
  -9  13   3   84.59    4.60
   9  13  -3   84.39    4.80
   8 -13  -3    1.00    1.90
  -8 -13   3    2.90    1.10
  -8 -13   3    2.40    1.10
  -8 -13   3    0.20    0.90
   8  13  -3    1.90    1.20
  -8  13   3    0.40    1.10
  -7 -13   3   34.40    2.90
   7 -13  -3   38.30    4.90
  -7 -13   3   35.00    3.10
  -7 -13   3   35.00    2.90
   7  13  -3   34.10    3.20
  -7  13   3   34.60    3.10
   6 -13  -3  101.09    7.80
  -6 -13   3   96.99    5.30
  -6 -13   3  103.19    5.80
  -6 -13   3   99.59    5.40
   6  13  -3   98.39    5.80
  -6  13   3   88.39    5.40
  -6  13   3   97.09    5.60
  -5 -13   3   -0.60    1.20
   5 -13  -3    0.20    2.50
  -5 -13   3    0.60    1.10
  -5 -13   3   -0.20    1.20
   5  13  -3   -1.40    1.20
  -5  13   3    0.90    1.20
  -5  13   3    1.10    1.10
   4 -13  -3   73.99    9.10
  -4 -13   3   73.89    4.90
  -4 -13   3   85.89    4.80
  -4 -13   3   77.69    4.70
  -4 -13   3   80.29    4.50
  -4  13   3   75.19    4.90
   4  13  -3   68.69    4.60
  -4  13   3   69.99    4.50
  -4  13   3   68.89    4.60
   4  13  -3   74.49    4.90
  -4  13   3   85.69    6.30
  -3 -13   3  113.69    6.30
  -3 -13   3  110.69    6.00
   3 -13  -3   94.39   12.20
   3  13  -3  121.39    6.30
  -3  13   3  109.69    6.20
  -3  13   3  111.59    6.00
   3  13  -3  109.89    6.10
   2 -13  -3   90.19    5.40
  -2 -13   3   96.99    5.60
  -2 -13   3   95.69    5.30
  -2  13   3  100.09    5.40
   2  13  -3   97.69    5.30
   2  13  -3  101.09    5.60
  -2  13   3   91.59    5.30
  -1 -13   3   14.90    1.80
  -1 -13   3   15.10    2.20
   1 -13  -3   14.00    2.00
  -1  13   3   15.00    1.90
   1  13  -3   14.90    2.00
   1  13  -3   13.90    1.70
   0 -13   3  125.39    6.60
   0 -13   3  125.39    7.20
   0 -13  -3  137.79    7.10
   0 -13  -3  153.78    8.30
   0  13   3  126.99    6.80
   0  13  -3  130.09    6.60
   0  13  -3  140.69    7.00
   1 -13   3  230.58   11.50
  -1 -13  -3  232.28   11.40
   1  13   3  246.28   11.20
  -1  13  -3  238.58   10.80
  -1  13  -3  238.38   11.50
  -2 -13  -3   32.60    3.20
   2 -13   3   34.60    4.00
   2 -13   3   39.70    3.20
   2  13   3   34.30    2.90
  -2  13  -3   40.50    3.60
  -3 -13  -3   81.49    5.10
  -3 -13  -3   97.29    5.70
   3 -13   3   87.89    5.20
   3 -13   3   94.09    4.90
   3 -13   3   87.39    5.50
   3 -13   3   89.09    6.80
   3  13   3   84.49    5.30
   3  13   3   87.79    5.30
  -3  13  -3   95.89    5.70
   4 -13   3  231.38   10.90
   4 -13   3  229.38   13.20
   4 -13   3  212.58   10.50
  -4 -13  -3  235.18   11.00
   4  13   3  236.48   11.20
  -4  13  -3  232.18   11.00
   4  13   3  224.68   11.20
   5 -13   3  568.34   26.00
  -5 -13  -3  655.73   26.80
   5 -13   3  631.34   29.10
   5 -13   3  556.04   26.40
  -5  13  -3  621.94   26.60
   5  13   3  639.24   27.00
   6 -13   3   45.30    5.30
  -6 -13  -3   51.59    3.80
  -6  13  -3   48.60    3.60
   6  13   3   55.89    4.00
  -7 -13  -3  192.68    9.10
   7 -13   3  191.28   10.90
   7  13   3  192.78    9.30
  -7  13  -3  185.88    9.10
  -7  13  -3  174.48    8.60
   8 -13   3   68.19    5.50
  -8 -13  -3   65.89    3.80
  -8  13  -3   62.89    3.60
   8  13   3   66.39    3.90
   9 -13   3    3.90    1.40
  -9 -13  -3    2.50    0.80
   9  13   3    3.70    0.90
  10  14  -3    0.80    0.70
 -10  14   3    1.80    0.60
   9 -14  -3   36.90    3.60
  -9 -14   3   40.10    2.40
   9  14  -3   41.90    2.90
  -9  14   3   37.50    2.60
  -8 -14   3   25.30    2.10
   8 -14  -3   27.60    3.90
  -8 -14   3   23.10    2.00
  -8 -14   3   24.90    2.20
  -8  14   3   24.00    2.30
   8  14  -3   24.70    2.60
  -7 -14   3    9.60    1.70
   7 -14  -3    8.80    2.70
  -7 -14   3    8.80    1.50
  -7 -14   3    8.80    1.60
   7  14  -3    9.70    1.80
  -7  14   3    9.30    1.70
  -6 -14   3   80.49    4.90
  -6 -14   3   76.19    4.60
  -6 -14   3   72.09    4.50
   6 -14  -3   92.49    7.30
  -6  14   3   77.89    4.70
  -6  14   3   81.09    4.90
   6  14  -3   71.19    4.80
  -5 -14   3   37.10    3.10
   5 -14  -3   30.60    4.80
  -5 -14   3   34.90    2.80
  -5 -14   3   31.70    3.00
  -5  14   3   36.60    3.00
   5  14  -3   32.40    3.00
  -5  14   3   30.50    2.80
   4 -14  -3   28.90    6.90
  -4 -14   3   47.80    4.00
  -4 -14   3   45.40    3.30
   4 -14  -3   51.69    6.60
  -4 -14   3   51.49    3.50
  -4 -14   3   49.60    3.60
  -4 -14   3   46.80    3.60
  -4  14   3   41.50    3.60
  -4  14   3   43.90    3.40
  -4  14   3   53.09    4.00
  -4  14   3   45.40    3.50
   4  14  -3   46.90    3.80
   3 -14  -3   47.30   10.80
  -3 -14   3   65.89    4.20
  -3 -14   3   71.09    4.60
  -3 -14   3   59.29    4.10
  -3 -14   3   64.19    4.00
  -3  14   3   64.19    4.10
  -3  14   3   64.89    6.10
  -3  14   3   55.89    4.20
   3  14  -3   73.79    4.40
  -3  14   3   65.29    4.40
   3  14  -3   64.29    4.50
   2 -14  -3   24.50    2.70
   2 -14  -3   53.39   10.90
  -2 -14   3   32.70    3.20
  -2 -14   3   25.60    2.50
   2  14  -3   25.00    2.80
  -2  14   3   25.00    2.60
   2  14  -3   24.70    2.60
  -1 -14   3   13.30    1.80
  -1 -14   3   20.00    2.60
   1 -14  -3   17.50    2.50
  -1  14   3   17.60    2.10
   1  14  -3   19.80    2.40
   1  14  -3   16.20    1.90
   0 -14  -3    6.80    1.70
   0 -14   3    3.50    1.30
   0 -14   3    3.60    1.60
   0  14  -3    4.50    1.50
   0  14  -3    4.00    1.30
   0  14   3    3.20    1.20
  -1 -14  -3 1061.89   44.90
   1 -14   3 1032.60   45.00
  -1  14  -3 1059.39   45.10
   1  14   3 1040.20   44.60
   2 -14   3   39.50    3.00
   2 -14   3   37.80    3.30
   2 -14   3   41.50    3.50
  -2 -14  -3   41.40    3.50
  -2  14  -3   40.50    3.70
   2  14   3   41.20    3.30
  -3 -14  -3    1.20    1.30
   3 -14   3    5.60    2.00
  -3 -14  -3    2.20    1.70
   3 -14   3    2.20    2.50
   3 -14   3    3.00    1.40
   3 -14   3    3.30    2.40
  -3 -14  -3    0.30    1.60
   3 -14   3    2.90    1.30
  -3  14  -3    4.30    1.80
   3  14   3    3.30    1.60
   3  14   3    3.80    1.50
   3  14   3    1.90    1.40
   4 -14   3   40.30    3.50
   4 -14   3   41.50    5.20
  -4 -14  -3   40.90    3.40
  -4  14  -3   47.90    3.80
   4  14   3   45.30    3.80
   5 -14   3   52.69    4.10
  -5 -14  -3   55.19    4.00
   5 -14   3   57.09    6.00
  -5  14  -3   64.59    4.20
   5  14   3   62.59    4.40
  -6 -14  -3   37.70    3.10
   6 -14   3   34.00    4.60
  -6  14  -3   35.00    3.00
   6  14   3   33.40    3.30
   7 -14   3   42.90    4.60
  -7 -14  -3   49.60    3.20
  -7  14  -3   45.60    3.30
   7  14   3   40.90    3.30
  -8 -14  -3    0.70    0.80
   8 -14   3   -0.50    1.50
  -8  14  -3   -0.30    0.70
   8  14   3    1.80    1.00
  -9 -14  -3   -0.30    0.60
   9 -14   3   -0.40    1.00
   9  14   3   -0.70    0.70
   9 -15  -3   17.20    2.40
  -9 -15   3   13.70    1.30
  -9  15   3   14.90    1.60
   9  15  -3   16.20    1.70
  -8 -15   3    5.70    1.20
  -8 -15   3    6.90    1.10
  -8 -15   3    7.70    1.20
   8 -15  -3    7.30    2.40
  -8  15   3    7.60    1.30
   8  15  -3    8.10    1.60
  -7 -15   3    2.30    1.10
   7 -15  -3    1.70    1.90
  -7 -15   3    1.40    1.00
  -7 -15   3    2.50    1.10
  -7  15   3    2.10    1.20
   7  15  -3    2.60    1.40
  -6 -15   3   39.30    3.00
  -6 -15   3   38.50    3.30
   6 -15  -3   41.20    5.20
  -6 -15   3   38.50    3.00
  -6  15   3   37.80    3.20
   6  15  -3   41.30    3.50
  -6  15   3   36.30    3.10
  -5 -15   3   35.20    2.90
   5 -15  -3   37.30    5.10
  -5 -15   3   40.60    3.10
  -5 -15   3   33.90    3.20
  -5  15   3   37.20    3.10
   5  15  -3   38.10    3.40
  -5  15   3   39.50    3.20
  -4 -15   3   23.90    2.50
  -4 -15   3   22.30    2.20
   4 -15  -3   23.90    4.60
  -4 -15   3   19.20    2.30
  -4  15   3   20.70    2.40
  -4  15   3   17.70    2.10
  -3 -15   3  251.07   11.90
  -3 -15   3  239.48   11.00
  -3 -15   3  225.98   10.70
  -3 -15   3  229.28   11.30
  -3 -15   3  242.68   10.90
   3 -15  -3  238.48   11.00
   3 -15  -3  185.78   16.00
  -3  15   3  226.68   11.10
   3  15  -3  242.68   11.40
   3  15  -3  230.38   11.50
  -3  15   3  215.58   11.10
  -3  15   3  240.88   12.80
  -2 -15   3    4.30    1.50
  -2 -15   3    3.20    1.20
   2 -15  -3  -22.10    9.90
  -2 -15   3    3.70    1.30
  -2 -15   3    1.80    1.20
   2 -15  -3    6.20    1.40
   2 -15  -3    2.30    1.50
  -2 -15   3    2.30    1.70
  -2  15   3    2.80    1.50
   2  15  -3    2.50    1.70
  -2  15   3    2.90    1.30
   2  15  -3    4.10    1.40
  -1 -15   3   94.69    5.70
   1 -15  -3  122.89    6.00
   1 -15  -3  103.59    6.30
   1 -15  -3   82.19   13.60
  -1 -15   3  112.09    6.70
  -1  15   3  108.89    6.20
   1  15  -3  116.29    6.30
   1  15  -3  115.69    6.10
   0 -15  -3    3.10    1.60
   0 -15  -3    1.30    1.20
   0 -15   3    1.30    1.20
   0 -15   3    0.70    1.50
   0 -15   3    1.30    1.20
   0  15   3   -0.20    1.10
   0  15  -3    1.50    1.40
   0  15   3    1.50    1.20
  -1 -15  -3  137.79    7.40
   1 -15   3  138.19    6.80
   1 -15   3  136.59    7.30
   1 -15   3  135.49    7.70
  -1 -15  -3  150.18    7.80
   1  15   3  124.89    7.20
  -1  15  -3  146.39    7.90
   1  15   3  136.89    7.30
   1  15   3  123.89    7.20
   2 -15   3   -1.40    1.50
  -2 -15  -3    2.10    1.60
   2 -15   3    0.30    1.20
  -2 -15  -3    0.40    1.60
  -2 -15  -3    1.40    1.30
   2 -15   3    0.90    1.00
  -2  15  -3    0.40    1.60
   2  15   3    0.60    1.40
   2  15   3    0.00    1.30
   2  15   3   -2.10    1.30
   3 -15   3    1.40    2.30
   3 -15   3    4.50    1.50
  -3 -15  -3    3.00    1.90
  -3 -15  -3    2.30    1.30
   3  15   3    1.50    1.40
   3  15   3    3.70    1.50
  -4 -15  -3    0.70    1.60
   4 -15   3    4.00    2.40
   4 -15   3    1.80    1.20
  -4 -15  -3    4.20    1.50
  -4  15  -3    5.00    1.60
   4  15   3    1.80    1.40
   5 -15   3    1.20    2.00
  -5 -15  -3    0.50    1.10
   5 -15   3   -1.30    1.10
  -5  15  -3   -0.10    1.10
   5  15   3    1.90    1.40
   6 -15   3    8.60    2.50
  -6 -15  -3    8.60    1.60
   6  15   3    8.30    1.70
  -6  15  -3    7.00    1.50
  -7 -15  -3  121.79    6.10
   7 -15   3  120.59    7.70
   7  15   3  125.89    6.40
  -7  15  -3  116.69    6.20
   8 -15   3    7.00    1.90
  -8 -15  -3    6.50    1.10
   8  15   3    6.80    1.20
  -8  15  -3    6.00    1.00
   9 -16  -3    0.70    1.10
  -9  16   3    1.00    0.70
   9  16  -3    0.70    0.70
  -8 -16   3   73.69    3.90
   8 -16  -3   84.49    5.70
  -8 -16   3   70.39    3.70
  -8  16   3   72.19    4.00
   8  16  -3   71.79    4.20
  -7 -16   3   73.19    4.20
   7 -16  -3   79.49    6.00
  -7 -16   3   73.39    4.00
  -7 -16   3   68.99    4.00
   7  16  -3   71.09    4.50
  -7  16   3   82.49    4.40
  -6 -16   3    8.00    1.50
   6 -16  -3    8.50    2.70
  -6 -16   3    7.50    1.40
  -6 -16   3    6.60    1.50
   6  16  -3    6.00    1.70
  -6  16   3    6.50    1.50
  -6  16   3    6.40    1.50
  -5 -16   3    6.80    1.50
  -5 -16   3    5.00    1.40
   5 -16  -3    5.10    2.60
  -5 -16   3    7.20    1.40
  -5  16   3    4.90    1.40
   5  16  -3    3.40    1.60
  -5  16   3    5.00    1.50
   4 -16  -3   39.60    5.40
  -4 -16   3   44.80    3.20
   4 -16  -3   41.00    3.40
  -4 -16   3   35.60    3.20
  -4  16   3   39.70    3.10
  -4  16   3   46.20    3.40
   3 -16  -3    3.80    1.40
  -3 -16   3    5.30    1.40
   3 -16  -3    1.00    4.10
  -3 -16   3    6.20    1.40
  -3 -16   3    3.60    1.30
  -3  16   3    4.80    1.60
  -2 -16   3  169.18    8.30
  -2 -16   3  171.48    8.40
  -2 -16   3  182.88    8.20
   2 -16  -3  117.79   13.50
  -2 -16   3  173.28    8.10
  -2  16   3  172.38    8.40
  -2  16   3  160.28    9.90
  -1 -16   3  503.95   22.00
  -1 -16   3  491.15   21.70
   1 -16  -3  516.85   22.00
   1 -16  -3  480.95   22.50
  -1 -16   3  506.75   23.00
  -1 -16   3  491.45   21.90
   1  16  -3  468.15   22.20
  -1  16   3  510.55   21.90
  -1  16   3  502.25   22.50
   1  16  -3  517.55   22.50
   0 -16   3   96.99    6.30
   0 -16   3  102.39    5.40
   0 -16   3   94.39    5.50
   0 -16  -3   90.19    6.20
   0 -16   3  100.79    5.80
   0 -16  -3  109.09    5.80
   0  16   3   96.99    5.70
   0  16  -3  106.69    6.50
   0  16  -3   90.79    5.60
   0  16   3  100.79    5.90
  -1 -16  -3   24.10    2.60
   1 -16   3   26.00    2.80
   1 -16   3   22.50    2.20
   1  16   3   19.60    2.40
  -1  16  -3   22.60    2.50
   1  16   3   22.00    2.70
  -2 -16  -3   76.19    5.30
  -2 -16  -3   75.19    4.50
   2 -16   3   70.99    4.80
   2 -16   3   81.89    4.50
   2  16   3   72.79    5.00
   2  16   3   73.89    5.00
  -3 -16  -3   52.79    4.40
  -3 -16  -3   46.10    3.60
   3 -16   3   52.49    3.80
   3 -16   3   47.70    5.30
   3  16   3   56.09    4.10
   3  16   3   49.90    3.80
   4 -16   3   99.99    5.50
   4 -16   3   93.99    7.30
  -4 -16  -3  106.59    5.60
  -4 -16  -3   75.19    5.30
   4  16   3   98.89    5.70
  -4  16  -3  104.89    5.80
   5 -16   3   43.90    3.50
   5 -16   3   51.99    5.20
  -5 -16  -3   52.59    3.70
   5  16   3   55.39    3.90
  -5  16  -3   51.39    3.70
  -6 -16  -3   19.00    2.10
   6 -16   3   17.70    3.10
   6  16   3   20.20    2.30
  -6  16  -3   16.80    2.00
   7 -16   3   62.59    5.00
  -7 -16  -3   68.39    3.80
   7  16   3   65.29    4.00
  -7  16  -3   64.29    3.80
   8 -16   3   51.69    3.80
   8  16   3   48.20    3.00
  -8  16  -3   52.79    2.80
  -8 -17   3    1.10    0.80
   8 -17  -3    1.60    1.40
  -8  17   3    1.20    0.80
   8  17  -3    0.80    0.90
   7 -17  -3    0.20    1.50
  -7 -17   3    1.00    0.90
   7  17  -3    0.70    1.10
  -7  17   3    1.40    0.90
   6 -17  -3   19.70    3.40
  -6 -17   3   23.50    2.10
  -6 -17   3   17.70    2.10
  -6  17   3   15.40    2.00
   6  17  -3   16.60    2.10
  -6  17   3   18.30    2.10
  -5 -17   3   59.69    3.70
  -5 -17   3   62.29    3.90
   5 -17  -3   51.79    5.50
  -5  17   3   49.80    3.70
  -5  17   3   62.59    3.80
   4 -17  -3    2.00    2.30
  -4 -17   3    2.20    1.10
   4 -17  -3    1.40    1.20
  -4 -17   3    2.70    1.30
  -4  17   3    2.20    1.40
  -4  17   3    4.60    1.30
   3 -17  -3  111.09    8.60
  -3 -17   3  113.89    6.00
   3 -17  -3  115.19    6.40
  -3 -17   3  125.09    6.40
  -3 -17   3  120.09    6.20
  -3  17   3  120.79    6.60
  -2 -17   3   10.50    1.80
   2 -17  -3    8.00    1.70
  -2 -17   3    8.20    1.70
  -2 -17   3    7.80    1.60
  -2  17   3    8.10    1.70
  -1 -17   3   67.79    4.50
   1 -17  -3   75.19    4.90
  -1 -17   3   69.19    4.30
  -1 -17   3   67.89    4.60
  -1  17   3   77.79    4.60
   1  17  -3   74.09    4.70
   0 -17   3  144.99    7.60
   0 -17   3  147.69    7.60
   0 -17  -3  167.38    8.10
   0 -17   3  151.58    8.10
   0  17  -3  159.88    7.90
   0  17   3  153.58    7.90
   1 -17   3  101.39    5.30
   1 -17   3  103.09    5.90
  -1 -17  -3   88.39    5.70
  -1  17  -3  100.89    5.80
   1  17   3   93.89    5.80
   1  17   3   90.79    5.60
   2 -17   3  302.57   13.60
  -2 -17  -3  283.07   13.30
   2 -17   3  300.57   13.10
  -2 -17  -3  272.77   13.20
   2  17   3  289.27   13.40
   2  17   3  275.87   13.50
   3 -17   3   17.40    3.30
   3 -17   3   16.10    2.20
  -3 -17  -3   17.50    2.30
  -3 -17  -3   21.20    2.30
   3  17   3   21.50    2.70
   3  17   3   20.50    2.30
  -3  17  -3   20.80    2.50
  -4 -17  -3   27.20    2.70
   4 -17   3   29.80    2.80
   4 -17   3   29.70    4.10
  -4 -17  -3   28.60    2.70
  -4  17  -3   30.70    3.00
   4  17   3   32.50    3.20
  -5 -17  -3   40.80    3.00
   5 -17   3   39.80    3.10
   5 -17   3   39.00    4.30
  -5  17  -3   41.60    3.10
   5  17   3   41.70    3.40
   6 -17   3   -0.80    1.30
  -6 -17  -3    0.20    1.00
  -6  17  -3    0.90    1.00
   6  17   3    0.30    1.10
  -7 -17  -3    0.90    0.90
   7 -17   3    1.30    1.40
   7  17   3    0.90    1.00
  -7  17  -3    1.90    0.90
  -8 -17  -3    3.50    0.80
   8 -17   3    3.40    1.20
   8  17   3    3.50    0.80
  -8 -18   3   42.20    2.50
   8  18  -3   45.90    2.50
   7 -18  -3    4.20    1.80
  -7 -18   3    4.10    1.10
  -7  18   3    5.10    1.10
   7  18  -3    5.40    1.10
   7  18  -3    6.60    1.20
   6 -18  -3   56.69    4.80
  -6 -18   3   54.89    3.40
  -6  18   3   46.40    3.20
  -6  18   3   50.99    3.20
   6  18  -3   44.80    3.20
  -5 -18   3   33.90    2.80
   5 -18  -3   28.30    4.00
  -5  18   3   32.20    2.70
  -5  18   3   29.40    2.60
   4 -18  -3   -1.30    1.70
  -4 -18   3    1.30    1.10
   4 -18  -3    0.10    1.10
  -4  18   3   -1.70    1.00
  -4  18   3   -1.30    1.00
   3 -18  -3    3.20    1.40
   3 -18  -3    0.90    2.10
  -3 -18   3    0.90    1.10
  -3  18   3    1.80    1.30
  -2 -18   3    9.30    1.70
  -2 -18   3   11.50    2.00
  -2 -18   3   12.70    2.00
   2 -18  -3   13.10    3.30
   2 -18  -3   13.80    2.10
  -2  18   3   16.10    2.20
   2  18  -3   13.00    2.10
  -1 -18   3  218.48   11.00
  -1 -18   3  223.28   11.20
  -1 -18   3  224.98   10.80
   1 -18  -3  239.98   11.40
   1  18  -3  240.18   11.10
  -1  18   3  247.88   11.20
   0 -18   3  465.75   20.00
   0 -18   3  463.85   20.60
   0 -18   3  448.06   20.00
   0  18  -3  450.65   20.30
  -1 -18  -3  117.49    6.70
   1 -18   3  119.89    6.00
   1 -18   3  117.59    6.50
   1  18   3  121.09    6.40
  -1  18  -3  111.39    6.30
   1  18   3  107.09    6.20
  -2 -18  -3   97.09    6.00
   2 -18   3  102.89    5.90
   2 -18   3  103.29    5.50
  -2 -18  -3  104.69    5.70
   2  18   3  104.49    5.90
   2  18   3   98.29    5.80
   3 -18   3   26.60    2.70
  -3 -18  -3   26.80    2.70
  -3 -18  -3   25.50    2.70
   3  18   3   26.50    2.80
  -3  18  -3   28.40    2.80
   3  18   3   24.80    2.50
  -4 -18  -3  101.69    6.10
  -4 -18  -3  126.99    6.50
   4 -18   3  127.49    6.50
   4 -18   3  115.39    7.60
   4  18   3  123.39    6.70
  -4  18  -3  127.49    6.50
   5 -18   3   12.00    2.50
  -5 -18  -3    9.60    1.60
   5 -18   3   11.20    1.60
   5  18   3    9.60    1.80
  -5  18  -3   14.20    1.80
   6 -18   3    1.50    1.40
  -6 -18  -3    0.90    1.00
   6  18   3    0.70    1.10
  -6  18  -3    0.10    0.90
  -7 -18  -3   -0.80    0.70
   7 -18   3    1.30    1.20
   7  18   3   -0.10    0.80
  -7  18  -3    1.10    0.70
   8 -19  -3    1.40    1.00
  -7 -19   3    0.00    0.80
   7 -19  -3   -0.10    1.30
  -7  19   3    0.40    0.80
   7  19  -3   -0.40    0.80
  -6 -19   3    0.20    0.90
   6 -19  -3    0.40    1.40
  -6  19   3    0.40    0.90
   6  19  -3    1.20    0.90
  -6  19   3    0.70    0.90
  -5 -19   3   42.70    3.00
   5 -19  -3   38.00    4.20
  -5  19   3   38.20    2.80
  -5  19   3   41.90    3.00
   5  19  -3   45.80    3.30
   4 -19  -3   14.30    1.90
  -4 -19   3   14.60    1.90
   4 -19  -3   13.10    2.90
  -4  19   3   10.10    1.70
   4  19  -3   11.10    1.80
   3 -19  -3   96.39    7.00
   3 -19  -3  105.69    5.80
  -3 -19   3  103.49    5.80
   3  19  -3  115.19    6.00
  -3  19   3  102.69    5.80
  -2 -19   3    1.40    1.10
  -2 -19   3    1.60    1.10
   2 -19  -3    1.50    1.20
  -2 -19   3    1.60    1.30
  -2  19   3    1.80    1.30
   2  19  -3    1.60    1.30
  -1 -19   3   90.69    5.30
  -1 -19   3   93.29    5.60
   1 -19  -3  102.39    5.70
  -1 -19   3   87.89    5.00
  -1  19   3   98.29    5.60
   1  19  -3  100.49    5.70
   0 -19   3    6.70    1.50
   0 -19   3    8.20    1.70
   0 -19  -3   10.00    1.90
   0 -19   3    8.10    1.50
   0  19  -3   10.90    1.90
   0  19   3    9.30    1.80
  -1 -19  -3   47.10    3.90
   1 -19   3   43.10    2.90
   1 -19   3   38.70    3.30
  -1  19  -3   35.60    3.10
   1  19   3   42.00    3.30
   2 -19   3   23.30    2.50
  -2 -19  -3   16.60    2.30
  -2  19  -3   18.40    2.20
   2  19   3   15.90    2.10
   2  19   3   14.90    2.10
  -3 -19  -3   14.50    2.00
   3 -19   3   12.80    1.90
  -3 -19  -3   10.80    1.70
   3  19   3   15.60    1.90
   3  19   3   14.50    2.00
  -3  19  -3    9.40    1.80
  -4 -19  -3    0.80    1.00
  -4 -19  -3    0.40    1.00
   4 -19   3    0.30    1.10
   4 -19   3    0.30    1.40
   4  19   3    0.40    1.20
  -4  19  -3    0.30    1.00
   5 -19   3   11.60    1.50
   5 -19   3   11.10    2.20
  -5 -19  -3   12.70    1.60
  -5  19  -3   12.80    1.70
   5  19   3   13.90    1.90
   6 -19   3   -0.10    1.30
  -6 -19  -3    0.20    0.80
   6  19   3    0.00    0.90
  -6  19  -3   -0.40    0.80
  -7 -19  -3   26.30    1.70
   7 -19   3   25.70    2.40
   7  19   3   28.10    1.80
  -7  19  -3   26.00    1.70
   7 -20  -3   -0.70    1.00
  -7 -20   3    0.40    0.70
  -7  20   3   -0.30    0.70
   7  20  -3   -0.10    0.70
   6 -20  -3   15.70    2.50
  -6 -20   3   14.40    1.60
   6  20  -3   16.20    1.60
  -6  20   3   12.70    1.40
  -5 -20   3    0.80    0.90
   5 -20  -3    0.40    1.30
  -5  20   3   -0.20    0.90
   5  20  -3   -0.90    0.80
  -5  20   3    2.30    1.10
   4 -20  -3    1.00    1.10
   4 -20  -3   -1.20    1.30
  -4 -20   3   -0.30    1.00
  -4  20   3    0.90    1.10
   4  20  -3   -0.40    1.00
  -3 -20   3    6.40    1.50
   3 -20  -3    7.30    2.20
   3 -20  -3    7.10    1.50
  -3  20   3   10.30    1.70
   3  20  -3    8.30    1.60
   2 -20  -3    1.20    1.20
  -2 -20   3    1.10    1.10
  -2 -20   3    0.30    1.10
  -2 -20   3    0.00    0.90
   2  20  -3    0.30    1.10
  -2  20   3    1.90    1.30
  -1 -20   3    8.10    1.50
  -1 -20   3    9.50    1.40
  -1 -20   3   11.40    1.80
   1 -20  -3    8.90    1.80
  -1  20   3    8.10    1.70
   1  20  -3   10.70    1.90
   0 -20   3   22.50    2.50
   0 -20   3   23.30    2.10
   0 -20  -3   19.30    2.40
   0 -20   3   18.60    2.10
   0  20   3   24.10    2.50
   0  20  -3   20.70    2.40
   1 -20   3    1.00    1.10
  -1 -20  -3   -1.60    1.10
   1  20   3   -0.20    1.10
  -1  20  -3    0.30    1.10
   2 -20   3   59.29    3.80
  -2 -20  -3   51.59    3.70
   2  20   3   51.79    3.60
  -2  20  -3   57.69    3.70
   2  20   3   51.89    3.60
  -3 -20  -3   11.10    1.60
  -3 -20  -3   11.60    1.60
   3 -20   3   16.90    1.90
  -3  20  -3   11.60    1.70
   3  20   3   11.80    1.60
   3  20   3   12.30    1.80
   4 -20   3    1.70    1.10
  -4 -20  -3    2.20    1.00
   4  20   3    1.60    1.10
  -4  20  -3    2.10    1.00
   5 -20   3   22.80    1.90
   5 -20   3   19.60    2.60
  -5 -20  -3   24.10    1.90
  -5  20  -3   25.00    2.00
   5  20   3   25.10    2.10
   6 -20   3    0.20    1.10
  -6 -20  -3    0.20    0.60
   6  20   3    0.20    0.70
  -6  20  -3   -0.10    0.70
   6 -21  -3    0.30    1.10
  -6 -21   3    0.30    0.70
   6  21  -3    0.80    0.80
   5 -21  -3    0.40    1.40
  -5 -21   3    0.20    0.80
   5  21  -3    0.40    0.90
  -5  21   3    0.30    0.90
   4 -21  -3   10.80    1.50
   4 -21  -3   13.80    2.30
  -4 -21   3   11.20    1.60
   4  21  -3   13.70    1.70
  -4  21   3    9.90    1.40
   3 -21  -3   16.40    2.00
  -3 -21   3   14.60    1.90
  -3  21   3   20.30    2.10
   3  21  -3   22.50    2.30
  -2 -21   3    4.60    1.30
   2 -21  -3    4.10    1.30
  -2 -21   3    3.50    1.20
  -2  21   3    4.70    1.40
   2  21  -3    7.40    1.60
   1 -21  -3   14.20    1.90
  -1 -21   3   15.00    1.80
  -1 -21   3   14.30    1.90
  -1 -21   3   13.40    1.60
  -1  21   3   14.40    2.00
   1  21  -3   17.20    2.20
   0 -21   3    5.70    1.40
   0 -21  -3    9.40    1.60
   0 -21   3    7.30    1.30
   0  21   3    7.40    1.60
   0  21  -3    6.00    1.40
   1 -21   3    9.60    1.60
  -1 -21  -3   12.20    1.80
   1  21   3   11.20    1.70
  -1  21  -3    9.70    1.50
  -1  21  -3    9.70    1.60
   2 -21   3    6.50    1.40
  -2 -21  -3    5.60    1.30
  -2  21  -3    3.50    1.30
   2  21   3    5.70    1.30
  -3 -21  -3    2.90    1.00
  -3 -21  -3    2.40    1.00
   3 -21   3    4.70    1.20
   3  21   3    2.70    1.10
   3  21   3    4.10    1.20
  -3  21  -3    5.10    1.20
   4 -21   3   34.30    2.40
  -4 -21  -3   32.00    2.30
  -4  21  -3   38.10    2.40
  -5 -21  -3    3.80    0.90
   5 -21   3    5.00    0.90
  -5  21  -3    4.70    1.00
   5  21   3    4.20    1.00
  -6  21  -3    0.50    0.60
  -6 -22   3   13.90    1.20
  -5 -22   3   35.60    2.30
  -5  22   3   32.90    2.10
   5  22  -3   36.90    2.30
  -4 -22   3    3.00    1.00
   4 -22  -3    3.50    1.50
   4 -22  -3    2.50    0.90
   4  22  -3    2.60    1.00
  -4  22   3    1.70    0.90
   3 -22  -3   60.29    3.60
  -3 -22   3   55.09    3.40
  -3  22   3   57.19    3.40
   3  22  -3   61.99    3.70
  -2 -22   3    3.90    1.10
   2 -22  -3    4.60    1.20
  -2 -22   3    5.40    1.20
   2  22  -3    6.00    1.30
  -2  22   3    2.90    1.10
   1 -22  -3   20.90    2.20
  -1 -22   3   23.70    2.20
  -1 -22   3   19.90    2.00
  -1  22   3   27.80    2.50
   1  22  -3   22.60    2.20
   0 -22   3    8.80    1.50
   0 -22  -3    6.40    1.40
   0  22   3    9.60    1.60
   0  22  -3    8.70    1.40
   0  22  -3    9.60    1.40
   1 -22   3   11.10    1.60
  -1 -22  -3   10.80    1.60
  -1  22  -3   11.60    1.60
   1  22   3   10.30    1.60
  -1  22  -3   12.10    1.60
   2 -22   3    6.80    1.30
  -2 -22  -3    8.20    1.40
  -2  22  -3    7.70    1.30
   2  22   3    7.30    1.30
   3 -22   3   41.80    2.80
  -3 -22  -3   43.50    2.60
  -3  22  -3   43.80    2.70
   3  22   3   38.20    2.70
   4 -22   3   32.90    2.20
  -4 -22  -3   30.80    2.10
  -4  22  -3   37.40    2.20
  -5  22  -3   61.09    3.10
   5  23  -3   35.00    2.10
  -4 -23   3   41.90    2.40
   4 -23  -3   37.90    2.30
   4  23  -3   42.30    2.50
  -4  23   3   43.10    2.50
   3 -23  -3   11.00    1.30
  -3 -23   3    7.60    1.20
   3  23  -3    9.60    1.30
  -3  23   3    9.80    1.30
  -2 -23   3    2.30    0.90
  -2 -23   3    2.30    0.90
   2 -23  -3    2.10    1.00
   2  23  -3    1.00    0.90
  -2  23   3    3.80    1.10
  -1 -23   3    8.00    1.30
   1 -23  -3   10.70    1.50
   1  23  -3    8.60    1.30
  -1  23   3   10.30    1.50
   0 -23   3   31.30    2.40
   0 -23  -3   37.50    2.50
   0  23  -3   27.80    2.30
   0  23  -3   35.70    2.40
   0  23   3   34.90    2.60
   1 -23   3   24.90    2.10
  -1 -23  -3   28.50    2.20
  -1  23  -3   23.40    2.00
   1  23   3   30.80    2.30
  -1  23  -3   26.70    2.00
   2 -23   3   14.50    1.60
  -2 -23  -3   14.90    1.50
  -2  23  -3   12.10    1.40
   2  23   3   14.10    1.50
  -3 -23  -3    2.10    0.80
   3 -23   3    2.50    0.90
   3  23   3    2.40    0.90
  -3  23  -3    3.20    0.80
  -4  23  -3   56.79    3.00
   4  24  -3    8.90    1.00
  -3 -24   3    2.80    0.80
   3 -24  -3    3.20    0.80
  -3  24   3    4.20    0.90
   3  24  -3    3.10    0.80
   2 -24  -3    4.00    0.90
  -2 -24   3    2.70    0.90
  -2 -24   3    3.70    0.90
  -2  24   3    5.40    1.00
   2  24  -3    2.60    0.80
  -1 -24   3    0.90    0.70
   1 -24  -3    0.10    0.80
  -1  24   3    1.20    0.80
   1  24  -3    1.10    0.70
   0 -24   3   13.10    1.40
   0 -24  -3   12.20    1.50
   0  24   3   12.60    1.40
   0  24  -3   12.60    1.40
  -1 -24  -3   35.70    2.40
   1 -24   3   36.70    2.40
  -1  24  -3   35.10    2.10
   1  24   3   36.50    2.30
  -2 -24  -3    6.20    1.00
   2 -24   3    4.40    0.90
  -2  24  -3    4.00    0.80
   2  24   3    4.50    0.90
   3 -24   3    7.00    0.90
  -2  25   3    4.30    0.80
   1 -25  -3    0.20    0.60
  -1  25   3    0.40    0.60
   0 -25  -3    0.20    0.60
   0 -25   3   -0.20    0.60
   0  25   3    0.00    0.60
  -1 -25  -3   44.30    2.40
   1  25   3   42.10    2.30
 -11   0   4   61.19    3.40
  11   0  -4   65.29    5.10
 -11   0   4   65.09    3.40
 -10   0   4  109.29    5.70
 -10   0   4  109.79    5.70
 -10   0   4  109.59    5.80
  10   0  -4  113.99    7.70
  -9   0   4   45.30    3.40
  -9   0   4   44.00    3.30
  -9   0   4   52.49    3.50
   9   0  -4   50.69    5.70
  -8   0   4   10.80    1.70
  -8   0   4    8.90    1.70
  -8   0   4    9.70    1.80
   7   0  -4  248.48   11.50
  -7   0   4  225.18   11.70
   7   0  -4  263.67   13.00
   6   0  -4  282.57   14.00
  -6   0   4  268.07   12.80
  -6   0   4  281.27   12.60
   6   0  -4  278.17   12.60
  -5   0   4 3035.20  123.09
  -5   0   4 3003.60  123.19
  -5   0   4 2844.82  123.39
   5   0  -4 3034.80  124.29
  -4   0   4 1701.43   69.99
  -4   0   4 1652.73   69.89
  -4   0   4 1688.43   70.19
   4   0  -4 1712.03   70.59
   3   0  -4  818.12   34.70
  -3   0   4  833.42   34.50
  -3   0   4  824.22   34.20
   3   0  -4  814.32   34.80
  -3   0   4  829.62   34.50
   2   0  -4  454.85   18.90
   2   0  -4  442.46   18.80
   2   0  -4  440.06   19.20
  -2   0   4  463.35   19.00
  -2   0   4  464.85   19.30
  -2   0   4  438.66   18.80
  -2   0   4  458.95   19.00
  -2   0   4  453.95   18.90
   2   0  -4  442.36   18.80
  -1   0   4 2288.87   95.89
  -1   0   4 2340.17   95.79
  -1   0   4 2358.26   95.89
  -1   0   4 2279.37   95.89
  -1   0   4 2370.86   96.19
  -1   0   4 2314.07   96.29
   0   0   4 9481.55  374.56
   0   0  -4 8314.47  373.96
   0   0   4 8529.65  373.86
   0   0   4 9554.44  374.26
   0   0   4 9641.84  374.16
   1   0   4  673.83   28.20
   1   0   4  692.73   28.00
  -1   0  -4  622.44   27.60
  -1   0  -4  667.93   27.80
   1   0   4  651.23   27.60
   1   0   4  700.13   28.50
   2   0   4  123.69    5.70
  -2   0  -4  108.69    5.30
  -2   0  -4  126.89    5.60
   2   0   4  119.49    6.00
   2   0   4  121.49    6.30
  -3   0  -4  468.95   19.40
   3   0   4  449.86   20.20
   3   0   4  464.85   20.10
  -3   0  -4  458.55   19.40
  -3   0  -4  425.56   19.00
  -4   0  -4  428.56   17.80
   4   0   4  416.26   18.70
  -4   0  -4  394.66   17.70
   4   0   4  391.46   18.60
  -5   0  -4   33.70    2.70
   5   0   4   43.10    3.90
  -5   0  -4   40.50    2.90
   5   0   4   37.10    3.60
   6   0   4  113.59    8.20
   6   0   4  109.09    7.20
  -6   0  -4  109.69    6.20
  -6   0  -4  112.89    5.90
   6   0   4  107.89    7.20
   7   0   4   79.89    7.10
   7   0   4   79.59    4.90
  -7   0  -4   88.49    4.90
  -8   0  -4  393.86   17.20
   8   0   4  382.16   19.90
  -9   0  -4   80.19    4.60
   9   0   4   78.69    6.40
  10   0   4   44.70    4.10
  11  -1  -4   35.00    3.80
 -11  -1   4   29.60    2.10
 -11  -1   4   27.70    2.00
 -11   1   4   31.70    2.20
  11   1  -4   30.20    2.40
  11   1  -4   30.10    3.50
 -11   1   4   26.20    2.00
 -10  -1   4  207.28    9.70
  10  -1  -4  220.68   12.00
 -10  -1   4  210.18    9.80
 -10  -1   4  209.88    9.80
 -10   1   4  208.58    9.70
 -10   1   4  201.18    9.80
  10   1  -4  214.18   11.70
 -10   1   4  201.38    9.60
   9  -1  -4  561.24   26.50
  -9  -1   4  544.75   23.70
  -9  -1   4  532.55   23.60
  -9  -1   4  544.85   23.80
   9   1  -4  546.65   26.10
  -9   1   4  525.25   23.60
  -9   1   4  547.25   23.50
  -9   1   4  553.14   23.80
  -8  -1   4  274.67   12.30
  -8  -1   4  250.47   12.10
  -8  -1   4  275.67   12.40
  -8   1   4  265.37   12.30
  -8   1   4  255.97   12.10
  -8   1   4  259.07   12.30
   8   1  -4  271.37   15.10
  -8   1   4  277.97   14.10
   7  -1  -4  223.18   11.80
  -7  -1   4  215.38   10.60
  -7  -1   4  224.68   10.40
   7  -1  -4  216.78   10.30
   7   1  -4  217.38   11.70
   7   1  -4  213.68   10.30
  -7   1   4  209.88   10.70
   6  -1  -4  280.47   13.80
  -6  -1   4  284.87   12.40
  -6  -1   4  266.97   12.60
  -6   1   4  270.37   12.80
   6   1  -4  272.77   12.40
  -6   1   4  256.27   12.30
   6   1  -4  280.37   13.70
  -5  -1   4  545.75   24.80
   5  -1  -4  580.74   25.60
  -5  -1   4  576.64   24.60
   5   1  -4  617.84   25.80
  -5   1   4  585.54   24.50
  -5   1   4  584.64   24.60
  -5   1   4  550.54   24.90
  -4  -1   4  150.48    6.90
  -4  -1   4  157.58    7.20
   4  -1  -4  128.59    7.80
  -4  -1   4  158.18    7.00
   4  -1  -4  158.68    7.60
  -4   1   4  149.69    7.00
  -4   1   4  151.38    7.20
   4   1  -4  152.68    7.50
  -4   1   4  151.88    6.80
  -3  -1   4 3774.82  150.28
  -3  -1   4 3734.13  150.18
   3  -1  -4 3710.83  150.68
   3  -1  -4 3524.15  150.58
  -3  -1   4 3673.33  150.08
   3   1  -4 3495.35  150.28
  -3   1   4 3604.84  149.99
   3   1  -4 3712.33  150.58
  -3   1   4 3625.94  150.28
  -3   1   4 3614.54  150.28
  -2  -1   4 1125.29   44.60
   2  -1  -4 1093.69   44.40
   2  -1  -4 1067.69   45.00
   2  -1  -4 1079.49   44.50
  -2  -1   4 1100.29   44.40
  -2  -1   4 1060.29   44.50
   2  -1  -4 1063.89   44.30
   2  -1  -4 1085.99   44.50
  -2  -1   4 1099.49   44.60
   2   1  -4 1048.20   44.40
   2   1  -4 1046.30   44.70
   2   1  -4 1051.69   44.40
  -2   1   4 1088.69   44.40
   2   1  -4 1028.20   44.40
  -2   1   4 1067.59   44.60
  -2   1   4 1076.79   44.90
  -2   1   4 1085.59   44.60
   2   1  -4 1071.69   44.70
  -1  -1   4 7057.79  282.17
  -1  -1   4 6653.93  281.87
  -1  -1   4 6747.52  282.17
  -1  -1   4 6904.81  281.87
  -1  -1   4 6887.91  281.87
  -1  -1   4 6990.60  281.87
  -1   1   4 6819.02  282.27
  -1   1   4 6723.53  281.87
  -1   1   4 6776.82  281.77
  -1   1   4 7120.09  282.17
  -1   1   4 6784.32  281.77
   0  -1   4 4035.20  169.78
   0  -1   4 4170.18  169.38
   0  -1   4 4240.68  169.28
   0  -1   4 4121.89  169.08
   0  -1  -4 3914.51  169.08
   0  -1   4 4101.29  169.48
   0   1   4 4402.36  169.78
   0   1   4 4092.19  169.58
   0   1   4 4084.09  169.18
   0   1  -4 4040.10  169.18
   0   1   4 4073.79  169.08
   1  -1   4    4.60    1.20
   1  -1   4    6.30    1.10
  -1  -1  -4    4.80    0.80
   1  -1   4    4.40    1.00
  -1  -1  -4    4.60    0.70
  -1   1  -4    3.80    0.60
   1   1   4    5.10    0.60
  -1   1  -4    6.00    0.80
   1   1   4    5.40    1.20
   1   1   4    4.80    1.10
   2  -1   4   15.10    1.90
  -2  -1  -4   12.60    1.30
   2  -1   4   12.60    1.60
   2  -1   4   10.70    1.40
  -2  -1  -4   15.20    1.30
  -2   1  -4   13.60    1.10
   2   1   4   16.20    2.00
   2   1   4   13.90    1.70
  -2   1  -4   14.20    1.30
   2   1   4    9.60    0.90
   3  -1   4  423.36   18.00
   3  -1   4  389.36   17.40
  -3  -1  -4  396.36   17.30
  -3  -1  -4  418.36   17.40
   3  -1   4  412.36   18.30
   3   1   4  416.06   18.10
  -3   1  -4  373.96   17.10
   3   1   4  397.56   18.10
  -3   1  -4  399.76   17.30
   4  -1   4   97.69    6.00
  -4  -1  -4   91.89    5.00
  -4  -1  -4   97.09    5.10
   4  -1   4  102.79    5.90
  -4   1  -4   97.79    5.10
   4   1   4  104.39    5.90
  -4   1  -4   92.89    4.90
   4   1   4   95.89    5.80
  -5  -1  -4   25.30    2.30
   5  -1   4   24.00    3.10
  -5  -1  -4   19.70    2.10
   5  -1   4   23.20    3.00
   5   1   4   25.70    3.10
  -5   1  -4   18.10    2.00
  -5   1  -4   23.10    2.30
   5   1   4   20.30    2.90
   6  -1   4    1.50    1.80
   6  -1   4    1.30    1.70
  -6  -1  -4    1.70    1.20
   6  -1   4    2.00    2.10
  -6  -1  -4    0.40    1.30
  -6   1  -4    0.10    1.10
  -6   1  -4    0.70    1.20
   6   1   4    1.80    1.80
   6   1   4    2.40    2.10
   6   1   4    3.90    2.00
  -7  -1  -4   12.20    1.80
   7  -1   4    8.70    2.90
   7   1   4   10.90    1.80
   7   1   4    6.30    2.70
  -7   1  -4    9.50    1.70
  -8  -1  -4   66.69    4.30
   8  -1   4   61.89    6.20
  -8   1  -4   65.89    4.20
   8   1   4   66.09    6.30
  -9  -1  -4  381.46   16.90
   9  -1   4  380.86   19.00
  -9   1  -4  379.16   16.90
   9   1   4  388.66   19.20
 -10  -1  -4    5.70    1.00
  10  -1   4    4.90    1.80
  10   1   4    5.30    1.90
 -10   1  -4    6.60    1.10
 -11  -2   4   25.20    1.90
  11  -2  -4   23.00    3.30
  11   2  -4   27.70    3.30
  11   2  -4   24.30    2.10
 -11   2   4   23.70    2.00
 -11   2   4   23.00    1.80
  10  -2  -4    3.00    1.90
 -10  -2   4    3.10    1.10
 -10  -2   4    1.90    1.10
 -10  -2   4    4.50    1.20
  10   2  -4    2.90    2.00
 -10   2   4    2.50    1.10
 -10   2   4    3.40    1.20
  -9  -2   4   15.80    2.10
  -9  -2   4   10.80    1.90
  -9  -2   4   13.60    1.90
   9  -2  -4   13.30    3.30
   9   2  -4   17.00    3.40
  -9   2   4   13.40    1.70
  -9   2   4   14.90    2.00
  -9   2   4   14.20    1.90
  -8  -2   4    7.50    1.50
  -8  -2   4    6.80    1.60
  -8  -2   4    9.00    1.70
  -8   2   4    6.10    1.60
   8   2  -4    4.60    2.70
  -8   2   4    5.90    1.60
  -8   2   4    7.50    1.70
   7  -2  -4   85.99    5.10
   7  -2  -4  103.89    6.90
  -7  -2   4   92.69    5.30
  -7  -2   4   91.59    5.40
   7   2  -4   97.69    6.60
   7   2  -4   91.39    5.20
  -7   2   4   81.59    5.50
  -6  -2   4  186.98    9.10
   6  -2  -4  183.88   10.40
  -6  -2   4  193.48    8.90
   6   2  -4  185.98    8.90
  -6   2   4  179.08    8.80
   6   2  -4  192.78   10.00
  -6   2   4  187.68    9.20
  -5  -2   4  445.66   19.40
  -5  -2   4  454.95   19.20
   5  -2  -4  411.86   20.30
   5  -2  -4  470.05   20.20
   5   2  -4  459.75   20.20
  -5   2   4  421.26   19.20
   5   2  -4  446.76   19.30
  -5   2   4  455.75   19.50
  -4  -2   4  199.18    8.80
   4  -2  -4  197.88    9.30
   4  -2  -4  185.38    9.60
  -4  -2   4  196.98    8.60
  -4   2   4  197.78    8.80
   4   2  -4  188.38    9.30
  -4   2   4  194.28    8.80
  -4   2   4  176.28    8.40
  -3  -2   4  532.95   21.70
  -3  -2   4  544.25   21.70
  -3  -2   4  445.16   21.30
   3  -2  -4  513.45   22.00
   3  -2  -4  532.55   22.20
  -3  -2   4  538.25   21.70
  -3   2   4  545.65   21.70
  -3   2   4  498.65   21.70
  -3   2   4  509.15   21.40
   3   2  -4  504.95   21.90
   3   2  -4  476.05   21.60
  -2  -2   4 1050.59   44.40
  -2  -2   4 1077.59   44.50
  -2  -2   4 1073.99   44.50
  -2  -2   4 1097.99   44.60
   2  -2  -4 1107.09   44.40
   2  -2  -4 1113.49   44.50
   2  -2  -4 1086.99   45.00
   2  -2  -4 1022.30   44.30
   2  -2  -4 1084.99   44.50
  -2   2   4 1065.29   44.50
  -2   2   4 1009.00   44.20
   2   2  -4 1047.50   44.70
  -2   2   4 1098.99   44.90
  -2   2   4 1080.99   44.50
  -1  -2   4  507.65   21.00
   1  -2  -4  482.45   21.10
  -1  -2   4  504.55   21.10
  -1  -2   4  530.65   21.20
   1  -2  -4  468.85   20.90
  -1  -2   4  504.25   21.20
  -1  -2   4  494.55   21.20
  -1  -2   4  514.75   21.40
  -1   2   4  506.35   21.50
  -1   2   4  500.55   21.00
  -1   2   4  510.55   21.10
  -1   2   4  520.35   21.60
   0  -2   4 3751.72  157.88
   0  -2   4 4049.89  158.58
   0  -2   4 3841.72  158.18
   0  -2   4 3998.50  158.28
   0  -2  -4 4016.10  158.18
   0  -2  -4 3633.34  157.98
   0  -2   4 3776.12  158.18
   0   2   4 3923.21  158.68
   0   2   4 3781.12  158.08
   0   2  -4 3806.02  158.08
   0   2   4 3878.21  158.48
   0   2   4 3668.43  157.88
   1  -2   4    6.90    1.10
  -1  -2  -4    6.60    1.00
  -1  -2  -4    7.90    0.80
   1  -2   4    7.20    1.40
   1  -2   4    7.90    1.10
  -1   2  -4    7.00    0.90
   1   2   4    8.20    1.40
   1   2   4    6.40    1.30
   1   2   4    8.60    0.80
  -1   2  -4    7.80    0.90
  -2  -2  -4  496.45   20.40
   2  -2   4  478.85   20.60
  -2  -2  -4  500.05   20.50
   2  -2   4  502.25   21.30
   2  -2   4  436.96   20.50
   2   2   4  491.25   20.90
  -2   2  -4  538.35   20.50
   2   2   4  463.85   21.10
  -2   2  -4  484.45   20.30
   2   2   4  422.56   20.00
   3  -2   4  270.27   12.10
  -3  -2  -4  252.87   11.50
  -3  -2  -4  251.57   11.60
   3  -2   4  264.67   12.60
   3  -2   4  271.97   11.70
   3   2   4  264.87   12.30
  -3   2  -4  264.07   11.50
  -3   2  -4  232.18   11.30
   3   2   4  266.47   12.20
   4  -2   4   64.19    4.40
  -4  -2  -4   63.49    3.60
  -4  -2  -4   64.89    3.60
   4  -2   4   64.39    4.70
  -4   2  -4   60.29    3.50
  -4   2  -4   58.79    3.40
   4   2   4   59.59    4.30
  -4   2  -4   61.59    3.70
   4   2   4   65.59    4.50
   5  -2   4   42.60    4.10
   5  -2   4   47.40    4.20
  -5  -2  -4   47.90    3.20
  -5  -2  -4   47.20    3.20
   5   2   4   47.00    4.00
  -5   2  -4   50.19    3.30
   5   2   4   51.39    4.20
  -6  -2  -4    2.60    1.10
   6  -2   4    1.80    1.80
   6  -2   4    1.80    1.80
  -6  -2  -4    2.00    1.50
   6  -2   4    1.00    2.10
  -6   2  -4    2.80    1.30
  -6   2  -4    4.00    1.20
   6   2   4    1.90    2.10
   6   2   4    0.70    1.70
   7  -2   4    4.00    2.30
   7  -2   4    4.00    2.40
  -7  -2  -4    4.70    1.30
   7   2   4    6.40    2.60
  -7   2  -4    4.00    1.30
   7   2   4    3.00    1.40
  -8  -2  -4  164.18    9.00
   8  -2   4  195.18   11.70
  -8  -2  -4  203.58    9.40
  -8   2  -4  202.58    9.30
   8   2   4  200.28   11.80
   9  -2   4    8.40    2.40
  -9  -2  -4    9.20    1.50
  -9   2  -4    8.20    1.50
   9   2   4   10.50    2.80
 -10  -2  -4    2.60    0.80
  10  -2   4    3.30    1.60
 -10   2  -4    2.10    0.80
  10   2   4    0.70    1.40
  11  -3  -4    2.10    1.60
 -11  -3   4    0.40    0.70
 -11   3   4    0.10    0.80
  11   3  -4   -0.40    0.90
  11   3  -4    0.20    1.40
 -10  -3   4   15.60    1.90
 -10  -3   4   15.20    1.80
  10  -3  -4   18.90    3.40
 -10  -3   4   13.80    1.70
  10   3  -4   14.20    3.00
 -10   3   4   12.70    1.60
 -10   3   4   17.60    1.90
  -9  -3   4  149.19    7.50
  -9  -3   4  153.68    7.80
  -9  -3   4  143.79    7.40
   9  -3  -4  164.78   10.70
  -9   3   4  159.38    7.60
   9   3  -4  138.49    9.30
  -9   3   4  139.89    7.10
  -9   3   4  136.89    7.20
  -8  -3   4  204.28    9.50
  -8  -3   4  198.48    9.30
  -8  -3   4  201.88    9.50
  -8   3   4  197.58    9.50
  -8   3   4  173.88    9.10
  -8   3   4  207.38   11.10
  -8   3   4  182.28    9.30
   8   3  -4  185.38   11.50
   7  -3  -4  176.58   10.50
  -7  -3   4  184.58    9.20
   7  -3  -4  171.98    8.60
  -7  -3   4  180.98    8.80
  -7   3   4  170.38    9.20
   7   3  -4  177.48   10.40
   7   3  -4  179.38    8.70
   6  -3  -4  101.99    7.10
   6  -3  -4   97.99    5.90
  -6  -3   4  100.19    5.20
  -6  -3   4   91.79    5.30
   6   3  -4  100.69    6.10
  -6   3   4   89.99    5.00
   6   3  -4   99.79    5.20
  -6   3   4   91.69    5.40
   5  -3  -4   52.09    3.80
  -5  -3   4   44.20    3.00
  -5  -3   4   49.50    3.00
   5  -3  -4   39.00    4.50
  -5   3   4   47.90    3.10
   5   3  -4   48.00    3.00
  -5   3   4   47.30    3.00
   5   3  -4   48.10    3.90
   4  -3  -4   68.59    4.80
   4  -3  -4   71.99    4.40
  -4  -3   4   76.19    4.00
  -4  -3   4   72.09    3.80
   4   3  -4   69.49    4.60
  -4   3   4   72.39    3.90
   4   3  -4   70.09    3.80
  -4   3   4   75.09    4.00
  -3  -3   4  883.61   40.20
  -3  -3   4  974.90   40.60
   3  -3  -4 1030.90   40.90
   3  -3  -4  975.90   41.20
  -3  -3   4  950.20   40.50
   3   3  -4  977.30   40.50
  -3   3   4  987.00   40.50
   3   3  -4  969.90   40.70
  -3   3   4  990.10   40.50
   2  -3  -4 2521.35  102.29
   2  -3  -4 2544.95  101.59
   2  -3  -4 2555.24  101.79
  -2  -3   4 2492.25  101.69
   2  -3  -4 2273.27  101.49
  -2  -3   4 2449.66  101.79
  -2  -3   4 2391.46  101.59
   2  -3  -4 2500.35  101.69
  -2  -3   4 2410.26  101.59
  -2   3   4 2515.75  101.79
   2   3  -4 2559.44  101.69
   2   3  -4 2369.46  101.79
  -2   3   4 2528.95  102.19
  -2   3   4 2419.96  101.69
   1  -3  -4 3279.87  135.69
  -1  -3   4 3308.17  135.39
  -1  -3   4 3238.98  135.29
  -1  -3   4 3361.16  135.39
  -1  -3   4 3240.88  135.49
   1  -3  -4 3310.97  135.29
  -1  -3   4 3295.47  135.29
   1  -3  -4 3333.17  135.19
   1  -3  -4 3308.07  135.29
   1  -3  -4 3283.37  135.29
  -1   3   4 3172.58  135.09
   1   3  -4 3144.39  135.19
  -1   3   4 3357.96  135.29
  -1   3   4 3372.46  135.69
   0  -3   4   37.10    2.60
   0  -3  -4   34.40    2.20
   0  -3   4   41.80    2.30
   0  -3   4   38.00    2.20
   0  -3  -4   34.10    1.90
   0  -3   4   40.50    2.40
   0   3   4   37.60    2.10
   0   3   4   41.50    2.70
   0   3   4   37.60    2.80
   0   3  -4   35.30    2.20
   0   3  -4   34.80    1.80
   1  -3   4  100.99    5.00
  -1  -3  -4  103.39    5.10
  -1  -3  -4  103.99    4.90
   1  -3   4  109.39    5.80
   1  -3   4  108.89    5.20
  -1   3  -4  102.29    4.90
   1   3   4  106.79    5.60
   1   3   4  105.29    4.80
   1   3   4  114.69    5.60
  -1   3  -4  103.09    4.90
   2  -3   4    3.60    1.40
  -2  -3  -4    4.60    1.10
  -2  -3  -4    2.90    0.80
   2  -3   4    2.50    0.90
   2  -3   4    2.80    1.00
   2   3   4    3.10    1.20
   2   3   4    2.80    0.60
  -2   3  -4    3.00    0.90
  -2   3  -4    2.40    0.80
   3  -3   4 1068.29   43.70
  -3  -3  -4 1042.10   43.60
   3  -3   4 1028.70   44.00
  -3  -3  -4 1002.50   43.40
   3  -3   4 1009.40   44.70
  -3   3  -4 1012.00   43.40
   3   3   4 1043.60   44.20
   3   3   4 1059.29   44.30
  -3   3  -4 1096.39   43.50
   4  -3   4  781.12   34.10
   4  -3   4  821.72   35.60
   4  -3   4  848.22   35.00
  -4  -3  -4  814.92   34.10
  -4  -3  -4  818.42   34.10
  -4   3  -4  823.32   34.10
   4   3   4  802.82   35.00
   4   3   4  785.12   34.90
  -4   3  -4  757.72   33.90
  -5  -3  -4   68.49    4.10
   5  -3   4   72.69    5.20
   5  -3   4   67.39    5.30
  -5  -3  -4   69.99    4.40
   5   3   4   75.29    5.20
   5   3   4   69.99    4.90
  -5   3  -4   75.59    4.40
  -6  -3  -4   23.90    2.70
   6  -3   4   23.80    4.00
   6  -3   4   22.70    3.80
  -6  -3  -4   20.50    2.20
   6  -3   4   23.30    3.60
  -6   3  -4   23.40    2.30
   6   3   4   24.30    3.80
   6   3   4   21.40    3.30
  -6   3  -4   25.10    2.70
   6   3   4   21.70    2.50
   7  -3   4    5.90    2.40
  -7  -3  -4    7.20    1.40
   7  -3   4    8.10    2.70
  -7   3  -4    7.90    1.60
   7   3   4    7.40    2.80
   7   3   4    6.90    1.60
   8  -3   4   18.70    3.60
  -8  -3  -4   14.60    1.90
  -8  -3  -4   17.90    2.20
   8  -3   4   14.20    3.00
  -8   3  -4   17.10    2.00
   8   3   4   18.00    3.50
  -9  -3  -4   20.50    2.10
   9  -3   4   22.50    3.40
  -9   3  -4   23.00    2.20
   9   3   4   24.00    3.90
 -10  -3  -4    8.00    1.10
  10  -3   4    8.70    2.10
 -10   3  -4    7.10    1.10
  10   3   4    7.10    2.00
 -11  -4   4    7.90    1.10
  11  -4  -4    9.00    2.20
  11   4  -4   11.70    1.40
  11   4  -4    8.60    1.90
 -11   4   4    7.90    1.20
 -10  -4   4   53.39    3.40
 -10  -4   4   58.79    3.60
 -10  -4   4   57.19    3.60
  10  -4  -4   60.49    5.60
  10   4  -4   51.79    5.20
 -10   4   4   63.79    3.70
  -9  -4   4   22.20    2.50
  -9  -4   4   12.80    1.90
   9  -4  -4   17.70    3.80
  -9  -4   4   15.80    2.00
   9   4  -4   14.00    3.00
  -9   4   4   13.60    2.00
  -8  -4   4    0.80    1.10
  -8  -4   4    2.60    1.40
  -8  -4   4   -0.30    1.20
   8   4  -4    0.30    2.00
  -8   4   4    4.20    1.40
  -8   4   4    2.20    1.40
  -7  -4   4   50.39    3.40
  -7  -4   4   45.30    3.40
  -7  -4   4   46.00    3.50
  -7  -4   4   44.20    3.70
   7  -4  -4   54.19    5.70
  -7   4   4   46.30    3.80
   7   4  -4   47.60    3.40
   7   4  -4   45.80    5.00
  -7   4   4   41.70    3.30
  -7   4   4   41.20    3.30
   6  -4  -4  128.79    8.50
   6  -4  -4  127.79    7.50
  -6  -4   4  129.19    6.50
  -6  -4   4  123.89    6.70
  -6   4   4  122.69    6.60
   6   4  -4  120.59    7.30
   6   4  -4  130.29    6.50
  -6   4   4  124.49    6.30
   5  -4  -4   35.70    3.20
  -5  -4   4   33.60    2.70
   5  -4  -4   25.70    4.00
  -5  -4   4   32.70    2.40
   5   4  -4   36.20    2.50
   5   4  -4   33.00    3.00
  -5   4   4   34.60    2.70
  -5   4   4   31.60    2.50
   4  -4  -4   59.49    4.50
   4  -4  -4   59.09    4.00
  -4  -4   4   59.89    3.30
  -4  -4   4   65.19    3.70
  -4   4   4   59.09    3.30
   4   4  -4   57.39    3.40
  -4   4   4   61.59    3.60
   4   4  -4   58.79    4.00
  -3  -4   4   96.19    4.70
  -3  -4   4   94.59    4.60
  -3  -4   4   86.79    4.30
   3  -4  -4   95.59    4.90
   3  -4  -4   86.39    5.30
  -3   4   4   90.39    4.60
   3   4  -4   89.99    4.90
  -3   4   4   93.39    4.50
   3   4  -4   87.89    4.50
   2  -4  -4  723.73   30.60
  -2  -4   4  721.03   30.60
  -2  -4   4  663.53   30.40
  -2  -4   4  760.12   30.70
  -2  -4   4  769.32   30.60
   2  -4  -4  728.03   30.60
   2  -4  -4  722.03   31.20
   2  -4  -4  720.13   30.40
   2  -4  -4  725.23   30.50
  -2   4   4  720.73   30.60
   2   4  -4  712.93   30.60
   2   4  -4  757.92   30.60
  -2   4   4  759.82   30.60
  -2   4   4  753.42   31.10
  -1  -4   4    1.80    0.70
   1  -4  -4    0.70    0.50
  -1  -4   4    1.20    0.70
   1  -4  -4    1.10    0.60
  -1  -4   4    1.00    0.80
  -1  -4   4    1.50    0.80
   1  -4  -4    1.40    0.90
   1  -4  -4    1.40    0.70
   1  -4  -4    1.20    0.60
   1   4  -4    0.10    0.50
  -1   4   4    2.50    0.70
  -1   4   4    0.30    0.50
  -1   4   4    1.50    0.90
   1   4  -4    1.00    0.50
   0  -4  -4  398.96   17.40
   0  -4   4  432.86   17.70
   0  -4   4  425.76   18.10
   0  -4   4  404.16   17.50
   0  -4  -4  428.26   17.70
   0  -4   4  431.96   17.80
   0   4   4  433.46   18.10
   0   4  -4  370.86   17.40
   0   4   4  431.26   18.20
   0   4  -4  425.06   17.70
   0   4   4  411.96   17.60
   1  -4   4 1413.46   61.29
  -1  -4  -4 1467.35   61.29
   1  -4   4 1477.65   62.19
  -1  -4  -4 1461.95   61.59
   1  -4   4 1513.75   61.69
   1   4   4 1504.15   61.99
   1   4   4 1489.85   61.39
   1   4   4 1494.55   62.09
  -1   4  -4 1499.05   61.49
  -1   4  -4 1517.15   61.39
   2  -4   4   12.20    2.00
  -2  -4  -4   11.00    1.20
  -2  -4  -4   12.80    1.40
   2  -4   4   12.10    1.50
   2  -4   4   10.90    1.30
   2   4   4   12.80    1.20
   2   4   4   10.90    1.70
  -2   4  -4   12.20    1.40
   2   4   4   13.30    1.70
  -2   4  -4   13.10    1.30
  -3  -4  -4  111.99    5.40
   3  -4   4  112.29    6.60
  -3  -4  -4  115.99    5.60
   3  -4   4  112.59    5.80
   3  -4   4  109.99    5.60
  -3   4  -4  110.39    5.40
   3   4   4  105.69    6.00
   3   4   4  115.69    6.20
   4  -4   4   24.70    2.80
  -4  -4  -4   28.60    2.30
   4  -4   4   27.60    3.30
   4  -4   4   26.20    2.30
  -4  -4  -4   27.80    2.20
  -4   4  -4   27.00    2.30
  -4   4  -4   28.40    2.20
   4   4   4   27.50    2.70
   4   4   4   30.10    3.00
   5  -4   4   98.49    6.80
  -5  -4  -4  102.09    5.50
  -5  -4  -4   88.89    5.40
   5   4   4   96.29    6.30
  -5   4  -4  101.89    5.50
  -6  -4  -4   47.10    3.50
   6  -4   4   47.00    5.20
   6  -4   4   53.29    5.10
   6  -4   4   48.40    5.80
  -6  -4  -4   49.30    3.80
   6   4   4   53.09    5.50
  -6   4  -4   47.60    3.70
   6   4   4   53.19    4.80
   6   4   4   47.80    3.60
   7  -4   4   14.90    3.30
  -7  -4  -4   14.20    2.00
  -7  -4  -4   17.40    2.20
   7  -4   4   13.50    3.10
  -7   4  -4   17.90    2.10
   7   4   4   11.30    3.10
   8  -4   4   71.99    5.90
   8  -4   4   70.09    6.30
  -8  -4  -4   66.79    4.30
  -8  -4  -4   66.69    4.20
   8   4   4   69.79    6.40
  -8   4  -4   69.59    4.30
  -9  -4  -4   24.40    2.10
   9  -4   4   19.30    3.10
  -9   4  -4   24.00    2.20
   9   4   4   23.30    3.70
  10  -4   4    0.20    1.20
 -10  -4  -4   -0.40    0.70
  10   4   4    0.00    1.20
 -10   4  -4    0.10    0.70
 -11  -5   4   64.49    3.30
  11  -5  -4   63.79    4.90
  11   5  -4   55.59    3.40
 -11   5   4   58.09    3.30
 -10  -5   4    3.80    1.20
  10  -5  -4    3.20    2.00
 -10   5   4    3.20    1.10
   9  -5  -4   19.50    4.00
  -9  -5   4   19.70    2.30
  -9  -5   4   17.00    2.10
  -9  -5   4   15.30    1.90
   9   5  -4   15.60    3.30
  -9   5   4   16.00    2.20
  -8  -5   4    1.10    1.30
  -8  -5   4    0.90    1.30
  -8  -5   4    2.20    1.30
  -8  -5   4    0.60    1.20
  -8   5   4    1.30    1.40
  -7  -5   4  285.87   12.60
  -7  -5   4  259.07   12.30
  -7  -5   4  265.17   12.40
  -7  -5   4  261.97   12.30
  -7  -5   4  258.07   12.90
   7  -5  -4  270.07   14.50
  -7   5   4  275.97   13.90
  -7   5   4  272.27   12.40
   7   5  -4  276.27   12.90
   7   5  -4  269.47   14.10
  -7   5   4  275.47   13.10
   6  -5  -4   12.90    3.70
  -6  -5   4    6.30    1.60
   6  -5  -4   11.70    2.20
  -6  -5   4    7.20    1.40
  -6   5   4    5.50    1.50
  -6   5   4    8.30    1.50
   6   5  -4   10.70    2.30
   6   5  -4    6.10    1.40
  -5  -5   4    7.70    1.30
   5  -5  -4    6.90    3.20
  -5  -5   4    7.10    1.40
   5  -5  -4    5.90    1.70
   5   5  -4    6.80    1.20
  -5   5   4    5.60    1.20
  -5   5   4    6.40    1.40
   5   5  -4    6.30    1.50
  -4  -5   4 1510.75   63.69
   4  -5  -4 1549.64   65.39
  -4  -5   4 1534.05   63.89
   4  -5  -4 1577.54   64.39
  -4   5   4 1485.55   63.59
  -4   5   4 1534.35   63.89
   4   5  -4 1519.85   64.09
   3  -5  -4 1101.09   45.80
   3  -5  -4 1099.39   45.10
  -3  -5   4 1088.99   44.70
  -3  -5   4 1018.50   44.50
  -3  -5   4 1115.79   44.80
   3  -5  -4  986.50   44.30
  -3   5   4 1100.79   44.80
   3   5  -4 1033.40   44.90
  -3   5   4 1093.79   44.80
   3   5  -4 1073.09   44.70
  -2  -5   4  114.09    5.60
   2  -5  -4  116.09    5.40
   2  -5  -4  123.89    5.60
  -2  -5   4  128.69    5.70
   2  -5  -4  128.09    5.60
  -2  -5   4  119.09    5.60
   2  -5  -4  120.09    5.50
   2  -5  -4  120.49    6.30
  -2   5   4  117.59    5.60
  -2   5   4  115.39    5.60
   2   5  -4  116.39    5.50
  -2   5   4  120.29    6.10
   2   5  -4  105.19    5.60
  -1  -5   4  109.29    5.20
   1  -5  -4  110.59    5.20
   1  -5  -4  114.79    5.20
  -1  -5   4  111.79    5.20
   1  -5  -4  109.99    5.10
  -1  -5   4  112.89    5.20
   1  -5  -4  102.99    5.80
   1  -5  -4  109.49    5.00
   1   5  -4  109.19    5.20
  -1   5   4  110.49    5.60
  -1   5   4  105.19    5.00
   1   5  -4  110.49    4.90
  -1   5   4  110.19    5.10
   1   5  -4   95.69    4.80
   0  -5   4   12.50    1.60
   0  -5  -4   10.60    1.20
   0  -5   4   12.60    1.20
   0  -5   4   11.80    1.30
   0  -5  -4   14.50    1.10
   0   5   4   14.50    1.70
   0   5  -4    9.40    1.20
   0   5   4   13.10    1.20
   0   5  -4    9.70    0.90
   1  -5   4   28.60    2.20
  -1  -5  -4   26.70    2.00
   1  -5   4   27.80    2.60
  -1  -5  -4   23.20    1.60
  -1   5  -4   24.00    2.00
  -1   5  -4   22.90    1.80
   1   5   4   22.40    2.30
   1   5   4   27.40    2.50
   1   5   4   30.60    1.90
  -2  -5  -4 1148.69   46.60
   2  -5   4 1144.99   47.50
   2  -5   4 1144.59   46.60
  -2  -5  -4 1096.89   46.30
  -2   5  -4 1139.59   46.30
   2   5   4 1091.89   47.20
   2   5   4 1132.29   46.30
  -2   5  -4 1051.29   46.50
   2   5   4 1067.49   47.00
   3  -5   4  788.62   33.20
  -3  -5  -4  819.62   33.30
   3  -5   4  790.72   34.40
  -3  -5  -4  762.82   33.10
   3   5   4  771.92   33.70
  -3   5  -4  756.12   33.10
  -3   5  -4  794.52   33.10
   3   5   4  794.42   33.90
  -4  -5  -4  363.06   16.70
   4  -5   4  372.26   18.20
   4  -5   4  376.56   16.80
  -4  -5  -4  354.86   16.80
   4   5   4  395.36   17.70
   4   5   4  378.56   17.20
  -4   5  -4  410.06   16.70
  -4   5  -4  382.86   16.80
   5  -5   4    6.50    2.20
  -5  -5  -4    6.10    1.40
  -5  -5  -4    5.80    1.50
  -5   5  -4    6.60    1.50
   5   5   4    6.90    2.00
  -5   5  -4    5.70    1.40
  -6  -5  -4   72.29    4.60
   6  -5   4   71.49    6.70
   6  -5   4   66.89    6.10
   6  -5   4   67.39    6.10
   6  -5   4   68.69    4.20
  -6  -5  -4   65.49    4.40
   6   5   4   67.89    6.20
   6   5   4   65.69    4.30
  -6   5  -4   67.89    4.50
   6   5   4   72.39    5.70
   6   5   4   59.29    4.70
   7  -5   4   58.99    5.80
  -7  -5  -4   55.99    3.90
   7  -5   4   56.09    5.90
  -7  -5  -4   53.09    3.80
  -7   5  -4   55.39    3.90
   7   5   4   55.29    5.80
  -8  -5  -4    3.40    1.20
   8  -5   4    4.50    2.20
  -8  -5  -4    3.00    1.20
   8  -5   4    0.80    1.90
   8   5   4    3.00    2.30
  -8   5  -4    1.70    1.10
  -9  -5  -4   14.30    1.60
  -9  -5  -4    8.60    1.50
   9  -5   4   10.10    2.30
   9  -5   4   10.80    2.30
  -9   5  -4   14.60    1.60
   9   5   4   15.20    3.00
 -10  -5  -4    1.70    0.70
  10  -5   4    2.00    1.40
 -10   5  -4    2.40    0.80
  10   5   4    0.70    1.30
 -11  -6   4   12.30    1.30
  11  -6  -4   12.50    2.40
  11   6  -4   11.30    1.40
 -11   6   4   10.40    1.30
 -10  -6   4   32.40    2.50
  10  -6  -4   34.50    4.30
 -10   6   4   33.40    2.60
  -9  -6   4    2.20    1.20
  -9  -6   4    2.20    1.20
  -9  -6   4    3.00    1.30
   9  -6  -4    2.90    2.40
  -9   6   4    6.50    1.60
  -8  -6   4  185.38    9.10
  -8  -6   4  169.98    8.90
  -8  -6   4  177.18    8.90
  -8  -6   4  189.18    9.40
  -8   6   4  183.48    9.20
  -8   6   4  206.58   10.80
  -7  -6   4   12.60    1.90
   7  -6  -4   17.10    3.10
  -7  -6   4   11.70    1.80
  -7  -6   4   19.60    2.50
  -7  -6   4   18.60    2.30
  -7  -6   4   13.90    2.30
   7  -6  -4    7.60    3.80
  -7  -6   4   14.80    2.00
   7   6  -4   19.00    2.50
  -7   6   4   14.80    2.10
   7   6  -4   13.00    2.90
  -7   6   4   14.70    1.90
  -7   6   4   15.60    2.50
   6  -6  -4   26.80    4.70
  -6  -6   4   15.80    2.20
   6  -6  -4   19.70    3.20
  -6  -6   4   21.00    2.30
   6   6  -4   22.90    2.40
  -6   6   4   22.80    2.60
   6   6  -4   20.00    2.90
  -6   6   4   21.00    2.20
  -5  -6   4   18.60    2.00
  -5  -6   4   20.50    2.00
   5  -6  -4   22.70    2.70
   5  -6  -4   20.50    4.40
  -5   6   4   17.10    2.10
   5   6  -4   18.10    2.50
  -5   6   4   16.50    1.80
   5   6  -4   16.50    1.90
   4  -6  -4  128.29    8.10
  -4  -6   4  132.59    6.40
   4  -6  -4  126.49    6.90
  -4  -6   4  130.19    6.40
   4   6  -4  129.79    6.60
  -4   6   4  126.39    6.50
  -4   6   4  126.89    6.30
   4   6  -4  132.59    6.30
   3  -6  -4   19.70    2.60
  -3  -6   4   24.70    2.00
   3  -6  -4   22.10    2.20
  -3  -6   4   23.30    1.90
   3  -6  -4   20.10    1.50
  -3  -6   4   22.10    1.90
  -3   6   4   21.20    2.00
   3   6  -4   21.90    1.80
   3   6  -4   24.50    1.90
  -3   6   4   23.20    1.90
  -2  -6   4  106.89    5.40
  -2  -6   4  112.99    5.20
   2  -6  -4  110.49    5.20
   2  -6  -4  103.79    5.10
   2  -6  -4  110.79    5.30
   2  -6  -4  111.79    6.00
   2  -6  -4  106.39    5.20
  -2   6   4  114.99    5.20
  -2   6   4  100.69    5.60
   2   6  -4  108.69    5.00
  -2   6   4  111.29    5.20
   2   6  -4  104.79    5.10
  -1  -6   4  834.42   34.20
  -1  -6   4  817.62   34.20
   1  -6  -4  808.12   34.10
   1  -6  -4  819.32   34.10
   1  -6  -4  824.12   34.90
   1  -6  -4  820.72   34.10
  -1  -6   4  788.42   34.10
   1  -6  -4  818.82   34.00
  -1   6   4  810.82   33.90
  -1   6   4  831.52   34.10
  -1   6   4  797.82   34.50
   1   6  -4  845.62   34.20
   1   6  -4  770.82   34.00
   0  -6  -4  604.94   26.40
   0  -6   4  660.53   26.80
   0  -6  -4  616.24   27.00
   0  -6   4  615.64   26.90
   0  -6  -4  651.63   26.80
   0  -6  -4  651.43   26.70
   0  -6  -4  667.73   27.40
   0  -6   4  620.44   27.30
   0  -6  -4  657.43   26.70
   0   6  -4  676.83   26.90
   0   6   4  636.54   27.40
   0   6  -4  605.14   26.50
   0   6   4  628.94   26.80
   1  -6   4  603.04   25.00
  -1  -6  -4  537.35   24.50
  -1  -6  -4  612.44   25.10
   1  -6   4  615.24   25.60
   1   6   4  603.14   25.30
   1   6   4  591.84   24.80
  -1   6  -4  566.14   24.80
   1   6   4  563.74   25.30
   2  -6   4   58.89    3.50
  -2  -6  -4   56.09    3.10
  -2  -6  -4   58.79    3.60
   2  -6   4   62.29    4.20
   2   6   4   57.49    3.20
  -2   6  -4   58.79    3.20
   2   6   4   59.29    3.80
   2   6   4   60.09    4.00
  -2   6  -4   53.99    3.40
   3  -6   4   62.59    4.50
  -3  -6  -4   51.29    3.30
  -3  -6  -4   63.79    3.70
   3  -6   4   61.79    3.60
   3   6   4   56.09    3.90
   3   6   4   58.69    4.10
  -3   6  -4   57.99    3.50
   3   6   4   56.39    3.30
  -3   6  -4   62.49    3.50
  -4  -6  -4   12.50    1.90
   4  -6   4   11.70    1.80
   4  -6   4    9.90    2.30
  -4  -6  -4   12.10    1.60
   4   6   4   11.60    2.00
  -4   6  -4   11.00    1.60
   4   6   4   15.90    2.40
  -4   6  -4    8.40    1.60
  -5  -6  -4    1.70    1.10
   5  -6   4    3.60    2.00
  -5  -6  -4    4.00    1.40
   5   6   4    3.70    1.80
  -5   6  -4    4.30    1.40
  -5   6  -4    3.10    1.30
  -6  -6  -4  141.59    7.70
   6  -6   4  149.99   10.10
   6  -6   4  167.88    7.80
  -6  -6  -4  160.78    8.20
   6  -6   4  168.48    9.90
  -6   6  -4  155.58    8.10
   6   6   4  157.08    9.90
   6   6   4  147.69    8.10
   7  -6   4    2.80    2.20
  -7  -6  -4    2.20    1.30
  -7  -6  -4    5.20    1.40
   7  -6   4    3.10    2.30
  -7   6  -4    1.30    1.30
   7   6   4    0.20    2.00
   7   6   4    2.40    1.50
   8  -6   4    4.60    2.20
   8  -6   4    2.80    2.00
  -8  -6  -4    2.30    1.10
  -8  -6  -4    2.70    1.20
  -8   6  -4    2.80    1.20
   8   6   4    2.60    2.20
  -9  -6  -4   17.70    1.80
   9  -6   4   21.20    3.00
   9  -6   4   20.20    3.00
  -9  -6  -4   22.10    2.00
  -9   6  -4   21.20    1.90
   9   6   4   22.90    3.50
  10  -6   4    0.80    1.20
 -10  -6  -4    0.70    0.70
 -10   6  -4    1.20    0.70
  10   6   4    1.20    1.20
  11  -7  -4    4.10    1.60
 -11  -7   4    3.30    0.80
 -11   7   4    4.30    0.90
  11   7  -4    2.80    0.90
  10  -7  -4   -0.40    1.40
 -10  -7   4   -0.30    0.80
  10   7  -4    1.10    1.20
 -10   7   4    0.60    0.90
   9  -7  -4    0.60    2.10
  -9  -7   4    1.20    1.10
  -9  -7   4    0.60    1.10
  -9   7   4   -0.30    1.10
  -8  -7   4    5.80    1.50
  -8  -7   4    3.90    1.40
  -8  -7   4    5.60    1.60
  -8  -7   4    4.10    1.40
  -8   7   4    4.60    1.50
  -7  -7   4   72.19    4.30
  -7  -7   4   65.09    4.60
   7  -7  -4   66.69    6.70
   7  -7  -4   73.99    6.10
  -7  -7   4   77.29    4.60
  -7  -7   4   64.89    4.30
   7  -7  -4   66.49    5.80
  -7  -7   4   64.39    4.20
  -7  -7   4   67.09    4.70
  -7   7   4   80.69    5.50
   7   7  -4   64.49    5.40
  -7   7   4   61.79    4.20
  -7   7   4   61.69    4.20
   7   7  -4   67.49    4.70
   6  -7  -4   33.40    4.40
   6  -7  -4   44.80    5.80
  -6  -7   4   37.90    3.00
  -6  -7   4   39.00    3.10
  -6   7   4   32.40    2.90
   6   7  -4   40.90    3.20
  -6   7   4   35.40    3.40
   6   7  -4   35.60    3.60
  -5  -7   4   33.40    2.80
   5  -7  -4   40.00    5.80
  -5  -7   4   38.20    2.90
   5  -7  -4   39.60    3.80
  -5   7   4   35.50    2.60
   5   7  -4   41.70    3.00
  -5   7   4   36.80    3.10
   5   7  -4   36.40    3.30
  -4  -7   4  559.54   23.60
  -4  -7   4  589.34   23.70
   4  -7  -4  498.35   25.60
   4  -7  -4  568.14   24.20
  -4   7   4  547.95   23.50
   4   7  -4  572.24   23.70
  -4   7   4  553.94   23.80
   4   7  -4  492.35   23.80
   3  -7  -4 1748.33   77.09
   3  -7  -4 1889.51   77.79
  -3  -7   4 1870.51   77.49
  -3  -7   4 1925.01   77.49
   3  -7  -4 1910.41   78.69
  -3  -7   4 1894.71   77.59
  -3   7   4 1839.42   77.39
   3   7  -4 1703.13   77.49
   3   7  -4 1963.30   77.49
  -3   7   4 1916.61   77.49
   2  -7  -4    2.90    0.80
   2  -7  -4    5.50    1.50
  -2  -7   4    1.40    0.80
  -2  -7   4    1.80    1.00
  -2   7   4    1.40    0.80
   2   7  -4    1.80    0.80
  -2   7   4    2.10    0.80
  -2   7   4    1.50    1.00
  -1  -7   4 1056.19   43.20
   1  -7  -4 1019.10   43.10
   1  -7  -4 1051.59   44.00
  -1  -7   4 1027.30   43.30
   1  -7  -4 1031.80   43.10
   1  -7  -4 1038.70   43.10
   1  -7  -4 1055.29   43.00
  -1   7   4 1034.30   43.50
  -1   7   4 1006.60   42.90
  -1   7   4 1011.30   43.20
   1   7  -4 1005.70   43.00
   1   7  -4 1060.79   43.20
   0  -7  -4    4.90    0.90
   0  -7  -4    3.40    1.30
   0  -7  -4    4.90    1.00
   0  -7   4    2.40    1.00
   0  -7   4    1.80    0.80
   0  -7   4    1.60    1.00
   0  -7  -4    2.60    0.80
   0  -7  -4    1.50    0.90
   0   7  -4    3.40    0.70
   0   7  -4    6.90    1.20
   0   7   4    3.50    1.20
   0   7   4    2.90    0.80
  -1  -7  -4  510.75   21.90
  -1  -7  -4  507.35   21.40
  -1  -7  -4  515.05   21.50
   1  -7   4  514.85   21.80
  -1  -7  -4  484.45   21.30
  -1  -7  -4  512.85   22.20
   1  -7   4  537.25   22.50
  -1  -7  -4  488.05   21.50
   1   7   4  515.45   21.60
   1   7   4  483.95   22.10
  -1   7  -4  516.55   21.80
   2  -7   4  184.18    8.90
   2  -7   4  198.18    9.70
  -2  -7  -4  179.18    8.30
  -2  -7  -4  191.78    8.90
   2   7   4  178.48    9.30
   2   7   4  179.08    9.00
   2   7   4  199.28    8.60
  -2   7  -4  178.18    8.80
  -2   7  -4  194.08    8.50
  -3  -7  -4    7.50    1.50
   3  -7   4    6.10    1.30
   3  -7   4    8.50    2.00
  -3  -7  -4    7.90    1.20
   3   7   4   10.00    2.00
   3   7   4    8.90    1.70
  -3   7  -4   10.30    1.50
   3   7   4   10.70    1.40
  -3   7  -4   10.60    1.40
   4  -7   4  205.78   11.10
   4  -7   4  178.88    9.30
  -4  -7  -4  206.48    9.30
  -4  -7  -4  198.18    9.50
  -4   7  -4  192.48    9.60
  -4   7  -4  200.38    9.20
   4   7   4  196.18   10.40
  -5  -7  -4   28.10    2.80
  -5  -7  -4   22.30    2.40
   5  -7   4   24.30    3.90
  -5   7  -4   27.20    2.70
   5   7   4   27.50    3.60
  -5   7  -4   22.80    2.70
  -6  -7  -4    7.20    1.60
   6  -7   4    8.50    2.70
   6  -7   4    9.00    1.60
   6   7   4    7.50    2.80
   6   7   4    6.60    1.90
  -7  -7  -4   36.80    2.90
   7  -7   4   42.70    5.20
   7  -7   4   36.10    4.60
  -7  -7  -4   39.40    3.20
   7   7   4   33.80    3.30
  -7   7  -4   46.60    3.40
   7   7   4   42.40    5.30
   8  -7   4   19.70    3.20
  -8  -7  -4   17.90    1.90
   8  -7   4   21.20    3.50
  -8  -7  -4   15.90    2.00
  -8   7  -4   18.20    2.00
   8   7   4   18.10    3.40
   8   7   4   12.60    1.90
  -9  -7  -4    6.00    1.20
   9  -7   4    6.60    2.00
  -9  -7  -4    8.30    1.20
   9  -7   4    7.70    2.00
  -9   7  -4    6.30    1.20
   9   7   4    5.80    2.00
 -10   7  -4    0.00    0.60
  10   7   4   -0.30    1.10
  11  -8  -4    4.40    1.50
 -11  -8   4    4.70    0.90
 -11   8   4    4.10    0.80
  11   8  -4    3.20    0.90
  10  -8  -4    4.90    1.90
 -10  -8   4    2.90    1.00
  10   8  -4    3.30    1.30
 -10   8   4    5.60    1.20
   9  -8  -4   44.70    5.40
  -9  -8   4   42.30    3.10
  -9   8   4   46.90    3.40
  -8  -8   4  100.99    5.80
  -8  -8   4   98.19    5.80
   8  -8  -4  101.89    7.50
  -8  -8   4  116.99    6.20
  -8  -8   4  116.39    6.00
  -8   8   4  105.99    6.00
  -8   8   4  132.99    7.50
   7  -8  -4   23.60    3.50
  -7  -8   4   22.90    2.30
  -7  -8   4   20.70    2.20
  -7  -8   4   19.60    2.40
  -7  -8   4   23.60    2.40
  -7   8   4   17.90    2.20
  -7   8   4   22.90    2.40
  -6  -8   4    7.00    1.70
  -6  -8   4    5.60    1.60
   6  -8  -4    5.50    2.70
   6  -8  -4    7.40    4.50
  -6   8   4    7.60    1.60
   6   8  -4    5.90    1.60
  -6   8   4    8.00    1.90
  -5  -8   4   37.30    3.00
  -5  -8   4   39.00    3.00
   5  -8  -4   46.30    4.00
   5  -8  -4   45.60    6.50
   5   8  -4   39.10    3.00
  -5   8   4   42.80    3.30
  -5   8   4   34.60    2.70
   4  -8  -4  418.86   20.10
   4  -8  -4  383.06   21.90
  -4  -8   4  461.75   19.70
  -4  -8   4  472.45   19.90
  -4   8   4  479.35   20.00
   4   8  -4  473.65   19.80
  -4   8   4  457.65   19.60
  -3  -8   4 1198.48   51.39
   3  -8  -4 1215.88   52.79
   3  -8  -4 1229.78   51.79
  -3  -8   4 1216.68   51.59
  -3  -8   4 1221.98   51.49
  -3   8   4 1213.28   51.39
  -3   8   4 1295.77   51.49
   3   8  -4 1240.98   51.49
  -2  -8   4   79.29    4.40
   2  -8  -4   82.29    4.20
   2  -8  -4   83.59    5.30
  -2  -8   4   79.59    4.20
  -2   8   4   77.59    4.20
  -2   8   4   82.19    4.70
   2   8  -4   77.59    4.30
  -2   8   4   81.89    4.20
   2   8  -4   84.69    4.30
   1  -8  -4   24.90    2.00
  -1  -8   4   21.60    2.10
   1  -8  -4   23.00    1.70
  -1  -8   4   19.50    1.90
   1  -8  -4   21.80    1.90
   1  -8  -4   24.50    1.90
   1  -8  -4   22.30    2.50
  -1   8   4   23.90    2.30
  -1   8   4   20.20    1.70
  -1   8   4   23.60    2.00
   1   8  -4   32.30    2.10
   1   8  -4   24.20    1.80
   0  -8   4  190.98    9.20
   0  -8   4  209.48    8.70
   0  -8  -4  183.98    8.60
   0  -8  -4  188.78    9.40
   0  -8   4  196.08    8.90
   0  -8  -4  189.58    8.50
   0  -8  -4  190.98    8.60
   0  -8  -4  192.18    8.80
   0   8   4  182.68    9.20
   0   8   4  200.58    8.70
   0   8  -4  176.48    8.40
   0   8  -4  183.98    8.80
   1  -8   4   13.30    2.10
   1  -8   4   18.10    1.80
  -1  -8  -4   11.70    1.30
  -1  -8  -4   12.90    1.60
  -1  -8  -4   11.80    1.10
  -1  -8  -4    9.90    1.20
  -1  -8  -4   14.30    1.30
  -1  -8  -4   13.30    1.90
   1   8   4   12.60    1.50
  -1   8  -4   13.50    1.60
   1   8   4   15.00    1.90
  -2  -8  -4  125.59    5.80
  -2  -8  -4  119.89    6.50
   2  -8   4  127.09    7.20
  -2  -8  -4  117.19    5.80
  -2  -8  -4  121.09    5.70
  -2  -8  -4  122.99    5.80
  -2  -8  -4  130.59    6.40
   2  -8   4  121.59    6.40
  -2   8  -4  128.99    6.40
  -2   8  -4  125.59    5.90
   2   8   4  124.59    6.10
   2   8   4  120.09    6.70
   3  -8   4    9.70    2.20
  -3  -8  -4   10.80    1.40
   3  -8   4    7.20    1.50
  -3  -8  -4   12.40    1.70
   3   8   4    8.70    2.00
  -3   8  -4   11.90    1.50
   3   8   4   10.70    1.60
  -3   8  -4    9.60    1.60
   4  -8   4  240.48   12.40
   4  -8   4  208.08   10.50
  -4  -8  -4  218.08   10.70
  -4  -8  -4  228.38   10.40
  -4   8  -4  209.28   10.70
  -4   8  -4  234.28   10.40
   4   8   4  230.68   11.80
   5  -8   4   97.09    7.40
  -5  -8  -4  100.39    5.40
   5  -8   4   94.19    5.00
   5  -8   4   91.89    7.10
  -5  -8  -4   97.69    5.60
  -5  -8  -4   88.59    5.30
   5   8   4   93.89    6.70
  -5   8  -4   84.99    5.50
  -5   8  -4   93.79    5.50
   6  -8   4   95.59    4.90
   6  -8   4   84.29    6.80
  -6  -8  -4   75.99    4.90
   6   8   4   87.99    5.50
  -6   8  -4   78.19    4.90
   6   8   4   83.59    7.10
  -7  -8  -4  192.98    9.20
   7  -8   4  200.98   11.70
   7   8   4  177.28    9.30
  -7   8  -4  193.18    9.20
   7   8   4  179.58   11.20
  -8  -8  -4   -0.70    1.00
  -8  -8  -4    0.30    1.00
   8  -8   4    0.50    1.90
  -8   8  -4    1.20    1.00
   8   8   4    1.20    1.10
   8   8   4   -0.60    1.70
  -9  -8  -4    1.00    0.90
   9  -8   4    0.90    1.50
  -9  -8  -4    0.50    0.90
   9   8   4    2.00    1.50
  -9   8  -4    0.30    0.70
 -10   8  -4    8.30    1.00
  11  -9  -4    1.90    1.20
 -11  -9   4    2.40    0.70
 -11   9   4    1.50    0.70
  11   9  -4    2.30    0.80
 -10  -9   4   -0.30    0.80
  10  -9  -4   -1.10    1.30
 -10   9   4    0.40    0.90
  10   9  -4    1.10    1.00
   9  -9  -4    1.30    1.90
  -9  -9   4    2.70    1.10
   9  -9  -4    2.70    1.90
   9   9  -4    1.50    1.30
  -9   9   4    1.60    1.20
   8  -9  -4  171.48   10.30
  -8  -9   4  175.88    8.60
  -8  -9   4  163.28    8.40
  -8  -9   4  171.78    8.70
  -8   9   4  184.18    8.80
  -8   9   4  191.98   10.20
  -7  -9   4   81.99    5.00
   7  -9  -4   92.49    7.10
  -7  -9   4   93.29    5.00
  -7  -9   4   70.79    4.90
  -7  -9   4   92.99    5.10
  -7   9   4   79.79    5.00
  -7   9   4   77.39    4.90
  -7   9   4  102.79    6.00
  -6  -9   4   17.40    2.10
   6  -9  -4   15.80    3.70
  -6  -9   4   16.60    2.00
  -6  -9   4   15.10    2.30
   6  -9  -4   15.80    3.80
  -6  -9   4   18.90    2.60
  -6  -9   4   16.00    2.10
   6  -9  -4   16.50    5.30
  -6  -9   4   17.70    2.10
  -6   9   4   15.90    2.50
   6   9  -4   20.00    2.40
  -6   9   4   17.10    2.10
  -6   9   4   12.50    1.90
  -6   9   4   15.10    2.10
   5  -9  -4   28.70    6.20
  -5  -9   4   20.60    2.30
  -5  -9   4   18.50    2.40
   5  -9  -4   30.30    3.40
  -5   9   4   21.60    2.60
  -5   9   4   21.50    2.20
   5   9  -4   21.30    2.30
   4  -9  -4   67.79    4.60
  -4  -9   4   72.49    4.10
  -4  -9   4   76.89    4.40
   4  -9  -4   52.19    6.90
  -4  -9   4   52.29    3.90
  -4   9   4   66.09    4.00
   4   9  -4   74.39    4.20
  -4   9   4   79.59    4.40
  -3  -9   4   98.39    5.20
   3  -9  -4   97.79    5.50
   3  -9  -4  109.29    6.70
  -3  -9   4  103.29    5.40
   3   9  -4   96.59    5.30
  -3   9   4   96.79    5.10
  -3   9   4  103.99    5.30
   3   9  -4   97.29    5.20
  -2  -9   4    6.30    1.40
   2  -9  -4    7.40    1.90
   2  -9  -4    7.50    1.20
  -2  -9   4    7.20    1.20
   2   9  -4    8.30    1.20
   2   9  -4    6.90    1.30
  -2   9   4    6.20    1.40
  -2   9   4    7.20    1.20
  -2   9   4    7.70    1.20
  -1  -9   4 1005.00   42.50
   1  -9  -4 1032.90   43.10
  -1  -9   4 1036.10   42.20
   1  -9  -4  970.90   42.30
   1   9  -4 1002.00   42.00
   1   9  -4 1010.10   42.20
  -1   9   4 1017.50   42.30
  -1   9   4  968.80   42.60
   0  -9   4 1344.27   54.69
   0  -9  -4 1299.97   54.29
   0  -9  -4 1357.46   54.49
   0  -9  -4 1329.17   54.09
   0  -9  -4 1319.47   55.19
   0  -9  -4 1293.77   54.29
   0  -9   4 1303.47   54.29
   0  -9   4 1288.67   54.89
   0   9  -4 1203.18   54.09
   0   9   4 1323.77   54.89
   0   9   4 1319.87   54.39
   0   9  -4 1255.17   54.59
  -1  -9  -4  562.14   23.80
  -1  -9  -4  559.04   23.90
  -1  -9  -4  559.94   24.20
  -1  -9  -4  562.94   23.70
   1  -9   4  545.55   24.10
   1  -9   4  579.74   25.00
  -1  -9  -4  551.34   24.70
   1   9   4  540.75   24.40
   1   9   4  562.14   24.00
  -1   9  -4  575.14   24.10
  -2  -9  -4   70.69    3.60
   2  -9   4   77.09    5.20
  -2  -9  -4   70.19    3.70
   2  -9   4   71.39    4.20
  -2  -9  -4   62.49    3.50
  -2  -9  -4   64.59    4.40
  -2  -9  -4   71.69    4.10
  -2  -9  -4   61.59    3.60
   2   9   4   73.19    4.00
  -2   9  -4   64.19    3.70
  -2   9  -4   75.29    4.30
   2   9   4   67.79    4.50
   3  -9   4  295.97   13.80
   3  -9   4  316.17   15.20
  -3  -9  -4  289.97   13.40
  -3  -9  -4  317.57   13.80
  -3   9  -4  282.07   13.70
   3   9   4  284.17   14.40
  -3   9  -4  306.87   13.50
   3   9   4  307.47   13.60
  -4  -9  -4    2.50    1.20
   4  -9   4    2.00    1.20
   4  -9   4    4.00    2.10
  -4  -9  -4    2.30    1.20
   4   9   4    1.50    1.60
  -4   9  -4    1.20    1.00
  -4   9  -4    2.50    1.40
   5  -9   4  180.98   10.70
  -5  -9  -4  164.38    8.80
  -5  -9  -4  163.58    8.60
  -5  -9  -4  168.78    8.40
   5  -9   4  172.28    8.20
   5  -9   4  175.98   10.90
   5   9   4  173.18    8.90
   5   9   4  169.38   10.40
   5   9   4  175.28   10.20
  -5   9  -4  172.48    8.90
  -5   9  -4  159.78    8.50
  -5   9  -4  163.98    8.30
   6  -9   4   51.19    5.40
   6  -9   4   51.69    3.40
  -6  -9  -4   48.20    3.60
   6   9   4   56.39    4.20
   6   9   4   49.60    5.50
  -6   9  -4   45.30    3.60
   7  -9   4    4.70    2.40
  -7  -9  -4    2.40    1.30
  -7   9  -4    4.00    1.40
   7   9   4    7.40    2.60
   7   9   4    2.70    1.40
  -7   9  -4    6.80    1.50
   8  -9   4    0.70    1.80
  -8  -9  -4   -0.80    1.10
   8   9   4   -0.80    1.60
  -8   9  -4    0.50    1.00
   8   9   4    1.40    1.10
  -9  -9  -4   12.40    1.40
   9  -9   4   12.10    2.30
  -9   9  -4   11.10    1.30
   9   9   4    8.30    2.00
 -11 -10   4    5.20    0.80
 -11  10   4    4.20    0.80
  11  10  -4    2.60    0.80
 -10 -10   4    0.70    0.80
  10 -10  -4    1.10    1.30
 -10  10   4    1.70    0.90
  10  10  -4    1.20    0.90
  -9 -10   4    0.20    0.90
   9 -10  -4   -1.00    1.60
   9 -10  -4    1.80    1.80
   9  10  -4   -0.50    1.10
  -9  10   4   -0.60    1.00
  -8 -10   4  105.09    5.70
  -8 -10   4   99.69    5.50
   8 -10  -4   97.39    7.40
  -8  10   4  123.49    7.20
  -8  10   4  105.79    5.80
   7 -10  -4   10.50    2.80
  -7 -10   4    7.00    1.50
  -7 -10   4   10.60    1.90
  -7 -10   4    8.70    1.50
  -7 -10   4    7.90    1.60
  -7 -10   4    6.20    1.60
  -7  10   4    7.70    1.70
  -7  10   4    7.20    1.60
   6 -10  -4  158.58   10.30
  -6 -10   4  145.99    7.80
  -6 -10   4  155.58    7.50
  -6 -10   4  157.38    7.70
   6 -10  -4  156.88   10.50
  -6 -10   4  135.69    7.50
  -6 -10   4  160.18    8.20
  -6 -10   4  156.58    7.70
  -6  10   4  150.68    7.70
  -6  10   4  147.89    7.70
  -6  10   4  158.78    8.50
   6  10  -4  157.48    8.20
   5 -10  -4  148.39   12.40
  -5 -10   4  150.78    8.00
   5 -10  -4  179.18    9.20
  -5  10   4  153.18    8.30
   5  10  -4  160.98    8.10
  -5  10   4  148.39    7.70
  -4 -10   4  932.91   44.80
   4 -10  -4 1066.99   45.40
  -4 -10   4 1061.69   44.90
  -4  10   4 1047.60   44.90
  -4  10   4 1099.29   45.10
   4  10  -4 1136.49   45.00
   4  10  -4 1081.29   45.00
   3 -10  -4   32.70    2.90
  -3 -10   4   35.80    2.80
  -3 -10   4   38.30    2.60
   3 -10  -4   37.90    4.10
  -3  10   4   38.10    2.80
  -3  10   4   30.20    2.40
   3  10  -4   34.00    2.60
   3  10  -4   32.90    2.70
  -2 -10   4    6.90    1.30
   2 -10  -4    5.60    1.10
   2 -10  -4    7.80    2.00
  -2 -10   4    5.00    1.30
   2  10  -4    5.20    1.20
  -2  10   4    7.90    1.60
  -2  10   4    7.00    1.30
   2  10  -4    7.50    1.20
  -2  10   4    6.00    1.20
  -1 -10   4   98.99    5.30
  -1 -10   4   96.39    5.00
   1 -10  -4   97.99    5.10
   1 -10  -4   99.29    6.00
   1  10  -4   94.79    4.90
  -1  10   4   87.89    5.40
  -1  10   4   92.69    5.00
   1  10  -4   99.39    5.20
   0 -10  -4   10.60    1.40
   0 -10   4   12.30    1.80
   0 -10   4    7.80    1.60
   0 -10  -4   13.30    1.80
   0 -10  -4   14.60    2.10
   0 -10  -4   13.50    1.50
   0 -10   4   13.90    1.50
   0 -10  -4   13.70    1.40
   0  10   4   14.30    1.60
   0  10  -4   13.10    1.80
   0  10   4   11.20    1.80
   0  10  -4   12.00    1.30
  -1 -10  -4   47.90    3.10
  -1 -10  -4   48.40    3.00
   1 -10   4   50.19    3.40
  -1 -10  -4   49.30    3.40
   1 -10   4   55.89    4.20
  -1 -10  -4   50.09    2.90
  -1 -10  -4   53.79    3.90
   1  10   4   50.59    3.80
  -1  10  -4   57.49    3.50
   1  10   4   54.19    3.30
  -2 -10  -4  431.66   22.50
   2 -10   4  516.75   23.60
  -2 -10  -4  435.86   21.50
   2 -10   4  584.14   22.60
  -2 -10  -4  428.56   21.70
   2  10   4  581.34   22.30
  -2  10  -4  587.84   22.70
   2  10   4  546.65   22.90
   3 -10   4   34.70    3.10
   3 -10   4   40.40    4.10
  -3 -10  -4   41.60    3.10
   3  10   4   38.10    2.90
   3  10   4   35.80    3.50
  -3  10  -4   42.80    2.90
  -3  10  -4   36.70    3.10
  -4 -10  -4   12.60    1.90
   4 -10   4   15.70    2.20
  -4 -10  -4   18.70    2.40
   4 -10   4   12.00    2.90
  -4  10  -4   15.60    2.40
  -4  10  -4   15.60    1.90
   4  10   4   15.00    2.80
   5 -10   4  102.99    5.20
   5 -10   4  105.39    7.70
  -5 -10  -4   99.39    5.40
  -5 -10  -4   91.29    6.00
  -5 -10  -4   81.79    5.50
   5  10   4   96.39    5.90
   5  10   4   84.49    7.10
  -5  10  -4  101.49    5.50
  -6 -10  -4   -0.90    1.00
   6 -10   4   -0.70    1.80
   6 -10   4    0.80    1.00
  -6  10  -4   -0.70    1.20
   6  10   4   -1.10    1.20
   6  10   4    0.40    2.00
   7 -10   4  275.37   14.80
  -7 -10  -4  283.47   12.60
   7  10   4  265.17   12.50
   7  10   4  253.57   13.90
  -7  10  -4  263.17   12.20
  -7  10  -4  255.87   12.10
  -8 -10  -4    2.30    1.10
   8 -10   4    3.20    2.00
  -8  10  -4    3.70    1.00
   8  10   4    3.90    1.20
   8  10   4    3.70    1.90
   9 -10   4    3.20    1.50
  -9 -10  -4    2.40    0.80
   9  10   4    2.20    1.00
  -9  10  -4    3.50    0.80
 -10 -11   4   37.90    2.30
  10 -11  -4   32.00    3.10
  10  11  -4   39.30    2.70
 -10  11   4   35.50    2.40
  -9 -11   4   27.40    2.30
   9 -11  -4   27.40    3.70
   9 -11  -4   27.20    3.60
   9  11  -4   29.70    2.70
  -9  11   4   27.00    2.50
   8 -11  -4    1.30    1.90
  -8 -11   4    0.40    1.00
  -8 -11   4    2.70    1.10
  -8  11   4    1.40    1.20
   8  11  -4    0.40    1.40
  -7 -11   4   15.30    2.20
  -7 -11   4   19.80    2.10
   7 -11  -4   20.30    3.70
  -7 -11   4   20.20    2.20
  -7  11   4   15.00    2.00
  -7  11   4   16.70    2.10
  -6 -11   4   49.10    3.50
  -6 -11   4   53.79    3.90
   6 -11  -4   52.89    6.30
  -6 -11   4   51.19    3.50
  -6 -11   4   55.09    3.50
  -6 -11   4   52.29    3.50
  -6  11   4   48.70    3.70
  -6  11   4   46.70    3.70
  -5 -11   4  138.79    7.30
  -5 -11   4  137.79    7.00
  -5 -11   4  140.59    6.90
   5 -11  -4  132.39   11.90
  -5  11   4  137.49    9.10
  -5  11   4  140.69    7.80
   5  11  -4  143.39    7.40
   5  11  -4  148.59    7.40
  -5  11   4  137.69    7.10
  -5  11   4  124.49    6.90
  -4 -11   4   67.59    4.40
  -4 -11   4   65.49    4.10
   4 -11  -4   74.49    9.70
   4  11  -4   69.39    4.30
  -4  11   4   63.89    4.20
   4  11  -4   65.59    4.20
  -4  11   4   70.59    4.40
   3 -11  -4  275.07   13.70
  -3 -11   4  299.97   13.40
   3 -11  -4  293.47   16.30
  -3 -11   4  321.27   13.90
  -3  11   4  289.07   13.40
   3  11  -4  297.57   13.50
  -3  11   4  294.27   13.40
   3  11  -4  297.27   13.40
  -2 -11   4    0.10    1.10
   2 -11  -4    1.10    1.40
   2 -11  -4    0.50    0.90
  -2 -11   4   -1.10    0.90
  -2  11   4    0.10    0.90
  -2  11   4    0.80    1.10
  -2  11   4   -0.20    0.90
   2  11  -4    0.40    0.90
   2  11  -4   -0.70    0.80
   1 -11  -4   20.10    2.10
   1 -11  -4   22.40    3.00
  -1 -11   4   24.50    2.40
  -1 -11   4   20.30    2.00
   1  11  -4   15.30    2.00
  -1  11   4   18.70    2.10
   1  11  -4   18.50    1.90
  -1  11   4   16.80    2.30
   0 -11  -4    6.30    1.50
   0 -11   4    4.00    1.10
   0 -11   4    5.90    1.40
   0 -11  -4    5.40    1.70
   0  11  -4    4.00    1.00
   0  11   4    4.70    1.40
   0  11   4    5.00    1.10
   0  11  -4    4.00    1.20
   1 -11   4   10.20    1.70
  -1 -11  -4    8.30    1.30
  -1 -11  -4    8.10    1.80
  -1 -11  -4   10.90    1.30
  -1 -11  -4   10.60    1.90
   1 -11   4    9.00    2.00
  -1 -11  -4   10.10    1.30
   1  11   4    7.40    1.80
  -1  11  -4   10.60    1.80
   1  11   4   11.10    1.60
  -1  11  -4    9.40    1.40
   2 -11   4    1.30    1.60
  -2 -11  -4    2.70    1.30
   2 -11   4    2.40    1.20
  -2  11  -4    1.10    1.30
  -2  11  -4    2.50    0.90
   2  11   4    0.90    1.00
   2  11   4    1.60    1.30
   3 -11   4    1.70    1.90
  -3 -11  -4    4.50    1.60
   3 -11   4    2.90    1.40
   3  11   4    1.00    1.10
  -3  11  -4    3.50    1.50
   3  11   4    2.40    1.50
  -3  11  -4    2.40    1.20
  -4 -11  -4  190.48   10.10
   4 -11   4  177.28    9.60
  -4 -11  -4  187.88    9.30
   4 -11   4  198.38   11.70
   4 -11   4  197.28    9.20
   4 -11   4  199.08   11.70
   4 -11   4  197.68    9.60
  -4  11  -4  204.18   10.20
  -4  11  -4  199.18    9.50
  -4  11  -4  189.28    9.30
   4  11   4  201.18    9.80
   4  11   4  199.58   10.80
   5 -11   4   78.59    6.90
   5 -11   4   81.79    4.50
  -5 -11  -4   91.19    5.00
   5 -11   4   74.89    4.80
   5  11   4   74.79    5.20
  -5  11  -4   81.19    4.90
   6 -11   4   43.20    5.10
  -6 -11  -4   35.10    3.20
   6 -11   4   38.10    2.90
  -6  11  -4   32.10    2.90
   6  11   4   36.60    3.40
  -7 -11  -4   15.00    2.10
   7 -11   4   13.70    3.20
  -7  11  -4   16.60    1.90
  -7  11  -4   15.60    2.00
   7  11   4   13.20    2.00
   8 -11   4    4.90    2.00
  -8 -11  -4    2.60    1.00
  -8  11  -4    2.20    0.90
  -8  11  -4    2.20    1.00
   8  11   4    3.40    1.10
   9 -11   4   46.90    3.70
  -9  11  -4   42.50    2.50
  10 -12  -4    3.40    1.40
 -10 -12   4    4.90    0.90
 -10  12   4    4.80    1.00
  10  12  -4    5.80    1.20
   9 -12  -4    1.70    1.60
  -9 -12   4    0.90    0.90
   9 -12  -4    1.40    1.50
  -9  12   4    1.40    1.10
   9  12  -4    0.40    1.10
  -8 -12   4   18.30    2.00
   8 -12  -4   16.30    3.20
  -8 -12   4   15.80    1.90
  -8 -12   4   17.50    2.00
   8  12  -4   18.90    2.40
  -8  12   4   20.10    2.20
  -7 -12   4   56.39    3.80
  -7 -12   4   50.89    3.50
  -7 -12   4   52.79    3.60
   7 -12  -4   61.19    6.00
  -7  12   4   49.60    3.60
   7  12  -4   58.19    4.30
  -7  12   4   50.29    3.70
   6 -12  -4  148.49    9.90
  -6 -12   4  138.49    7.30
  -6 -12   4  140.99    7.10
  -6 -12   4  133.49    6.90
  -6 -12   4  156.88    7.20
  -6  12   4  146.49    7.30
  -6  12   4  144.29    7.30
  -6  12   4  111.99    8.50
  -5 -12   4    0.40    1.20
  -5 -12   4   -0.90    1.00
  -5 -12   4   -0.20    1.30
  -5 -12   4    0.30    1.30
  -5 -12   4    0.50    1.20
   5  12  -4   -1.10    1.30
  -5  12   4    1.90    1.90
  -5  12   4    0.40    1.30
  -5  12   4   -1.50    1.30
  -5  12   4   -0.40    1.10
   5  12  -4   -1.70    1.50
  -4 -12   4   69.19    4.20
   4 -12  -4   62.29   10.30
   4  12  -4   62.79    4.20
   4  12  -4   62.29    4.10
  -4  12   4   64.39    4.30
  -4  12   4   57.39    4.10
   3 -12  -4   38.30    6.90
  -3 -12   4   16.40    2.00
  -3 -12   4   15.00    2.30
   3  12  -4   14.40    2.00
   3  12  -4   16.10    2.00
  -3  12   4   15.80    1.90
  -3  12   4   14.40    2.00
  -2 -12   4   64.29    4.30
  -2 -12   4   54.49    3.70
   2 -12  -4   74.19    5.70
   2 -12  -4   58.59    3.80
   2  12  -4   54.99    3.70
  -2  12   4   56.39    4.00
   2  12  -4   65.19    4.00
  -2  12   4   57.19    3.70
  -1 -12   4   28.90    3.00
   1 -12  -4   29.60    2.60
   1 -12  -4   33.50    3.60
  -1 -12   4   32.60    2.50
   1  12  -4   33.00    2.80
  -1  12   4   30.20    3.00
   1  12  -4   31.90    2.40
  -1  12   4   31.40    2.70
   0 -12  -4   22.10    3.10
   0 -12  -4   25.70    2.60
   0 -12   4   20.20    2.40
   0 -12   4   19.30    2.00
   0  12  -4   20.10    1.90
   0  12   4   16.90    2.00
   0  12   4   18.10    2.30
   0  12  -4   22.40    2.40
   1 -12   4   69.59    5.50
  -1 -12  -4   92.69    5.30
  -1 -12  -4   73.79    5.40
   1 -12   4   89.89    5.10
  -1  12  -4   87.69    5.00
  -1  12  -4   97.69    4.70
   1  12   4   88.99    4.90
   1  12   4   83.19    5.30
   2 -12   4   73.49    5.70
   2 -12   4   80.09    4.90
  -2 -12  -4   82.19    5.10
  -2  12  -4   82.39    4.40
   2  12   4   69.29    5.20
  -2  12  -4   78.79    5.00
   2  12   4   77.29    4.60
   3 -12   4    9.70    2.10
  -3 -12  -4   10.40    2.10
   3 -12   4   13.10    3.00
   3  12   4   10.10    1.80
   3  12   4   11.60    2.40
  -3  12  -4   11.40    1.80
  -3  12  -4   12.00    2.20
   4 -12   4   51.49    5.40
   4 -12   4   42.90    3.80
  -4 -12  -4   49.40    3.50
   4 -12   4   44.60    3.30
   4 -12   4   48.80    5.60
  -4 -12  -4   43.40    4.20
   4  12   4   40.70    3.50
  -4  12  -4   53.19    3.90
   4  12   4   45.50    4.60
   4  12   4   52.39    4.00
  -5 -12  -4   -0.70    1.20
   5 -12   4   -0.80    1.90
   5 -12   4   -1.40    1.20
   5 -12   4    0.10    1.00
  -5  12  -4   -0.30    1.20
   5  12   4    1.00    1.40
   6 -12   4   40.50    3.10
   6 -12   4   43.20    5.00
  -6 -12  -4   41.60    3.60
   6  12   4   47.70    3.70
  -6  12  -4   45.90    3.40
   7 -12   4   11.70    3.00
  -7 -12  -4    8.20    1.60
   7  12   4    5.60    1.50
  -7  12  -4    8.70    1.60
  -7  12  -4    7.00    1.40
  -8 -12  -4   -1.40    0.80
   8 -12   4    0.10    1.60
  -8  12  -4    0.50    0.80
  -8  12  -4    0.60    0.90
   8  12   4   -0.90    0.90
   9 -12   4   75.79    4.50
  -9  12  -4   59.49    3.20
 -10 -13   4    3.50    0.70
 -10  13   4    3.40    0.80
  10  13  -4    4.10    1.00
  -9 -13   4    0.40    0.80
   9 -13  -4    2.30    1.70
  -9  13   4    1.10    1.00
   9  13  -4   -1.30    1.00
  -8 -13   4   20.70    2.10
  -8 -13   4   23.20    2.20
   8 -13  -4   22.00    3.50
   8 -13  -4   22.10    3.40
  -8 -13   4   22.70    2.10
  -8  13   4   24.90    2.30
   8  13  -4   23.20    2.50
  -7 -13   4    4.00    1.30
   7 -13  -4    2.80    2.30
  -7 -13   4    2.10    1.20
  -7 -13   4    4.80    1.30
  -7  13   4    1.00    1.20
   7  13  -4    2.80    1.40
  -7  13   4    3.40    1.30
   6 -13  -4   -3.10    2.00
  -6 -13   4    0.90    1.20
  -6 -13   4    1.50    1.20
  -6 -13   4    1.10    1.00
   6  13  -4    1.70    1.40
  -6  13   4    0.80    1.20
  -6  13   4    2.70    1.40
  -5 -13   4   75.89    4.40
   5 -13  -4   82.79    7.90
  -5 -13   4   73.49    4.60
  -5 -13   4   74.79    4.40
  -5 -13   4   70.09    4.30
  -5  13   4   71.19    4.60
  -5  13   4   72.99    4.40
   5  13  -4   63.89    4.70
  -4 -13   4    2.80    1.20
  -4 -13   4    2.50    1.20
   4 -13  -4    0.20    8.70
  -4 -13   4    2.60    1.10
  -4 -13   4    1.00    1.30
  -4 -13   4    2.40    1.40
  -4  13   4    3.00    1.50
  -4  13   4    0.30    1.50
   4  13  -4    1.20    1.50
   4  13  -4    3.00    1.60
  -4  13   4    0.90    3.00
  -4  13   4    2.20    1.30
  -3 -13   4   -0.90    1.10
[truncated: 741,891 more chars]
