# Supplementary material for: N,N′-Bis[2,6-bis­(1-methyl­eth­yl)phen­yl]pyridine-4-carboximidamide toluene hemisolvate
Source: Acta Crystallogr E Crystallogr Commun. 2021 Jan 12;77(Pt 2):117–20. doi: 10.1107/S2056989021000141 (PMC7869534; doi:10.1107/S2056989021000141)
Supplement: Supplementary file 2 [file e-77-00117-Isup2.hkl]

data_I                                                                          
_shelx_title ' mhael4_0m_a.res in P2(1)/c'                                      
_shelx_refln_list_code          4                                               
_shelx_F_calc_maximum      204.62                                               
_exptl_crystal_F_000      1060.00                                               
_reflns_d_resolution_high  0.8089                                               
                                                                                
loop_                                                                           
 _space_group_symop_operation_xyz                                               
 'x, y, z'                                                                      
 '-x, y+1/2, -z+1/2'                                                            
 '-x, -y, -z'                                                                   
 'x, -y-1/2, z-1/2'                                                             
                                                                                
_cell_length_a     9.7537                                                       
_cell_length_b    20.8030                                                       
_cell_length_c    14.7561                                                       
_cell_angle_alpha  90.000                                                       
_cell_angle_beta  103.422                                                       
_cell_angle_gamma  90.000                                                       
                                                                                
_shelx_F_squared_multiplier     1.000                                           
                                                                                
loop_                                                                           
 _refln_index_h                                                                 
 _refln_index_k                                                                 
 _refln_index_l                                                                 
 _refln_F_squared_calc                                                          
 _refln_F_squared_meas                                                          
 _refln_F_squared_sigma                                                         
 _refln_observed_status                                                         
   1   0   0       1140.84        977.46        18.13 o                         
   2   0   0        254.80        207.15         3.86 o                         
   3   0   0        185.68        214.42         4.10 o                         
   4   0   0       1211.40       1174.76        22.32 o                         
   5   0   0        103.42         87.21         3.07 o                         
   6   0   0         21.22         26.91         2.22 o                         
   7   0   0         97.56         76.41         3.85 o                         
   8   0   0        223.48        202.53        10.75 o                         
   9   0   0        329.63        368.02        14.27 o                         
  10   0   0          1.79          1.97         1.58 o                         
  11   0   0        346.08        371.21        12.75 o                         
   1   1   0        961.36        928.91        11.64 o                         
   2   1   0       5917.15       6106.33        79.44 o                         
   3   1   0       1886.18       1705.61        20.51 o                         
   4   1   0         44.51         50.89         1.51 o                         
   5   1   0          1.03          0.74         0.48 o                         
   6   1   0        353.14        373.43         7.02 o                         
   7   1   0          0.04         -0.02         1.14 o                         
   8   1   0        157.47        141.36         6.41 o                         
   9   1   0         10.21          7.30         1.62 o                         
  10   1   0         96.63         93.32         3.69 o                         
  11   1   0         23.85         27.46         1.67 o                         
   0   2   0      37682.94      23154.04      1359.38 o                         
   1   2   0       6737.98       6544.86       102.99 o                         
   2   2   0       2827.51       2642.06        31.57 o                         
   3   2   0        671.66        694.94         8.60 o                         
   4   2   0        388.61        448.14         6.04 o                         
   5   2   0        151.85        165.23         3.07 o                         
   6   2   0        161.70        146.84         3.65 o                         
   7   2   0         28.34         25.52         1.99 o                         
   8   2   0          0.02          0.18         1.11 o                         
   9   2   0         63.47         67.78         3.53 o                         
  10   2   0          3.70          8.18         1.37 o                         
  11   2   0         42.44         42.08         2.01 o                         
   1   3   0         69.46         50.26         0.77 o                         
   2   3   0       9971.67       9973.96       118.32 o                         
   3   3   0         12.04         14.29         1.06 o                         
   4   3   0        111.07        109.34         1.84 o                         
   5   3   0        784.61        815.17        12.70 o                         
   6   3   0          5.87          6.41         0.97 o                         
   7   3   0         14.67         15.38         1.35 o                         
   8   3   0        266.37        248.14         5.78 o                         
   9   3   0          2.33          1.31         1.29 o                         
  10   3   0         37.44         40.05         2.40 o                         
  11   3   0         94.42         91.85         3.04 o                         
   0   4   0       2152.35       2054.89        38.04 o                         
   1   4   0       2158.39       1989.84        22.04 o                         
   2   4   0        140.04        133.66         2.04 o                         
   3   4   0         59.07         49.62         1.08 o                         
   4   4   0       2095.78       2315.00        29.15 o                         
   5   4   0        149.96        128.74         2.71 o                         
   6   4   0       1522.85       1487.72        26.46 o                         
   7   4   0         96.67         79.29         2.05 o                         
   8   4   0        107.05        119.54         4.04 o                         
   9   4   0          1.75          1.12         1.08 o                         
  10   4   0          0.76          1.50         1.14 o                         
  11   4   0          0.01         -0.08         0.79 o                         
   1   5   0       1841.12       1712.02        23.68 o                         
   2   5   0        713.06        688.97         7.55 o                         
   3   5   0        280.85        275.14         3.85 o                         
   4   5   0          0.01          0.81         0.53 o                         
   5   5   0        315.18        383.36         6.49 o                         
   6   5   0         67.83         67.64         2.44 o                         
   7   5   0         11.36         16.54         1.12 o                         
   8   5   0          6.16          7.01         1.20 o                         
   9   5   0         22.33         35.60         1.89 o                         
  10   5   0          4.04          4.98         1.12 o                         
  11   5   0         27.21         20.85         1.36 o                         
   0   6   0        161.39        202.28         8.28 o                         
   1   6   0       1833.42       1750.56        24.27 o                         
   2   6   0        261.50        234.02         2.79 o                         
   3   6   0         30.80         36.51         1.03 o                         
   4   6   0        410.95        444.96         6.42 o                         
   5   6   0         25.14         22.80         1.17 o                         
   6   6   0       1666.22       1639.18        29.19 o                         
   7   6   0         49.95         45.14         1.62 o                         
   8   6   0        179.62        208.40         4.82 o                         
   9   6   0         17.22         15.10         1.38 o                         
  10   6   0          4.16          3.57         0.91 o                         
  11   6   0         32.62         34.20         4.04 o                         
   1   7   0       1439.17       1317.34        18.40 o                         
   2   7   0        802.37        713.39         9.72 o                         
   3   7   0       1026.95       1056.03        13.61 o                         
   4   7   0        110.48        110.60         2.28 o                         
   5   7   0        327.92        336.84         6.94 o                         
   6   7   0         74.86         77.65         3.06 o                         
   7   7   0        152.27        144.65         4.26 o                         
   8   7   0        247.08        254.48         5.49 o                         
   9   7   0          0.26         -0.33         0.91 o                         
  10   7   0         13.40         12.72         1.09 o                         
  11   7   0          1.17          4.60         1.16 o                         
   0   8   0       2616.78       2549.16        45.62 o                         
   1   8   0       3656.35       3860.41        50.50 o                         
   2   8   0       4083.85       4291.63        56.20 o                         
   3   8   0        756.67        707.21         9.76 o                         
   4   8   0        564.33        610.80        10.48 o                         
   5   8   0         33.32         36.47         2.03 o                         
   6   8   0         67.55         69.85         3.06 o                         
   7   8   0         14.82         11.50         1.34 o                         
   8   8   0         74.56         69.54         2.39 o                         
   9   8   0         37.11         33.11         1.77 o                         
  10   8   0         22.15         20.63         1.27 o                         
  11   8   0         12.11         12.99         1.57 o                         
   1   9   0        364.51        352.54         6.66 o                         
   2   9   0       1251.57       1284.23        18.24 o                         
   3   9   0         14.76         13.95         1.11 o                         
   4   9   0        132.01        109.84         2.97 o                         
   5   9   0        410.76        385.87         8.78 o                         
   6   9   0        384.46        379.76         6.16 o                         
   7   9   0         13.61         10.25         1.35 o                         
   8   9   0         79.81         81.96         2.58 o                         
   9   9   0         60.58         65.39         2.38 o                         
  10   9   0          7.58          5.83         1.01 o                         
   0  10   0       7824.42       8919.19       183.83 o                         
   1  10   0       1536.70       1718.36        24.14 o                         
   2  10   0        519.59        627.76         9.32 o                         
   3  10   0        314.49        296.29         5.16 o                         
   4  10   0         60.69         56.14         2.12 o                         
   5  10   0          3.41          2.81         1.17 o                         
   6  10   0         17.46         18.12         1.25 o                         
   7  10   0          9.84         10.22         1.43 o                         
   8  10   0        303.02        292.78         6.43 o                         
   9  10   0         47.94         54.89         2.12 o                         
  10  10   0          4.24          2.77         0.98 o                         
   1  11   0          0.41         -0.91         1.20 o                         
   2  11   0       1351.48       1541.57        23.19 o                         
   3  11   0         10.20          3.50         0.81 o                         
   4  11   0         13.53         12.49         1.45 o                         
   5  11   0        370.88        315.80         6.40 o                         
   6  11   0          5.33          6.87         1.26 o                         
   7  11   0         16.62         12.81         1.47 o                         
   8  11   0         18.47         24.59         1.73 o                         
   9  11   0         37.34         39.75         2.05 o                         
  10  11   0          1.75          1.28         0.79 o                         
   0  12   0         32.38         37.94         2.95 o                         
   1  12   0         57.67         58.74         2.60 o                         
   2  12   0         17.32         19.52         1.12 o                         
   3  12   0        352.00        341.62         7.00 o                         
   4  12   0         91.96         83.44         3.08 o                         
   5  12   0         14.86         15.06         1.21 o                         
   6  12   0          0.15          1.52         1.30 o                         
   7  12   0          0.10          1.80         1.14 o                         
   8  12   0         63.29         72.72         2.70 o                         
   9  12   0         54.28         65.84         2.29 o                         
  10  12   0         31.22         31.82         2.01 o                         
   1  13   0         20.45         16.42         1.20 o                         
   2  13   0         84.98         77.42         2.49 o                         
   3  13   0         42.63         20.26         1.51 o                         
   4  13   0          2.55          1.15         0.91 o                         
   5  13   0        229.19        233.50         5.90 o                         
   6  13   0          7.67          6.64         1.51 o                         
   7  13   0        288.41        303.35         7.22 o                         
   8  13   0         69.22         75.41         2.68 o                         
   9  13   0         40.03         39.97         1.93 o                         
   0  14   0         24.80         25.55         2.14 o                         
   1  14   0        137.93        129.75         3.22 o                         
   2  14   0         41.44         38.43         2.14 o                         
   3  14   0        537.66        543.33        11.84 o                         
   4  14   0          4.59          2.11         0.85 o                         
   5  14   0        501.50        511.62        15.40 o                         
   6  14   0        957.73       1035.25        23.37 o                         
   7  14   0         14.46         12.11         1.90 o                         
   8  14   0         91.79         99.66         3.55 o                         
   9  14   0         45.79         56.08         2.25 o                         
   1  15   0        596.64        567.95        11.92 o                         
   2  15   0         57.20         58.75         2.44 o                         
   3  15   0        222.56        215.38         3.60 o                         
   4  15   0        397.15        353.88         7.29 o                         
   5  15   0        269.97        272.72         6.62 o                         
   6  15   0         78.30         83.90         4.31 o                         
   7  15   0        254.08        279.12         7.60 o                         
   8  15   0        225.15        240.84         6.36 o                         
   9  15   0         12.78         12.70         1.07 o                         
   0  16   0          3.69          5.93         1.39 o                         
   1  16   0        409.55        388.64         5.76 o                         
   2  16   0        510.87        467.31         8.03 o                         
   3  16   0          3.59          5.04         0.99 o                         
   4  16   0          0.08          1.39         1.15 o                         
   5  16   0        118.66        132.17         4.15 o                         
   6  16   0        256.05        264.43        11.51 o                         
   7  16   0         21.86         24.93         1.92 o                         
   8  16   0        133.99        144.76         4.13 o                         
   9  16   0         22.49         24.12         1.57 o                         
   1  17   0         41.88         38.56         1.81 o                         
   2  17   0          9.67         11.29         1.21 o                         
   3  17   0        163.79        144.56         3.59 o                         
   4  17   0         38.50         33.44         1.70 o                         
   5  17   0        516.45        558.80        11.85 o                         
   6  17   0          0.22          1.23         1.00 o                         
   7  17   0          2.87          1.00         1.03 o                         
   8  17   0          8.54          8.47         1.48 o                         
   0  18   0          5.91          0.16         1.67 o                         
   1  18   0          1.59          9.11         1.25 o                         
   2  18   0        162.98        163.31         3.99 o                         
   3  18   0          2.42          2.34         0.94 o                         
   4  18   0         68.72         59.44         2.15 o                         
   5  18   0          4.03          5.52         1.05 o                         
   6  18   0          0.01         -0.37         0.90 o                         
   7  18   0          6.89          6.01         1.06 o                         
   8  18   0         17.97         17.25         1.38 o                         
   1  19   0        321.66        285.61         6.61 o                         
   2  19   0          9.21         12.78         1.22 o                         
   3  19   0        144.27        127.61         3.17 o                         
   4  19   0         90.85         89.96         2.74 o                         
   5  19   0         13.81         12.03         1.14 o                         
   6  19   0          1.74          2.56         1.09 o                         
   7  19   0         27.26         28.45         1.59 o                         
   0  20   0        224.32        190.66         7.74 o                         
   1  20   0         17.08          8.90         1.39 o                         
   2  20   0         15.29         13.63         1.24 o                         
   3  20   0          0.07         -0.24         0.82 o                         
   4  20   0         93.29         95.51         3.03 o                         
   5  20   0          1.19          1.70         0.85 o                         
   6  20   0         11.51         14.82         1.30 o                         
   7  20   0         17.99         19.05         2.76 o                         
   1  21   0        120.09        121.86         3.96 o                         
   2  21   0         10.67         13.77         1.17 o                         
   3  21   0          1.20         -0.39         0.76 o                         
   4  21   0          3.76          2.39         0.88 o                         
   5  21   0          0.02         -0.45         0.85 o                         
   6  21   0         15.83         16.63         1.38 o                         
   0  22   0         24.27         21.23         2.35 o                         
   1  22   0         14.26         15.70         1.52 o                         
   2  22   0          0.37          1.25         0.86 o                         
   3  22   0          4.11          3.66         0.82 o                         
   4  22   0          3.30          3.81         0.91 o                         
   5  22   0          7.72          9.27         1.06 o                         
   1  23   0          0.02          0.86         0.93 o                         
   2  23   0         90.48         94.23         2.95 o                         
   3  23   0          0.76          0.93         0.79 o                         
   4  23   0          4.84          4.45         0.81 o                         
   0  24   0        168.50        217.78         7.67 o                         
   1  24   0         63.51         61.95         2.24 o                         
   2  24   0          9.33         10.14         0.98 o                         
   3  24   0         18.24         18.05         1.53 o                         
   1  25   0          7.68          4.54         0.73 o                         
   2  25   0         15.80         13.67         1.38 o                         
 -11   1   1          9.08         10.79         1.27 o                         
 -10   1   1          0.07         -0.69         1.06 o                         
  -9   1   1         60.02         64.03         2.87 o                         
  -8   1   1        126.82        112.92         3.58 o                         
  -7   1   1          0.24          0.51         1.01 o                         
  -6   1   1        246.48        254.51         5.14 o                         
  -5   1   1          6.90          6.87         0.65 o                         
  -4   1   1       1266.03       1325.92        17.73 o                         
  -3   1   1        917.69        936.75        12.54 o                         
  -2   1   1       1907.28       1884.51        24.67 o                         
  -1   1   1         95.28         73.13         1.19 o                         
   0   1   1       1393.06       1369.76        16.31 o                         
   1   1   1        532.23        463.99         5.93 o                         
   2   1   1       3622.50       3562.31        46.56 o                         
   3   1   1       1092.93       1006.15        12.84 o                         
   4   1   1       2504.82       2611.03        32.79 o                         
   5   1   1        245.74        264.32         4.77 o                         
   6   1   1        232.02        220.90         4.64 o                         
   7   1   1          7.74          7.63         1.09 o                         
   8   1   1        132.44        125.51         4.94 o                         
   9   1   1         33.70         46.91         2.93 o                         
  10   1   1         76.58         81.84         3.35 o                         
  11   1   1         20.63         18.69         1.38 o                         
 -11   2   1          4.00          2.24         0.92 o                         
 -10   2   1         10.36          5.79         1.36 o                         
  -9   2   1        310.99        309.88         6.78 o                         
  -8   2   1         51.89         49.42         2.28 o                         
  -7   2   1        501.10        475.50        10.28 o                         
  -6   2   1          1.75          4.27         0.83 o                         
  -5   2   1        922.44       1008.29        14.56 o                         
  -4   2   1        308.51        380.69         5.49 o                         
  -3   2   1       5190.36       5503.84        68.41 o                         
  -2   2   1      10039.25      10436.21       169.23 o                         
  -1   2   1        597.27        519.17         7.52 o                         
   0   2   1        338.65        297.16         3.99 o                         
   1   2   1       6972.02       7008.39        93.23 o                         
   2   2   1      10663.18      11110.06       171.94 o                         
   3   2   1       1946.83       1829.48        22.05 o                         
   4   2   1        354.99        335.53         6.57 o                         
   5   2   1         34.00         26.62         1.21 o                         
   6   2   1         23.29         30.20         1.71 o                         
   7   2   1        226.78        205.76         4.46 o                         
   8   2   1         68.40         75.35         4.09 o                         
   9   2   1         28.77         25.39         3.67 o                         
  10   2   1         67.84         84.38         3.38 o                         
  11   2   1         31.92         28.72         1.65 o                         
 -11   3   1         14.46         11.75         1.26 o                         
 -10   3   1          0.82          0.31         0.87 o                         
  -9   3   1        164.64        166.09         4.91 o                         
  -8   3   1          0.04         -0.14         1.03 o                         
  -7   3   1         23.07         14.80         1.60 o                         
  -6   3   1        704.15        675.60        10.88 o                         
  -5   3   1        430.46        437.34         6.76 o                         
  -4   3   1       2515.97       2613.39        34.43 o                         
  -3   3   1        399.88        454.38         5.73 o                         
  -2   3   1       5566.29       5959.36        77.58 o                         
  -1   3   1         70.74         71.71         1.21 o                         
   0   3   1       7060.36       7231.80        99.75 o                         
   1   3   1       2537.90       2437.82        30.36 o                         
   2   3   1        118.32        117.52         1.89 o                         
   3   3   1         50.98         59.02         1.18 o                         
   4   3   1       4678.19       5122.20        63.92 o                         
   5   3   1        308.76        298.73         5.64 o                         
   6   3   1        168.16        191.62         4.61 o                         
   7   3   1        164.37        148.67         3.10 o                         
   8   3   1        250.47        231.95         7.66 o                         
   9   3   1         44.91         38.06         2.67 o                         
  10   3   1         64.42         68.02         2.98 o                         
  11   3   1         17.52         12.92         1.13 o                         
 -11   4   1          1.13          1.12         0.89 o                         
 -10   4   1          7.39          6.30         1.01 o                         
  -9   4   1        732.88        757.88        14.41 o                         
  -8   4   1        384.06        324.50         7.42 o                         
  -7   4   1        120.04        111.02         3.48 o                         
  -6   4   1        952.11        904.56        14.29 o                         
  -5   4   1        168.77        177.85         3.31 o                         
  -4   4   1         35.67         46.45         1.42 o                         
  -3   4   1        896.27        879.11        11.86 o                         
  -2   4   1        269.47        244.71         3.55 o                         
  -1   4   1       1104.56        989.18        12.47 o                         
   0   4   1       3723.81       3747.55        42.80 o                         
   1   4   1       5928.25       6272.51        77.75 o                         
   2   4   1       1732.32       1833.13        22.02 o                         
   3   4   1       1115.78       1056.57        13.49 o                         
   4   4   1          7.28          7.26         1.02 o                         
   5   4   1         41.72         31.49         1.51 o                         
   6   4   1         26.49         24.98         1.62 o                         
   7   4   1        510.11        455.89         7.04 o                         
   8   4   1         39.76         45.86         2.46 o                         
   9   4   1          2.79          1.47         1.35 o                         
  10   4   1         53.44         56.14         2.96 o                         
  11   4   1         10.55         15.78         1.16 o                         
 -11   5   1         11.09         13.60         1.26 o                         
 -10   5   1         17.51         20.77         1.37 o                         
  -9   5   1         58.54         76.08         2.82 o                         
  -8   5   1        618.53        639.00        12.35 o                         
  -7   5   1        706.08        654.12        10.90 o                         
  -6   5   1        108.38         82.39         2.50 o                         
  -5   5   1          6.81          5.33         0.90 o                         
  -4   5   1         26.90         35.17         1.10 o                         
  -3   5   1        273.70        260.70         3.71 o                         
  -2   5   1         91.65         98.42         1.63 o                         
  -1   5   1      10946.84      11198.62       132.79 o                         
   0   5   1        609.45        623.39         7.36 o                         
   1   5   1      24194.38      21548.67       295.02 o                         
   2   5   1       2636.78       2540.98        30.40 o                         
   3   5   1         52.40         51.37         1.11 o                         
   4   5   1         65.56         80.60         1.69 o                         
   5   5   1         31.06         23.38         1.26 o                         
   6   5   1        232.66        187.97         4.64 o                         
   7   5   1        233.58        205.01         3.68 o                         
   8   5   1        823.26        791.29        13.88 o                         
   9   5   1         65.96         76.79         3.05 o                         
  10   5   1         66.54         70.75         2.94 o                         
  11   5   1          0.65          0.76         0.73 o                         
 -11   6   1         24.56         19.01         1.85 o                         
 -10   6   1         21.78         18.79         1.26 o                         
  -9   6   1        286.01        271.23         6.11 o                         
  -8   6   1       1181.64       1136.26        19.17 o                         
  -7   6   1          9.77         14.59         1.12 o                         
  -6   6   1        108.97         99.93         3.08 o                         
  -5   6   1        176.25        180.24         3.89 o                         
  -4   6   1        270.59        263.28         4.36 o                         
  -3   6   1        110.76        140.73         2.39 o                         
  -2   6   1        121.68        120.23         1.95 o                         
  -1   6   1        973.82        918.36        11.18 o                         
   0   6   1        155.51        126.95         2.08 o                         
   1   6   1        480.71        473.36         5.48 o                         
   2   6   1        518.36        539.71         6.22 o                         
   3   6   1       1023.48       1026.54        12.61 o                         
   4   6   1       2536.41       2562.51        35.82 o                         
   5   6   1         67.29         69.74         2.15 o                         
   6   6   1          5.40          3.70         1.19 o                         
   7   6   1         29.64         30.25         1.56 o                         
   8   6   1          2.14          5.04         0.99 o                         
   9   6   1         32.69         26.94         1.62 o                         
  10   6   1         22.08         23.46         1.76 o                         
  11   6   1          0.53          0.18         0.77 o                         
 -11   7   1         30.11         28.69         2.18 o                         
 -10   7   1        102.35        112.60         3.60 o                         
  -9   7   1        125.82        128.43         5.24 o                         
  -8   7   1        177.09        177.04         4.55 o                         
  -7   7   1        488.76        459.55         8.71 o                         
  -6   7   1        781.04        827.74        15.55 o                         
  -5   7   1        113.55        134.22         4.16 o                         
  -4   7   1          1.23          0.83         0.99 o                         
  -3   7   1        923.37        943.04        12.85 o                         
  -2   7   1          1.26          0.14         0.40 o                         
  -1   7   1       1146.65       1229.50        15.59 o                         
   0   7   1       3957.58       4093.88        51.02 o                         
   1   7   1        906.13        801.75         9.46 o                         
   2   7   1        802.46        779.13         9.23 o                         
   3   7   1        290.14        297.74         4.70 o                         
   4   7   1        569.66        503.24         8.18 o                         
   5   7   1        216.46        234.83         5.19 o                         
   6   7   1       1089.25       1060.58        24.24 o                         
   7   7   1         80.56         64.15         2.24 o                         
   8   7   1        224.88        209.46         4.37 o                         
   9   7   1         23.62         16.46         1.32 o                         
  10   7   1          0.01         -0.38         0.85 o                         
 -11   8   1          0.62          0.75         0.82 o                         
 -10   8   1         18.33         21.06         1.56 o                         
  -9   8   1         13.95         12.86         1.46 o                         
  -8   8   1        302.03        315.85         7.70 o                         
  -7   8   1         95.76         86.05         3.61 o                         
  -6   8   1        320.01        310.76         7.52 o                         
  -5   8   1        206.37        177.68         5.02 o                         
  -4   8   1         82.98         81.66         1.96 o                         
  -3   8   1         14.39         21.08         0.94 o                         
  -2   8   1       4411.18       4840.65        66.65 o                         
  -1   8   1        685.35        678.10         9.66 o                         
   0   8   1       3476.05       3721.11        46.48 o                         
   1   8   1        260.80        285.09         4.01 o                         
   2   8   1          3.07          7.94         0.94 o                         
   3   8   1        122.32        148.03         2.68 o                         
   4   8   1        286.39        286.01         5.08 o                         
   5   8   1         20.67         25.29         1.75 o                         
   6   8   1        120.76        110.64         3.05 o                         
   7   8   1        478.16        466.98         8.19 o                         
   8   8   1        100.25        104.68         2.83 o                         
   9   8   1         33.42         31.76         1.63 o                         
  10   8   1         55.55         65.76         2.72 o                         
 -11   9   1          0.85          0.39         1.18 o                         
 -10   9   1         78.80         78.31         2.79 o                         
  -9   9   1        177.94        163.73         4.55 o                         
  -8   9   1        292.89        308.44         6.74 o                         
  -7   9   1          3.02          2.54         1.16 o                         
  -6   9   1         42.81         42.77         1.75 o                         
  -5   9   1       1066.61       1065.80        23.43 o                         
  -4   9   1         68.40         52.96         1.82 o                         
  -3   9   1         39.05         36.84         1.71 o                         
  -2   9   1        198.54        181.45         3.19 o                         
  -1   9   1         92.82         79.00         1.55 o                         
   0   9   1        146.04        185.77         2.84 o                         
   1   9   1       1860.83       1920.74        24.26 o                         
   2   9   1        104.44        100.69         2.05 o                         
   3   9   1          9.40         15.36         0.91 o                         
   4   9   1         11.67          8.16         0.85 o                         
   5   9   1         13.24         13.04         1.48 o                         
   6   9   1         94.09         86.22         2.52 o                         
   7   9   1         41.46         46.05         2.00 o                         
   8   9   1        111.41         94.17         2.75 o                         
   9   9   1         49.51         43.63         1.72 o                         
  10   9   1          1.48          3.06         0.81 o                         
 -10  10   1          9.09          8.04         1.08 o                         
  -9  10   1         11.16         12.47         1.39 o                         
  -8  10   1        320.82        323.18         6.95 o                         
  -7  10   1        284.89        289.18         9.29 o                         
  -6  10   1        401.28        398.31         6.78 o                         
  -5  10   1         44.38         43.51         2.30 o                         
  -4  10   1          0.85          0.70         1.10 o                         
  -3  10   1        878.33        919.68        15.10 o                         
  -2  10   1        297.61        282.96         5.33 o                         
  -1  10   1        869.33        841.72        12.97 o                         
   0  10   1         49.47         63.54         2.20 o                         
   1  10   1        664.32        646.58         9.46 o                         
   2  10   1        555.27        548.64         8.31 o                         
   3  10   1         22.11         25.04         1.16 o                         
   4  10   1        408.23        408.44         8.23 o                         
   5  10   1        105.56         87.58         3.20 o                         
   6  10   1         56.84         66.06         2.77 o                         
   7  10   1        361.15        324.16         7.67 o                         
   8  10   1          0.13          0.70         0.94 o                         
   9  10   1        108.97        110.16         3.08 o                         
  10  10   1         14.60          8.42         0.99 o                         
 -10  11   1          9.86         12.36         1.16 o                         
  -9  11   1        136.18        133.27         3.75 o                         
  -8  11   1         53.52         59.93         2.43 o                         
  -7  11   1         68.78         65.62         2.82 o                         
  -6  11   1        520.65        503.62        10.83 o                         
  -5  11   1        187.65        171.77         5.47 o                         
  -4  11   1        291.95        295.70         7.03 o                         
  -3  11   1         38.12         42.54         1.58 o                         
  -2  11   1         13.59         21.20         1.21 o                         
  -1  11   1        151.39        161.50         3.81 o                         
   0  11   1          4.61          1.51         0.89 o                         
   1  11   1        412.58        399.39         9.16 o                         
   2  11   1          4.48          4.10         0.69 o                         
   3  11   1         64.02         79.93         2.61 o                         
   4  11   1        512.09        485.12         9.62 o                         
   5  11   1          3.87          2.10         0.92 o                         
   6  11   1         36.44         27.33         2.20 o                         
   7  11   1        804.81        812.61        16.65 o                         
   8  11   1        246.00        244.14         5.91 o                         
   9  11   1        131.14        148.42         3.78 o                         
  10  11   1         25.89         20.47         3.54 o                         
 -10  12   1          5.39          9.68         1.16 o                         
  -9  12   1         29.89         32.44         1.66 o                         
  -8  12   1        314.27        312.38         8.74 o                         
  -7  12   1          4.07          8.15         1.33 o                         
  -6  12   1        225.41        206.56         4.90 o                         
  -5  12   1        121.06        107.05         2.53 o                         
  -4  12   1        308.49        289.37         6.95 o                         
  -3  12   1         39.83         45.09         1.76 o                         
  -2  12   1          9.52          6.23         2.07 o                         
  -1  12   1         93.24        109.06         2.52 o                         
   0  12   1         18.36         22.01         1.26 o                         
   1  12   1        231.20        237.93         4.64 o                         
   2  12   1        170.21        190.10         3.97 o                         
   3  12   1         81.00         74.63         2.46 o                         
   4  12   1         82.83         65.84         2.81 o                         
   5  12   1        358.26        341.19         6.40 o                         
   6  12   1        360.35        376.49         9.85 o                         
   7  12   1        203.06        186.69         5.86 o                         
   8  12   1          0.09         -0.18         0.93 o                         
   9  12   1         14.85         13.90         1.36 o                         
  10  12   1          5.47          9.45         1.77 o                         
 -10  13   1          4.82          6.14         1.18 o                         
  -9  13   1         47.93         51.09         2.02 o                         
  -8  13   1         39.98         38.19         1.98 o                         
  -7  13   1        103.81         96.31         3.38 o                         
  -6  13   1        610.38        572.00        10.97 o                         
  -5  13   1         21.58         21.56         1.66 o                         
  -4  13   1        394.88        406.98         8.35 o                         
  -3  13   1         53.18         49.12         2.99 o                         
  -2  13   1          6.85          7.50         0.89 o                         
  -1  13   1          1.36          0.23         1.93 o                         
   0  13   1        644.31        617.04        10.51 o                         
   1  13   1       1180.08       1190.77        21.22 o                         
   2  13   1         65.22         59.09         2.53 o                         
   3  13   1         12.92          9.90         1.38 o                         
   4  13   1        205.47        200.52         3.79 o                         
   5  13   1        132.20        132.56         4.79 o                         
   6  13   1         63.38         53.86         3.02 o                         
   7  13   1        563.22        591.10        14.18 o                         
   8  13   1        156.48        159.01         4.81 o                         
   9  13   1         55.11         57.49         2.42 o                         
  -9  14   1         16.72         17.00         1.14 o                         
  -8  14   1        133.97        136.34         3.79 o                         
  -7  14   1         19.49         14.59         1.53 o                         
  -6  14   1        142.88        122.40         6.47 o                         
  -5  14   1          3.56          1.99         1.12 o                         
  -4  14   1         75.36         59.91         1.73 o                         
  -3  14   1        462.04        389.83        12.70 o                         
  -2  14   1        116.55        116.42         2.96 o                         
  -1  14   1        428.68        385.73         7.64 o                         
   0  14   1         50.43         47.91         2.21 o                         
   1  14   1         78.25         67.64         2.61 o                         
   2  14   1        618.94        591.63        12.62 o                         
   3  14   1        450.15        424.99         7.99 o                         
   4  14   1          1.07          0.43         0.96 o                         
   5  14   1          6.25          3.38         1.45 o                         
   6  14   1          5.51          3.73         1.40 o                         
   7  14   1        222.90        238.06         6.74 o                         
   8  14   1          7.25          8.32         1.30 o                         
   9  14   1          6.10          6.41         0.98 o                         
  -9  15   1         34.53         29.61         1.74 o                         
  -8  15   1          7.06          7.80         1.25 o                         
  -7  15   1        337.43        347.43         9.93 o                         
  -6  15   1          0.70         -0.45         1.02 o                         
  -5  15   1         44.79         36.45         2.11 o                         
  -4  15   1          9.13          8.86         1.19 o                         
  -3  15   1          9.58         10.17         1.07 o                         
  -2  15   1        310.11        281.29         4.71 o                         
  -1  15   1        245.55        242.22         5.35 o                         
   0  15   1        418.38        446.90         9.68 o                         
   1  15   1          9.80          9.74         1.35 o                         
   2  15   1         14.48         15.58         1.17 o                         
   3  15   1         51.71         45.37         1.57 o                         
   4  15   1          3.17          2.61         1.09 o                         
   5  15   1         14.41         11.61         1.46 o                         
   6  15   1        242.72        266.46         7.40 o                         
   7  15   1         22.81         17.60         1.73 o                         
   8  15   1         20.86         21.93         1.60 o                         
   9  15   1         26.11         20.20         1.47 o                         
  -9  16   1         18.34         19.05         1.44 o                         
  -8  16   1         38.26         37.95         1.95 o                         
  -7  16   1        241.90        243.52         6.72 o                         
  -6  16   1         52.34         60.43         3.13 o                         
  -5  16   1          3.43          1.47         1.08 o                         
  -4  16   1         10.78         11.86         1.22 o                         
  -3  16   1        208.52        214.11         4.57 o                         
  -2  16   1        233.33        214.92         3.95 o                         
  -1  16   1        135.64        130.90         2.92 o                         
   0  16   1         14.33         15.24         1.05 o                         
   1  16   1        183.36        149.42         3.03 o                         
   2  16   1        222.77        191.25         4.16 o                         
   3  16   1         31.23         31.39         1.56 o                         
   4  16   1        539.72        536.39        10.41 o                         
   5  16   1        102.96         96.98         3.09 o                         
   6  16   1        125.83        161.45         6.00 o                         
   7  16   1         14.85         14.58         1.60 o                         
   8  16   1         81.51         94.05         3.72 o                         
   9  16   1         10.16         15.15         1.97 o                         
  -8  17   1         74.31         83.00         2.74 o                         
  -7  17   1          3.94          5.19         1.14 o                         
  -6  17   1        303.22        331.99         7.61 o                         
  -5  17   1         38.49         36.13         2.07 o                         
  -4  17   1         14.00         11.19         1.28 o                         
  -3  17   1         12.12         11.41         1.17 o                         
  -2  17   1        127.71        115.26         3.25 o                         
  -1  17   1         60.71         60.41         3.03 o                         
   0  17   1        200.06        184.65         4.85 o                         
   1  17   1         11.95         13.67         1.38 o                         
   2  17   1        499.29        463.11         9.87 o                         
   3  17   1         10.05          4.62         0.97 o                         
   4  17   1         42.68         45.80         2.13 o                         
   5  17   1        531.33        546.71        12.17 o                         
   6  17   1         95.28         97.56         4.53 o                         
   7  17   1         11.62         14.12         1.52 o                         
   8  17   1          4.92          7.05         0.95 o                         
  -8  18   1          2.16          2.40         0.77 o                         
  -7  18   1         70.61         60.96         2.47 o                         
  -6  18   1          2.77          5.78         1.06 o                         
  -5  18   1        176.82        194.80         4.98 o                         
  -4  18   1         42.41         40.57         1.91 o                         
  -3  18   1          5.98          0.83         0.89 o                         
  -2  18   1        339.16        308.87         7.53 o                         
  -1  18   1        136.98        121.75         3.69 o                         
   0  18   1        148.67        137.93         4.89 o                         
   1  18   1          7.12          9.30         1.27 o                         
   2  18   1         41.45         37.21         1.84 o                         
   3  18   1         26.26         25.30         1.40 o                         
   4  18   1         95.73         98.28         3.10 o                         
   5  18   1          0.78          1.22         0.92 o                         
   6  18   1         22.77         29.42         1.93 o                         
   7  18   1          2.41          0.34         0.88 o                         
   8  18   1         20.48         19.02         1.14 o                         
  -8  19   1          3.66          6.69         2.16 o                         
  -7  19   1         32.41         36.26         1.80 o                         
  -6  19   1          0.41          0.45         0.88 o                         
  -5  19   1         49.54         61.68         2.43 o                         
  -4  19   1        222.13        217.90         6.20 o                         
  -3  19   1         58.63         57.43         2.10 o                         
  -2  19   1         49.50         59.03         2.51 o                         
  -1  19   1         23.60         24.02         2.11 o                         
   0  19   1          5.69          6.35         1.15 o                         
   1  19   1         20.05         14.95         1.90 o                         
   2  19   1         71.29         65.73         2.41 o                         
   3  19   1         21.46         15.74         1.27 o                         
   4  19   1         35.44         40.04         1.95 o                         
   5  19   1          0.00         -0.14         0.88 o                         
   6  19   1         22.41         26.55         1.76 o                         
   7  19   1         14.53         14.49         1.15 o                         
  -7  20   1         19.63         24.33         1.53 o                         
  -6  20   1          0.40          0.92         0.81 o                         
  -5  20   1         11.01          9.01         1.30 o                         
  -4  20   1         57.05         54.38         2.66 o                         
  -3  20   1         11.63          7.13         1.03 o                         
  -2  20   1          5.88          3.91         1.08 o                         
  -1  20   1         25.23         27.06         1.72 o                         
   0  20   1         76.22         89.14         4.40 o                         
   1  20   1         11.46         14.67         1.61 o                         
   2  20   1         12.50         11.01         1.17 o                         
   3  20   1        147.37        138.80         3.46 o                         
   4  20   1         39.81         42.12         1.81 o                         
   5  20   1          0.19          0.14         0.85 o                         
   6  20   1          0.04          0.47         0.83 o                         
   7  20   1         15.36         13.05         1.41 o                         
  -6  21   1          0.48          0.34         0.73 o                         
  -5  21   1         21.13         23.83         1.57 o                         
  -4  21   1        122.28        122.74         3.45 o                         
  -3  21   1        190.03        188.11         6.01 o                         
  -2  21   1          3.76          2.16         1.02 o                         
  -1  21   1         87.47         91.96         3.42 o                         
   0  21   1        238.53        249.17         6.58 o                         
   1  21   1          1.51          0.61         0.91 o                         
   2  21   1          5.81          5.77         0.96 o                         
   3  21   1          0.01          0.26         0.75 o                         
   4  21   1          0.02         -0.40         0.83 o                         
   5  21   1          0.26          0.54         0.76 o                         
   6  21   1          1.01         -0.06         0.82 o                         
  -6  22   1          6.24          1.97         1.18 o                         
  -5  22   1        103.64        105.74         3.49 o                         
  -4  22   1        145.75        151.29         4.13 o                         
  -3  22   1         12.98         12.37         1.12 o                         
  -2  22   1         13.50          7.20         1.03 o                         
  -1  22   1         61.10         62.66         2.75 o                         
   0  22   1         26.32         28.96         1.84 o                         
   1  22   1          1.79          0.89         0.93 o                         
   2  22   1         28.95         29.39         1.52 o                         
   3  22   1         39.18         32.95         1.52 o                         
   4  22   1          6.06          7.00         0.96 o                         
   5  22   1         13.94         14.64         1.46 o                         
  -5  23   1          3.27          0.59         1.18 o                         
  -4  23   1         59.43         58.56         2.54 o                         
  -3  23   1         52.50         48.22         1.89 o                         
  -2  23   1          2.83          2.57         0.82 o                         
  -1  23   1         19.59         16.69         1.39 o                         
   0  23   1          1.44          5.31         1.08 o                         
   1  23   1         30.38         32.66         1.79 o                         
   2  23   1          2.02          1.11         0.83 o                         
   3  23   1          2.19          2.37         0.81 o                         
   4  23   1         24.77         28.18         1.30 o                         
  -4  24   1         77.54         82.36         4.53 o                         
  -3  24   1          0.00         -0.18         0.71 o                         
  -2  24   1         19.31         19.58         1.20 o                         
  -1  24   1          9.66          9.21         1.03 o                         
   0  24   1          0.67          1.47         0.83 o                         
   1  24   1          0.26          0.99         0.78 o                         
   2  24   1          0.90          0.47         0.77 o                         
   3  24   1         13.56          7.30         1.25 o                         
  -2  25   1          1.79          0.00         0.83 o                         
  -1  25   1          6.49          6.29         0.76 o                         
   0  25   1          0.81          0.40         0.66 o                         
   1  25   1          9.32         11.56         0.89 o                         
   2  25   1         57.41         57.07         2.57 o                         
 -11   0   2          4.86          1.77         1.41 o                         
 -10   0   2          0.63         -0.52         1.58 o                         
  -9   0   2          5.30          1.35         1.26 o                         
  -8   0   2          8.36          5.51         1.76 o                         
  -7   0   2         16.86         15.25         2.20 o                         
  -6   0   2         86.66         99.53         3.39 o                         
  -5   0   2        105.85        135.53         3.53 o                         
  -4   0   2        316.80        384.05         7.84 o                         
  -3   0   2       7620.54       8379.57       172.47 o                         
  -2   0   2       8675.24       9688.22       177.95 o                         
  -1   0   2       5158.64       5310.25        97.66 o                         
   0   0   2       5202.57       5392.36        90.98 o                         
   1   0   2      29276.52      23395.89       799.03 o                         
   2   0   2       5026.60       5208.48        87.68 o                         
   3   0   2       2091.12       2205.52        41.08 o                         
   4   0   2       2008.51       2058.63        38.73 o                         
   5   0   2       2026.72       2311.74        48.85 o                         
   6   0   2         71.64         72.41         4.16 o                         
   7   0   2        203.73        174.95         5.85 o                         
   8   0   2         48.22         56.79         4.72 o                         
   9   0   2         17.87         15.40         2.73 o                         
  10   0   2        245.01        307.09        11.38 o                         
  11   0   2        456.87        464.94        22.78 o                         
 -11   1   2          4.21          4.20         1.04 o                         
 -10   1   2         38.68         42.35         2.18 o                         
  -9   1   2          0.34          0.15         0.92 o                         
  -8   1   2        324.10        327.05         6.53 o                         
  -7   1   2         19.18         19.49         1.58 o                         
  -6   1   2         83.84         99.57         2.36 o                         
  -5   1   2         39.22         46.67         1.41 o                         
  -4   1   2       1088.96       1165.86        15.66 o                         
  -3   1   2       2997.81       3041.18        42.00 o                         
  -2   1   2      41870.23      32329.27       613.48 o                         
  -1   1   2       8312.43       8182.88        86.70 o                         
   0   1   2      16757.09      14868.22       176.10 o                         
   1   1   2        274.03        260.79         4.96 o                         
   2   1   2        309.26        310.04         4.18 o                         
   3   1   2         21.89         27.53         0.98 o                         
   4   1   2        670.04        618.34         9.50 o                         
   5   1   2          7.55          4.99         1.33 o                         
   6   1   2        163.97        182.66         5.02 o                         
   7   1   2          1.12          1.40         1.04 o                         
   8   1   2         30.70         36.49         2.61 o                         
   9   1   2         41.81         41.84         2.79 o                         
  10   1   2        204.96        215.75         6.14 o                         
  11   1   2        132.86        132.73         4.58 o                         
 -11   2   2          6.96          5.62         1.11 o                         
 -10   2   2         19.17         18.96         1.41 o                         
  -9   2   2         26.27         21.41         2.05 o                         
  -8   2   2         51.26         53.86         2.16 o                         
  -7   2   2        108.14         97.69         3.11 o                         
  -6   2   2          1.79          4.80         0.75 o                         
  -5   2   2       2589.16       2685.16        37.48 o                         
  -4   2   2        561.90        634.83         8.78 o                         
  -3   2   2         14.28         18.89         0.74 o                         
  -2   2   2       1214.86       1143.89        15.94 o                         
  -1   2   2       1927.83       1783.38        19.71 o                         
   0   2   2        390.37        356.96         4.60 o                         
   1   2   2       7071.88       7511.87        97.59 o                         
   2   2   2        957.75        860.07        10.99 o                         
   3   2   2        363.52        333.82         4.58 o                         
   4   2   2       1616.89       1784.61        26.06 o                         
   5   2   2       2561.45       2799.07        44.54 o                         
   6   2   2         65.80         64.65         2.48 o                         
   7   2   2        103.80        106.13         3.11 o                         
   8   2   2          0.22         -0.28         1.31 o                         
   9   2   2        154.52        155.02         5.40 o                         
  10   2   2          9.15          5.89         1.26 o                         
  11   2   2        159.71        164.75         4.44 o                         
 -11   3   2          1.15          0.22         0.91 o                         
 -10   3   2        125.91        126.89         4.70 o                         
  -9   3   2         11.29          8.80         1.25 o                         
  -8   3   2       1347.69       1403.75        25.27 o                         
  -7   3   2        227.04        226.49         5.93 o                         
  -6   3   2        548.34        596.78         9.79 o                         
  -5   3   2        289.47        258.75         4.58 o                         
  -4   3   2          0.77          0.74         0.53 o                         
  -3   3   2        427.69        412.90         5.79 o                         
  -2   3   2        571.30        531.68         7.60 o                         
  -1   3   2        154.30        163.70         2.19 o                         
   0   3   2       1048.77        883.25        11.14 o                         
   1   3   2          0.80          1.90         0.38 o                         
   2   3   2       4044.15       4065.83        50.65 o                         
   3   3   2         91.10        134.32         2.16 o                         
   4   3   2        477.91        456.74         6.60 o                         
   5   3   2        444.45        489.20         8.78 o                         
   6   3   2         75.93         75.48         2.71 o                         
   7   3   2         95.29         88.50         2.74 o                         
   8   3   2        260.11        275.96         8.09 o                         
   9   3   2          1.30          3.78         1.34 o                         
  10   3   2         41.10         37.32         2.21 o                         
  11   3   2          1.35          2.07         0.75 o                         
 -11   4   2         36.59         33.40         1.56 o                         
 -10   4   2         70.70         68.31         2.73 o                         
  -9   4   2        311.57        292.46         6.52 o                         
  -8   4   2        164.13        165.59         7.78 o                         
  -7   4   2         72.31         68.36         4.64 o                         
  -6   4   2          9.49         13.69         1.33 o                         
  -5   4   2         12.79         13.33         1.09 o                         
  -4   4   2       1315.70       1478.02        20.89 o                         
  -3   4   2       2656.98       2760.80        38.51 o                         
  -2   4   2      17815.44      16485.41       213.99 o                         
  -1   4   2      10472.33      10847.30       150.96 o                         
   0   4   2        169.44        198.20         2.43 o                         
   1   4   2         15.18         20.62         0.66 o                         
   2   4   2       2352.27       2252.93        28.25 o                         
   3   4   2         99.08        111.31         1.93 o                         
   4   4   2         47.01         35.73         1.17 o                         
   5   4   2       1642.87       1844.26        32.24 o                         
   6   4   2          4.94          4.87         1.09 o                         
   7   4   2       1008.16        955.94        17.62 o                         
   8   4   2        195.79        191.60         5.69 o                         
   9   4   2        356.21        343.00         9.14 o                         
  10   4   2         18.20         29.99         2.27 o                         
  11   4   2          4.20          6.56         0.85 o                         
 -11   5   2          0.41          0.28         0.79 o                         
 -10   5   2          3.51          6.29         1.02 o                         
  -9   5   2         32.64         34.33         1.87 o                         
  -8   5   2       1814.37       1855.36        47.98 o                         
  -7   5   2        194.99        176.31         3.44 o                         
  -6   5   2        468.19        487.46         9.60 o                         
  -5   5   2          1.15          1.53         0.68 o                         
  -4   5   2        332.69        379.18         6.77 o                         
  -3   5   2        168.21        169.62         2.59 o                         
  -2   5   2         46.84         37.50         1.04 o                         
  -1   5   2          0.21          2.61         0.40 o                         
   0   5   2      19759.43      18810.40       319.79 o                         
   1   5   2         21.15         15.79         0.74 o                         
   2   5   2        174.91        200.32         2.78 o                         
   3   5   2       4117.03       4539.85        59.51 o                         
   4   5   2        452.67        460.60         6.70 o                         
   5   5   2        166.27        158.82         3.94 o                         
   6   5   2        250.19        239.16         6.14 o                         
   7   5   2        249.17        236.67         5.84 o                         
   8   5   2        134.06        135.82         4.27 o                         
   9   5   2         11.50         12.59         1.57 o                         
  10   5   2         13.52          9.95         1.29 o                         
  11   5   2          0.01          1.01         0.71 o                         
 -11   6   2          2.06          2.48         1.05 o                         
 -10   6   2         45.95         36.99         1.72 o                         
  -9   6   2        254.23        235.54         6.09 o                         
  -8   6   2          7.91          8.30         1.27 o                         
  -7   6   2        146.30        124.15         2.86 o                         
  -6   6   2         71.99         62.19         2.27 o                         
  -5   6   2        165.62        136.18         3.00 o                         
  -4   6   2        291.92        305.68         5.72 o                         
  -3   6   2        241.55        240.96         3.70 o                         
  -2   6   2        881.95        852.11        12.15 o                         
  -1   6   2       2594.55       2588.55        32.33 o                         
   0   6   2       7119.01       7760.99        85.41 o                         
   1   6   2        232.26        252.12         3.34 o                         
   2   6   2        146.34        130.39         2.20 o                         
   3   6   2       1667.82       1764.48        24.81 o                         
   4   6   2         90.35         63.70         1.98 o                         
   5   6   2        679.52        698.36        18.31 o                         
   6   6   2         18.82         11.71         1.57 o                         
   7   6   2        184.51        169.05         3.87 o                         
   8   6   2        143.84        128.24         3.52 o                         
   9   6   2         28.46         23.10         1.58 o                         
  10   6   2        108.11        114.51         3.69 o                         
 -11   7   2          0.11         -0.35         0.73 o                         
 -10   7   2          0.39          0.52         0.93 o                         
  -9   7   2          5.28          2.53         1.34 o                         
  -8   7   2        320.72        345.55         8.27 o                         
  -7   7   2        262.78        234.76         4.61 o                         
  -6   7   2        118.60        109.20         3.04 o                         
  -5   7   2         88.73        111.03         2.65 o                         
  -4   7   2       1748.67       1948.65        27.47 o                         
  -3   7   2        107.93        118.65         2.22 o                         
  -2   7   2       1740.02       1658.23        22.03 o                         
  -1   7   2       1504.69       1403.35        18.66 o                         
   0   7   2        494.05        499.31         6.04 o                         
   1   7   2        843.56        788.30         9.01 o                         
   2   7   2         36.88         40.64         0.92 o                         
   3   7   2        223.17        190.57         3.32 o                         
   4   7   2        333.91        293.54         5.29 o                         
   5   7   2         36.16         47.14         2.03 o                         
   6   7   2        107.47        111.00         2.75 o                         
   7   7   2         25.63         24.72         1.46 o                         
   8   7   2          0.14         -0.57         0.88 o                         
   9   7   2          0.09          0.60         0.97 o                         
  10   7   2         69.84         73.54         5.13 o                         
 -11   8   2          0.16          0.24         0.69 o                         
 -10   8   2          1.30          2.06         1.03 o                         
  -9   8   2         14.28         13.93         1.60 o                         
  -8   8   2        207.22        202.95         6.43 o                         
  -7   8   2        148.96        131.08         3.93 o                         
  -6   8   2        183.06        185.93         4.78 o                         
  -5   8   2        156.35        165.33         3.50 o                         
  -4   8   2         15.19         20.28         1.04 o                         
  -3   8   2       1541.60       1604.58        22.54 o                         
  -2   8   2        663.24        649.20         9.48 o                         
  -1   8   2        695.90        749.29        10.80 o                         
   0   8   2          2.97          1.32         0.44 o                         
   1   8   2        717.12        776.59         9.26 o                         
   2   8   2         20.30         17.15         0.77 o                         
   3   8   2       1346.98       1438.00        21.70 o                         
   4   8   2        398.16        399.65         6.77 o                         
   5   8   2        106.93        110.61         3.47 o                         
   6   8   2         35.26         26.62         1.33 o                         
   7   8   2          6.98          6.03         1.05 o                         
   8   8   2          0.02          0.45         0.84 o                         
   9   8   2         13.74         12.87         1.12 o                         
  10   8   2          0.91          1.80         0.95 o                         
 -11   9   2          1.78          3.75         1.28 o                         
 -10   9   2         10.31         12.60         1.31 o                         
  -9   9   2         15.56         15.93         1.63 o                         
  -8   9   2         39.68         39.03         2.38 o                         
  -7   9   2        205.74        186.67         5.39 o                         
  -6   9   2        134.80        125.66         2.95 o                         
  -5   9   2         42.89         56.77         2.24 o                         
  -4   9   2        512.25        596.46         9.53 o                         
  -3   9   2       1721.78       1833.92        25.73 o                         
  -2   9   2       2604.33       3027.81        44.69 o                         
  -1   9   2       1482.01       1585.12        22.28 o                         
   0   9   2         48.74         42.41         1.12 o                         
   1   9   2        364.96        331.15         4.24 o                         
   2   9   2       1454.63       1503.61        22.54 o                         
   3   9   2          9.11          9.52         0.82 o                         
   4   9   2        153.80        163.22         3.38 o                         
   5   9   2         84.68         77.55         2.71 o                         
   6   9   2         23.16         22.48         1.71 o                         
   7   9   2          3.01          3.21         1.04 o                         
   8   9   2          4.94          4.35         0.96 o                         
   9   9   2         68.53         48.97         1.67 o                         
  10   9   2         35.68         38.78         2.95 o                         
 -10  10   2          0.02          0.03         0.85 o                         
  -9  10   2          7.27          7.01         1.25 o                         
  -8  10   2         29.39         34.44         2.10 o                         
  -7  10   2        194.94        209.42         5.10 o                         
  -6  10   2        342.29        318.23         5.04 o                         
  -5  10   2        444.09        421.95        10.62 o                         
  -4  10   2        394.02        464.16         8.39 o                         
  -3  10   2         13.37         11.05         0.82 o                         
  -2  10   2         26.53         22.92         1.59 o                         
  -1  10   2        766.07        807.29        11.73 o                         
   0  10   2       1085.23       1122.32        15.24 o                         
   1  10   2       1972.54       2188.34        29.05 o                         
   2  10   2       1085.51       1090.57        16.69 o                         
   3  10   2        255.60        242.68         4.49 o                         
   4  10   2          0.28          0.44         0.72 o                         
   5  10   2        237.80        215.00         3.98 o                         
   6  10   2         34.21         35.23         2.11 o                         
   7  10   2          0.80         -0.48         1.01 o                         
   8  10   2          2.13          1.93         0.92 o                         
   9  10   2          0.04         -0.01         0.71 o                         
 -10  11   2         22.60         30.65         1.79 o                         
  -9  11   2         48.60         58.13         2.48 o                         
  -8  11   2          0.07          1.92         1.03 o                         
  -7  11   2        236.92        239.84         5.40 o                         
  -6  11   2        455.14        439.14         8.74 o                         
  -5  11   2          4.69          2.80         2.56 o                         
  -4  11   2         36.41         31.23         1.84 o                         
  -3  11   2         58.82         46.74         1.84 o                         
  -2  11   2        544.33        579.69        10.32 o                         
  -1  11   2       2285.25       2435.57        36.20 o                         
   0  11   2        401.24        413.00         6.77 o                         
   1  11   2         98.60        113.40         2.52 o                         
   2  11   2        357.01        335.77         5.80 o                         
   3  11   2         12.19          7.69         0.88 o                         
   4  11   2          7.21          4.36         1.07 o                         
   5  11   2        318.44        282.70         4.94 o                         
   6  11   2       1603.46       1638.23        31.82 o                         
   7  11   2         96.31         93.88         3.37 o                         
   8  11   2          0.83          0.49         0.95 o                         
   9  11   2          0.98          1.18         0.80 o                         
 -10  12   2          4.94          4.56         0.91 o                         
  -9  12   2          5.15          3.80         1.12 o                         
  -8  12   2        110.60        113.25         4.21 o                         
  -7  12   2         18.36         20.61         1.50 o                         
  -6  12   2         10.67         11.85         1.28 o                         
  -5  12   2        452.29        427.92         6.37 o                         
  -4  12   2        546.68        494.73        10.46 o                         
  -3  12   2        287.61        273.85         5.13 o                         
  -2  12   2          1.82          0.70         0.68 o                         
  -1  12   2         59.03         52.84         1.78 o                         
   0  12   2        492.16        470.92         8.28 o                         
   1  12   2        125.15         96.30         2.48 o                         
   2  12   2         73.14         69.33         3.10 o                         
   3  12   2        287.63        277.18         6.08 o                         
   4  12   2        120.53        109.00         2.70 o                         
   5  12   2        335.42        314.44         8.57 o                         
   6  12   2         20.50         21.96         2.05 o                         
   7  12   2          6.52          9.59         1.38 o                         
   8  12   2         37.12         37.14         3.49 o                         
   9  12   2         18.90         24.35         2.30 o                         
 -10  13   2         66.20         77.38         3.33 o                         
  -9  13   2         41.38         53.80         2.14 o                         
  -8  13   2        158.22        153.56         4.24 o                         
  -7  13   2        101.68         99.11         3.02 o                         
  -6  13   2        154.48        173.08         4.33 o                         
  -5  13   2          0.07          0.37         0.91 o                         
  -4  13   2         56.29         58.12         3.17 o                         
  -3  13   2        186.07        182.11         4.13 o                         
  -2  13   2          0.74          1.42         1.21 o                         
  -1  13   2        163.40        140.50         3.16 o                         
   0  13   2          2.35          0.70         0.77 o                         
   1  13   2         41.68         39.00         1.86 o                         
   2  13   2        365.20        322.31         7.51 o                         
   3  13   2        126.58        123.85         3.93 o                         
   4  13   2       1648.11       1628.28        23.67 o                         
   5  13   2         20.19         24.64         2.14 o                         
   6  13   2         20.89         22.03         2.04 o                         
   7  13   2         31.40         30.96         2.27 o                         
   8  13   2          0.54          0.77         1.02 o                         
   9  13   2         13.80         17.72         1.28 o                         
 -10  14   2         79.07         66.43         2.78 o                         
  -9  14   2        150.00        143.62         4.09 o                         
  -8  14   2         26.21         29.62         2.23 o                         
  -7  14   2         62.53         63.40         2.40 o                         
  -6  14   2        242.14        233.44         5.36 o                         
  -5  14   2        344.03        325.71         6.32 o                         
  -4  14   2         81.74         88.85         2.37 o                         
  -3  14   2         34.10         28.85         1.87 o                         
  -2  14   2         48.93         49.81         3.56 o                         
  -1  14   2          2.30          0.61         0.92 o                         
   0  14   2        114.59        115.59         3.49 o                         
   1  14   2         23.04         14.80         1.69 o                         
   2  14   2        432.29        403.69        10.33 o                         
   3  14   2        702.12        635.05         8.98 o                         
   4  14   2        294.56        266.49         6.61 o                         
   5  14   2       1721.86       1930.84        41.81 o                         
   6  14   2         62.65         73.22         3.52 o                         
   7  14   2         40.67         36.28         2.28 o                         
   8  14   2          0.23         -0.92         0.92 o                         
   9  14   2         47.14         56.67         3.12 o                         
  -9  15   2        104.07        111.70         5.90 o                         
  -8  15   2        207.06        206.26         7.13 o                         
  -7  15   2        250.94        253.41         5.50 o                         
  -6  15   2         10.35         16.45         1.40 o                         
  -5  15   2          0.74          1.44         1.02 o                         
  -4  15   2         12.15         13.07         1.21 o                         
  -3  15   2        159.06        131.48         3.12 o                         
  -2  15   2         84.26         72.00         2.76 o                         
  -1  15   2         11.34         11.30         1.41 o                         
   0  15   2        125.48        112.96         3.57 o                         
   1  15   2          0.58         -0.13         1.11 o                         
   2  15   2        417.70        385.76         6.03 o                         
   3  15   2        896.98        863.71        15.86 o                         
   4  15   2       1902.60       1918.42        33.60 o                         
   5  15   2         66.93         62.30         2.79 o                         
   6  15   2        286.23        301.35         8.06 o                         
   7  15   2         10.88         10.70         1.43 o                         
   8  15   2         58.84         58.05         2.38 o                         
   9  15   2         40.33         45.00         2.69 o                         
  -9  16   2         34.71         26.77         1.38 o                         
  -8  16   2         14.58         17.95         1.44 o                         
  -7  16   2         54.80         63.95         2.90 o                         
  -6  16   2          0.26         -0.96         0.96 o                         
  -5  16   2         88.14         71.13         2.59 o                         
  -4  16   2          6.78          5.21         1.10 o                         
  -3  16   2        534.18        519.22        10.10 o                         
  -2  16   2          0.05          1.06         0.84 o                         
  -1  16   2        412.84        393.07         6.17 o                         
   0  16   2          9.89          7.50         0.89 o                         
   1  16   2        117.31        120.91         2.88 o                         
   2  16   2          0.74          0.29         0.91 o                         
   3  16   2        361.05        327.90         6.40 o                         
   4  16   2          6.50          4.46         1.13 o                         
   5  16   2        457.46        492.63        12.00 o                         
   6  16   2         15.90         19.32         1.76 o                         
   7  16   2         29.77         26.27         1.96 o                         
   8  16   2         36.07         39.93         1.90 o                         
  -9  17   2         17.27         16.93         1.97 o                         
  -8  17   2         17.38         16.41         1.28 o                         
  -7  17   2         44.67         43.80         1.98 o                         
  -6  17   2         85.44         85.65         3.43 o                         
  -5  17   2          8.58          6.07         1.04 o                         
  -4  17   2         54.22         48.97         2.11 o                         
  -3  17   2        137.40        119.22         3.37 o                         
  -2  17   2         48.72         63.35         2.47 o                         
  -1  17   2         27.51         29.52         1.63 o                         
   0  17   2         59.50         56.69         2.20 o                         
   1  17   2          8.46          5.68         1.19 o                         
   2  17   2          0.00         -0.65         0.89 o                         
   3  17   2         51.02         47.01         2.02 o                         
   4  17   2         86.02         86.69         3.19 o                         
   5  17   2         71.14         75.62         2.93 o                         
   6  17   2         73.93         77.66         3.18 o                         
   7  17   2         11.37         11.53         1.34 o                         
   8  17   2         35.54         35.25         1.61 o                         
  -8  18   2         53.86         51.36         1.93 o                         
  -7  18   2          5.29          7.34         0.97 o                         
  -6  18   2         16.38         10.54         1.23 o                         
  -5  18   2         24.42         19.37         1.42 o                         
  -4  18   2        238.74        223.55         5.37 o                         
  -3  18   2         18.89         20.15         1.33 o                         
  -2  18   2         11.76         13.73         1.57 o                         
  -1  18   2        174.73        174.83         4.39 o                         
   0  18   2          0.69         -0.49         0.90 o                         
   1  18   2         31.76         34.98         2.07 o                         
   2  18   2          4.05          1.30         1.04 o                         
   3  18   2         39.61         43.28         2.04 o                         
   4  18   2        574.82        594.79        11.31 o                         
   5  18   2         18.18         23.47         1.66 o                         
   6  18   2         22.77         22.90         1.76 o                         
   7  18   2         10.95         13.98         1.24 o                         
  -8  19   2          4.74          6.32         1.19 o                         
  -7  19   2        136.19        133.42         3.36 o                         
  -6  19   2          0.00         -0.78         0.78 o                         
  -5  19   2          4.32          4.54         1.06 o                         
  -4  19   2         23.18         23.83         1.47 o                         
  -3  19   2          2.97          3.96         1.05 o                         
  -2  19   2        398.91        361.72         8.00 o                         
  -1  19   2          0.93          1.07         0.91 o                         
   0  19   2        117.97        124.59         3.72 o                         
   1  19   2         88.63        104.73         3.36 o                         
   2  19   2         26.72         21.84         1.45 o                         
   3  19   2          0.46         -0.87         0.87 o                         
   4  19   2         49.29         47.92         2.02 o                         
   5  19   2          0.55          2.12         0.96 o                         
   6  19   2          3.43          4.48         1.04 o                         
   7  19   2         53.56         55.99         2.03 o                         
  -7  20   2         12.78         12.59         1.20 o                         
  -6  20   2         35.62         34.21         1.79 o                         
  -5  20   2          4.92          3.07         0.94 o                         
  -4  20   2         61.43         53.22         2.03 o                         
  -3  20   2          0.00          1.03         0.95 o                         
  -2  20   2         11.50         10.50         1.31 o                         
  -1  20   2        495.40        481.82        12.75 o                         
   0  20   2          0.39          1.99         1.01 o                         
   1  20   2         68.57         80.92         3.25 o                         
   2  20   2         25.81         23.25         1.58 o                         
   3  20   2          5.79          4.06         1.00 o                         
   4  20   2          3.85          2.96         0.86 o                         
   5  20   2          4.56          3.12         0.88 o                         
   6  20   2          0.65          0.85         0.78 o                         
  -6  21   2         15.31         21.00         1.30 o                         
  -5  21   2          7.00          6.07         0.95 o                         
  -4  21   2         73.06         74.59         2.53 o                         
  -3  21   2         31.32         30.46         1.66 o                         
  -2  21   2         58.02         53.66         2.26 o                         
  -1  21   2         14.24         11.45         1.26 o                         
   0  21   2         91.64         81.58         3.18 o                         
   1  21   2        101.66        115.49         3.33 o                         
   2  21   2          9.92         11.69         1.23 o                         
   3  21   2         31.62         39.03         1.74 o                         
   4  21   2          9.80          8.81         1.00 o                         
   5  21   2          0.51          1.32         0.77 o                         
  -6  22   2         15.26         14.76         1.77 o                         
  -5  22   2          0.05         -0.90         0.90 o                         
  -4  22   2         19.23         26.91         1.54 o                         
  -3  22   2         10.99         12.17         1.26 o                         
  -2  22   2          0.57          0.52         0.86 o                         
  -1  22   2        140.85        147.09         4.33 o                         
   0  22   2        129.73        150.05         4.36 o                         
   1  22   2         38.70         40.54         1.89 o                         
   2  22   2          9.87          9.58         1.02 o                         
   3  22   2          5.39          3.11         0.81 o                         
   4  22   2          0.79          1.28         0.79 o                         
   5  22   2          4.19          5.94         1.11 o                         
  -5  23   2          0.07          0.39         0.83 o                         
  -4  23   2         14.38         10.70         1.13 o                         
  -3  23   2          8.56          6.66         0.91 o                         
  -2  23   2         29.12         27.81         1.40 o                         
  -1  23   2         12.21         12.71         1.25 o                         
   0  23   2         27.10         31.77         2.02 o                         
   1  23   2         58.91         61.55         2.07 o                         
   2  23   2          2.99          2.08         0.75 o                         
   3  23   2         85.40        105.22         3.24 o                         
   4  23   2         25.29         31.79         1.95 o                         
  -4  24   2         81.14         80.00         4.34 o                         
  -3  24   2         14.60         13.12         0.99 o                         
  -2  24   2          0.92         -0.08         0.66 o                         
  -1  24   2          0.09         -0.10         0.73 o                         
   0  24   2         81.33         90.79         3.22 o                         
   1  24   2         29.80         33.25         1.94 o                         
   2  24   2         20.45         23.28         1.48 o                         
   3  24   2         40.67         36.66         2.95 o                         
  -2  25   2         27.39         30.94         1.51 o                         
  -1  25   2         12.47         10.39         1.53 o                         
   0  25   2          4.28          5.97         0.76 o                         
   1  25   2          7.48          6.79         0.91 o                         
 -11   1   3         34.21         34.49         1.69 o                         
 -10   1   3         58.41         57.64         2.04 o                         
  -9   1   3         81.26         79.22         2.61 o                         
  -8   1   3         96.74         95.43         2.66 o                         
  -7   1   3         10.28         10.71         1.32 o                         
  -6   1   3        178.20        182.49         3.66 o                         
  -5   1   3         41.78         35.13         1.32 o                         
  -4   1   3        195.67        234.71         3.83 o                         
  -3   1   3       1222.06       1313.13        17.47 o                         
  -2   1   3        176.28        161.72         1.78 o                         
  -1   1   3       2730.29       2770.26        33.07 o                         
   0   1   3       6308.11       6706.40        87.22 o                         
   1   1   3         81.02         75.25         1.74 o                         
   2   1   3       4488.94       4649.60        57.91 o                         
   3   1   3        983.24        977.63        13.27 o                         
   4   1   3          0.11          1.77         0.59 o                         
   5   1   3        438.82        455.31         9.06 o                         
   6   1   3         23.84         23.85         1.93 o                         
   7   1   3         22.77         21.14         2.03 o                         
   8   1   3         49.79         61.31         3.31 o                         
   9   1   3         84.92         85.67         5.79 o                         
  10   1   3         65.82         74.85         2.97 o                         
  11   1   3         24.62         24.51         1.68 o                         
 -11   2   3          0.02          0.28         0.78 o                         
 -10   2   3          4.73          3.07         0.86 o                         
  -9   2   3         16.00         18.62         1.40 o                         
  -8   2   3        356.58        348.09         6.63 o                         
  -7   2   3         68.93         68.85         2.63 o                         
  -6   2   3         24.10         35.50         1.42 o                         
  -5   2   3         22.64         17.19         0.98 o                         
  -4   2   3         41.79         60.30         7.99 o                         
  -3   2   3       2024.80       2047.52        26.96 o                         
  -2   2   3      14304.86      14843.55       175.13 o                         
  -1   2   3        437.51        411.04         4.56 o                         
   0   2   3        563.32        534.79         7.24 o                         
   1   2   3         20.97         23.40         0.72 o                         
   2   2   3       1253.22       1209.72        16.16 o                         
   3   2   3         25.61         32.99         1.09 o                         
   4   2   3         17.81         26.57         1.18 o                         
   5   2   3          8.28          5.36         0.85 o                         
   6   2   3        688.55        664.15        14.19 o                         
   7   2   3          8.00         10.16         1.51 o                         
   8   2   3         87.02         97.06         4.29 o                         
   9   2   3        204.83        229.47         6.88 o                         
  10   2   3          0.14         -0.05         0.97 o                         
  11   2   3          6.96          7.71         0.88 o                         
 -11   3   3         11.31          8.63         0.89 o                         
 -10   3   3        105.76        112.94         3.54 o                         
  -9   3   3        225.02        243.37         5.16 o                         
  -8   3   3        208.04        194.27         5.12 o                         
  -7   3   3          4.43          3.49         1.13 o                         
  -6   3   3         22.45         19.21         1.38 o                         
  -5   3   3         18.58         23.30         1.35 o                         
  -4   3   3       5106.55       5692.49        83.18 o                         
  -3   3   3       3613.41       3891.17        50.85 o                         
  -2   3   3        402.08        358.27         4.38 o                         
  -1   3   3      12700.84      13247.12       165.63 o                         
   0   3   3       1986.56       1864.77        23.42 o                         
   1   3   3       1031.89        950.94        12.75 o                         
   2   3   3        193.93        194.71         3.07 o                         
   3   3   3          0.84          2.05         0.50 o                         
   4   3   3       2746.42       2991.59        43.34 o                         
   5   3   3        352.44        357.76         8.25 o                         
   6   3   3          5.01          3.19         1.54 o                         
   7   3   3        322.72        301.12         7.79 o                         
   8   3   3          0.00          0.45         1.39 o                         
   9   3   3        148.76        147.43         4.98 o                         
  10   3   3         26.06         30.00         2.07 o                         
 -11   4   3          0.06          0.67         0.81 o                         
 -10   4   3         54.30         47.82         2.21 o                         
  -9   4   3          0.14         -0.12         0.91 o                         
  -8   4   3       2261.37       2194.94        35.45 o                         
  -7   4   3         77.58         84.77         2.97 o                         
  -6   4   3        511.54        547.41         9.71 o                         
  -5   4   3          8.39         15.45         1.39 o                         
  -4   4   3         52.50         59.58         2.26 o                         
  -3   4   3        349.26        323.63         4.97 o                         
  -2   4   3        658.00        683.16         9.24 o                         
  -1   4   3       2691.07       2704.08        29.90 o                         
   0   4   3       4622.57       4739.43        58.88 o                         
   1   4   3       1774.51       1719.52        21.61 o                         
   2   4   3       1033.89       1114.47        14.93 o                         
   3   4   3        319.68        353.28         5.20 o                         
   4   4   3        587.23        636.93         9.56 o                         
   5   4   3         84.55         86.42         2.52 o                         
   6   4   3        181.05        171.39         5.54 o                         
   7   4   3         15.51         12.06         1.50 o                         
   8   4   3        107.81        103.69         3.79 o                         
   9   4   3        156.12        165.17         5.30 o                         
  10   4   3         28.45         33.26         2.33 o                         
 -11   5   3          0.94          1.04         0.86 o                         
 -10   5   3        156.31        168.46         4.66 o                         
  -9   5   3          7.00         12.19         1.33 o                         
  -8   5   3        376.80        322.24         8.73 o                         
  -7   5   3         15.02         15.55         1.18 o                         
  -6   5   3        406.74        386.33         6.82 o                         
  -5   5   3         57.16         58.36         1.87 o                         
  -4   5   3        214.84        211.04         4.04 o                         
  -3   5   3        230.87        250.73         3.77 o                         
  -2   5   3       1350.18       1388.26        18.43 o                         
  -1   5   3       5087.49       5544.30        65.98 o                         
   0   5   3       3007.58       2974.18        32.88 o                         
   1   5   3       4069.36       4125.04        53.93 o                         
   2   5   3         39.61         55.00         1.33 o                         
   3   5   3         10.80          8.97         0.65 o                         
   4   5   3       1030.74        945.19        14.64 o                         
   5   5   3          8.24         12.70         1.20 o                         
   6   5   3         74.74         67.79         2.56 o                         
   7   5   3        207.95        202.82         6.17 o                         
   8   5   3         47.59         41.91         2.17 o                         
   9   5   3         33.82         37.76         2.33 o                         
  10   5   3         37.48         45.28         2.18 o                         
 -11   6   3         11.07          6.80         0.97 o                         
 -10   6   3          0.01         -0.03         1.02 o                         
  -9   6   3          5.93          7.97         1.43 o                         
  -8   6   3        292.81        318.90         8.49 o                         
  -7   6   3        141.85        131.74         2.73 o                         
  -6   6   3         16.81         17.66         1.26 o                         
  -5   6   3        111.22        131.76         5.34 o                         
  -4   6   3        592.76        689.81        11.51 o                         
  -3   6   3        116.07        122.77         2.18 o                         
  -2   6   3         38.82         33.95         1.27 o                         
  -1   6   3        189.02        187.02         2.53 o                         
   0   6   3       3244.22       3316.04        36.68 o                         
   1   6   3       3340.58       3506.72        48.40 o                         
   2   6   3        848.17        922.01        13.24 o                         
   3   6   3        292.94        269.01         4.41 o                         
   4   6   3        210.09        194.10         4.00 o                         
   5   6   3         31.06         28.75         1.65 o                         
   6   6   3        180.45        163.68         3.21 o                         
   7   6   3         35.86         30.21         1.75 o                         
   8   6   3        422.83        408.50         7.90 o                         
   9   6   3          1.94         -0.48         0.87 o                         
  10   6   3         37.37         38.25         2.43 o                         
 -11   7   3          5.22          4.74         0.86 o                         
 -10   7   3        157.67        159.17         4.69 o                         
  -9   7   3        219.29        239.65         7.97 o                         
  -8   7   3        109.97        103.86         5.14 o                         
  -7   7   3         33.69         29.66         1.41 o                         
  -6   7   3          3.07          2.64         1.90 o                         
  -5   7   3         27.52         33.76         1.65 o                         
  -4   7   3       1976.24       2160.47        34.36 o                         
  -3   7   3       1049.29       1125.89        15.22 o                         
  -2   7   3        459.03        438.70         6.22 o                         
  -1   7   3        610.53        580.40         7.01 o                         
   0   7   3          2.05          1.01         0.35 o                         
   1   7   3         22.00         19.31         0.65 o                         
   2   7   3       4027.93       4420.97        64.84 o                         
   3   7   3         74.89         80.96         1.87 o                         
   4   7   3        603.75        671.37        10.71 o                         
   5   7   3        289.11        305.82         6.58 o                         
   6   7   3         58.46         43.97         1.50 o                         
   7   7   3        174.87        158.94         3.75 o                         
   8   7   3          1.05          1.89         0.99 o                         
   9   7   3         36.50         31.43         1.68 o                         
  10   7   3          9.70          9.93         1.39 o                         
 -11   8   3         10.36          8.15         0.91 o                         
 -10   8   3         10.72         10.73         1.30 o                         
  -9   8   3          1.33          2.02         1.24 o                         
  -8   8   3         46.52         46.52         4.43 o                         
  -7   8   3         56.67         47.18         2.35 o                         
  -6   8   3        112.00         98.97         2.99 o                         
  -5   8   3        708.88        726.30        12.37 o                         
  -4   8   3        667.28        692.95        12.53 o                         
  -3   8   3       4807.69       5379.04        70.45 o                         
  -2   8   3        829.98        827.55        11.95 o                         
  -1   8   3        656.78        718.71        10.43 o                         
   0   8   3       3722.30       4083.56        48.87 o                         
   1   8   3       1451.46       1612.10        18.81 o                         
   2   8   3        984.98       1073.52        13.29 o                         
   3   8   3        332.13        300.89         5.25 o                         
   4   8   3        442.10        441.73         7.45 o                         
   5   8   3        186.39        160.59         4.13 o                         
   6   8   3         80.97         66.37         2.43 o                         
   7   8   3         67.35         78.30         2.60 o                         
   8   8   3          3.99          2.08         0.97 o                         
   9   8   3         24.04         17.94         1.18 o                         
  10   8   3          0.12          0.84         0.90 o                         
 -11   9   3          0.41         -0.33         0.67 o                         
 -10   9   3         44.90         47.65         2.23 o                         
  -9   9   3         15.52         15.66         1.61 o                         
  -8   9   3         71.40         78.83         3.99 o                         
  -7   9   3         55.42         52.90         2.19 o                         
  -6   9   3          0.25          0.48         1.01 o                         
  -5   9   3        142.22        174.09         6.27 o                         
  -4   9   3         88.13        102.77         3.21 o                         
  -3   9   3        248.95        233.94         4.57 o                         
  -2   9   3         81.31         90.01         1.93 o                         
  -1   9   3       4495.84       4914.13        67.89 o                         
   0   9   3       2299.69       2416.23        29.17 o                         
   1   9   3        154.17        125.14         1.95 o                         
   2   9   3         86.43         86.98         2.90 o                         
   3   9   3          9.34          9.03         0.86 o                         
   4   9   3         81.71         81.32         2.20 o                         
   5   9   3        236.25        238.85         4.90 o                         
   6   9   3         22.88         19.19         1.56 o                         
   7   9   3          1.40          3.12         1.16 o                         
   8   9   3          4.52          5.76         0.99 o                         
   9   9   3         62.01         65.42         2.34 o                         
  10   9   3        109.51         88.10         4.73 o                         
 -11  10   3          9.32         12.20         1.57 o                         
 -10  10   3          0.13          0.75         0.85 o                         
  -9  10   3        143.59        151.34         4.33 o                         
  -8  10   3          1.01         -0.18         1.25 o                         
  -7  10   3        231.50        242.57         5.42 o                         
  -6  10   3          1.11          1.10         0.79 o                         
  -5  10   3         38.46         33.64         2.04 o                         
  -4  10   3        170.47        150.59         3.30 o                         
  -3  10   3        268.26        232.51         4.38 o                         
  -2  10   3       2004.83       2136.86        29.99 o                         
  -1  10   3        824.96        855.52        12.45 o                         
   0  10   3        505.65        517.91         8.31 o                         
   1  10   3       2102.12       2106.90        25.59 o                         
   2  10   3          9.15         11.71         0.87 o                         
   3  10   3        154.76        149.53         3.21 o                         
   4  10   3        326.83        322.24         5.89 o                         
   5  10   3        225.79        215.35         4.06 o                         
   6  10   3         10.92         10.88         1.39 o                         
   7  10   3         64.33         62.11         2.59 o                         
   8  10   3         71.42         75.26         2.74 o                         
   9  10   3          0.07          0.20         0.83 o                         
 -10  11   3         80.79         83.52         2.75 o                         
  -9  11   3         21.81         16.76         1.53 o                         
  -8  11   3          0.67          1.80         0.97 o                         
  -7  11   3         45.43         41.43         1.99 o                         
  -6  11   3          9.21          9.47         1.21 o                         
  -5  11   3         17.68         21.31         2.01 o                         
  -4  11   3          1.80          4.13         1.25 o                         
  -3  11   3       1009.47       1095.65        19.37 o                         
  -2  11   3         16.02         24.88         1.11 o                         
  -1  11   3         65.56         61.97         1.65 o                         
   0  11   3        345.87        340.00         5.80 o                         
   1  11   3       2983.99       2852.15        39.90 o                         
   2  11   3          3.28          2.43         0.84 o                         
   3  11   3          6.98          9.81         1.08 o                         
   4  11   3         62.01         64.36         2.47 o                         
   5  11   3       2460.26       2323.69        44.43 o                         
   6  11   3         97.14         92.36         4.98 o                         
   7  11   3        186.38        179.99         6.17 o                         
   8  11   3         49.01         53.52         2.22 o                         
   9  11   3        108.98         96.64         3.51 o                         
 -10  12   3         46.51         56.82         2.33 o                         
  -9  12   3         99.94        102.68         3.21 o                         
  -8  12   3        265.71        285.11         8.37 o                         
  -7  12   3         72.73         72.16         2.63 o                         
  -6  12   3        322.62        292.93         5.83 o                         
  -5  12   3         77.33         52.20         1.70 o                         
  -4  12   3        148.17        148.85         3.66 o                         
  -3  12   3        268.66        274.00         5.59 o                         
  -2  12   3        388.46        366.98         6.48 o                         
  -1  12   3        196.74        219.11         4.43 o                         
   0  12   3          0.13          1.09         0.64 o                         
   1  12   3        284.73        265.25         5.76 o                         
   2  12   3        467.43        442.15         8.12 o                         
   3  12   3        525.18        489.63         9.83 o                         
   4  12   3         38.39         33.37         1.45 o                         
   5  12   3        212.81        218.70         5.70 o                         
   6  12   3        218.85        238.23         6.05 o                         
   7  12   3         89.99        106.46         3.47 o                         
   8  12   3        127.04        142.06         3.77 o                         
   9  12   3          0.00          1.10         0.96 o                         
 -10  13   3         99.05         93.80         5.12 o                         
  -9  13   3        166.18        163.60         5.18 o                         
  -8  13   3          1.72          2.84         0.91 o                         
  -7  13   3         81.04         68.77         2.57 o                         
  -6  13   3        216.96        192.54         4.28 o                         
  -5  13   3          1.01          0.19         0.92 o                         
  -4  13   3        155.01        149.66         2.96 o                         
  -3  13   3        201.56        221.35         4.85 o                         
  -2  13   3        197.89        189.86         4.03 o                         
  -1  13   3         19.37         28.76         1.54 o                         
   0  13   3        229.02        264.11         6.70 o                         
   1  13   3        478.62        469.91         9.97 o                         
   2  13   3        101.12         71.84         2.99 o                         
   3  13   3        200.64        176.69         3.57 o                         
   4  13   3        455.92        452.52         8.38 o                         
   5  13   3       1220.88       1221.97        29.36 o                         
   6  13   3         85.24        100.60         3.98 o                         
   7  13   3        343.65        369.52         8.23 o                         
   8  13   3        126.27        128.97         3.98 o                         
   9  13   3          7.49          6.49         1.08 o                         
 -10  14   3          3.41          2.63         0.98 o                         
  -9  14   3         79.63         77.58         2.74 o                         
  -8  14   3         58.57         48.44         1.89 o                         
  -7  14   3         19.52         18.08         1.40 o                         
  -6  14   3        172.15        153.31         3.99 o                         
  -5  14   3         81.07         66.53         2.30 o                         
  -4  14   3         90.73         92.73         2.43 o                         
  -3  14   3        129.27        127.70         2.87 o                         
  -2  14   3         58.85         52.60         4.76 o                         
  -1  14   3         59.51         33.79         1.73 o                         
   0  14   3         12.61          8.41         1.13 o                         
   1  14   3       2024.00       2110.70        45.19 o                         
   2  14   3         81.92         79.33         2.70 o                         
   3  14   3          6.13          5.41         0.91 o                         
   4  14   3         90.85         85.34         3.36 o                         
   5  14   3        113.07        115.73         4.13 o                         
   6  14   3         51.49         69.55         3.31 o                         
   7  14   3         71.36         89.30         3.44 o                         
   8  14   3          0.00          0.87         0.94 o                         
   9  14   3          0.27         -0.82         0.82 o                         
  -9  15   3         33.25         29.72         1.61 o                         
  -8  15   3         10.93         14.15         1.07 o                         
  -7  15   3          6.01          4.13         0.97 o                         
  -6  15   3         73.98         76.31         2.47 o                         
  -5  15   3         82.43         73.84         2.45 o                         
  -4  15   3         37.91         41.29         1.97 o                         
  -3  15   3        468.28        461.16         7.04 o                         
  -2  15   3          6.84          6.10         1.74 o                         
  -1  15   3        208.21        217.76         7.23 o                         
   0  15   3          3.57          2.45         0.88 o                         
   1  15   3        259.80        269.90         4.85 o                         
   2  15   3          2.22          0.51         0.83 o                         
   3  15   3          5.30          5.47         1.26 o                         
   4  15   3          8.08          5.51         1.31 o                         
   5  15   3          0.03          0.57         1.09 o                         
   6  15   3         11.18         15.85         1.70 o                         
   7  15   3        217.46        239.33         6.43 o                         
   8  15   3         13.52         12.73         1.18 o                         
  -9  16   3          0.00          1.60         0.89 o                         
  -8  16   3        136.98        144.93         3.67 o                         
  -7  16   3        148.41        146.74         3.56 o                         
  -6  16   3         12.35         13.86         1.18 o                         
  -5  16   3         11.54         11.04         1.14 o                         
  -4  16   3         97.81         81.83         2.77 o                         
  -3  16   3          9.34          9.15         1.23 o                         
  -2  16   3        360.16        336.01         9.52 o                         
  -1  16   3       1013.90        993.43        13.97 o                         
   0  16   3        220.22        195.60         3.64 o                         
   1  16   3         41.59         44.87         2.02 o                         
   2  16   3        167.97        148.83         3.88 o                         
   3  16   3        102.27        100.51         3.27 o                         
   4  16   3        198.16        192.31         6.78 o                         
   5  16   3        101.07        100.47         3.43 o                         
   6  16   3         28.09         36.42         2.24 o                         
   7  16   3        108.92        129.08         4.01 o                         
   8  16   3         98.85        100.44         3.55 o                         
  -8  17   3          4.68          2.23         0.89 o                         
  -7  17   3          0.63          1.78         1.02 o                         
  -6  17   3         42.44         36.90         1.86 o                         
  -5  17   3        104.59        114.73         4.87 o                         
  -4  17   3          2.55          5.11         1.07 o                         
  -3  17   3        262.46        233.39         5.29 o                         
  -2  17   3         22.62         16.86         1.49 o                         
  -1  17   3        155.54        141.96         3.69 o                         
   0  17   3        304.11        304.52         6.33 o                         
   1  17   3        219.87        190.82         4.75 o                         
   2  17   3        596.56        569.83        10.79 o                         
   3  17   3         36.72         38.35         1.83 o                         
   4  17   3         61.77         58.38         2.41 o                         
   5  17   3         79.70         80.22         2.90 o                         
   6  17   3          0.20          0.41         1.06 o                         
   7  17   3          3.54          2.47         0.99 o                         
   8  17   3         10.24          6.85         1.01 o                         
  -8  18   3         82.30         86.94         3.64 o                         
  -7  18   3         13.63         10.39         1.05 o                         
  -6  18   3         87.48         99.00         4.16 o                         
  -5  18   3         58.78         61.85         2.86 o                         
  -4  18   3          0.21         -1.01         1.01 o                         
  -3  18   3          2.08          3.37         1.34 o                         
  -2  18   3         21.09         25.17         1.56 o                         
  -1  18   3        433.20        460.11         9.03 o                         
   0  18   3        924.00        908.33        20.09 o                         
   1  18   3        235.27        228.66         5.10 o                         
   2  18   3        204.59        201.04         4.66 o                         
   3  18   3         51.59         52.00         2.17 o                         
   4  18   3        236.04        238.67         6.81 o                         
   5  18   3         21.29         22.49         1.58 o                         
   6  18   3          0.16          1.43         1.04 o                         
   7  18   3          2.24          0.55         0.94 o                         
  -8  19   3          1.63          2.75         1.97 o                         
  -7  19   3          2.00         -0.03         0.86 o                         
  -6  19   3          2.58          1.17         0.84 o                         
  -5  19   3         72.14         81.92         2.79 o                         
  -4  19   3         20.28         25.00         1.71 o                         
  -3  19   3        234.70        207.97         5.32 o                         
  -2  19   3          3.92          3.10         0.97 o                         
  -1  19   3        194.22        188.00         4.40 o                         
   0  19   3         15.03         17.39         1.36 o                         
   1  19   3         80.84         81.29         3.27 o                         
   2  19   3         28.46         35.30         2.41 o                         
   3  19   3         24.77         25.83         1.70 o                         
   4  19   3          0.20          0.84         0.88 o                         
   5  19   3         23.16         24.59         1.53 o                         
   6  19   3          1.75         -0.15         0.88 o                         
   7  19   3         45.55         52.44         1.82 o                         
  -7  20   3          0.26         -0.26         0.74 o                         
  -6  20   3         26.07         28.69         1.63 o                         
  -5  20   3          3.37          0.74         0.84 o                         
  -4  20   3          0.11          0.04         0.96 o                         
  -3  20   3         20.35         15.84         1.45 o                         
  -2  20   3          1.02          1.45         0.88 o                         
  -1  20   3         21.30         18.66         1.33 o                         
   0  20   3         41.85         42.38         1.86 o                         
   1  20   3          0.40         -0.25         1.08 o                         
   2  20   3         97.72        107.44         3.24 o                         
   3  20   3         27.03         24.82         1.36 o                         
   4  20   3          5.81          3.76         1.03 o                         
   5  20   3         49.19         46.75         1.81 o                         
   6  20   3          0.10          0.24         0.71 o                         
  -6  21   3          0.01          0.93         0.93 o                         
  -5  21   3          0.06          0.62         0.92 o                         
  -4  21   3         25.27         22.97         1.44 o                         
  -3  21   3         33.25         36.52         3.35 o                         
  -2  21   3         11.58          9.72         1.18 o                         
  -1  21   3         24.87         28.84         1.51 o                         
   0  21   3         13.92         14.29         1.27 o                         
   1  21   3         20.51         20.59         1.44 o                         
   2  21   3         11.37         10.78         1.30 o                         
   3  21   3         11.10          7.32         0.89 o                         
   4  21   3         64.76         68.73         3.11 o                         
   5  21   3          8.65          8.80         0.93 o                         
   6  21   3          0.49          0.98         1.18 o                         
  -6  22   3         34.82         27.37         2.36 o                         
  -5  22   3         77.22         69.10         2.53 o                         
  -4  22   3          6.76          5.07         0.89 o                         
  -3  22   3        115.05        115.42         3.47 o                         
  -2  22   3          5.00          9.18         1.03 o                         
  -1  22   3         52.33         45.15         2.17 o                         
   0  22   3         16.94         17.19         1.28 o                         
   1  22   3         20.56         22.07         1.41 o                         
   2  22   3          9.65         14.78         1.30 o                         
   3  22   3         74.61         82.68         2.66 o                         
   4  22   3         59.46         66.63         3.50 o                         
   5  22   3        120.03        120.45         6.11 o                         
  -5  23   3         63.52         68.94         4.14 o                         
  -4  23   3         78.58         81.30         2.38 o                         
  -3  23   3         17.70         18.87         1.25 o                         
  -2  23   3          5.36          4.50         0.84 o                         
  -1  23   3         15.37         18.46         1.37 o                         
   0  23   3         56.39         66.17         3.03 o                         
   1  23   3         54.30         52.90         2.20 o                         
   2  23   3         22.85         27.37         1.47 o                         
   3  23   3          4.23          5.13         0.83 o                         
   4  23   3        114.42        111.96         5.91 o                         
  -4  24   3         17.40         17.52         1.97 o                         
  -3  24   3          4.83          6.60         0.81 o                         
  -2  24   3          9.33          7.53         0.83 o                         
  -1  24   3          1.61          1.65         0.73 o                         
   0  24   3         26.23         24.89         1.40 o                         
   1  24   3         65.89         70.82         2.25 o                         
   2  24   3          7.23          9.43         0.88 o                         
   3  24   3         13.72         13.78         1.77 o                         
  -2  25   3         10.89          8.46         1.57 o                         
  -1  25   3          0.19          0.59         0.83 o                         
   0  25   3          0.01          0.00         0.68 o                         
   1  25   3         87.49         85.10         3.27 o                         
 -11   0   4        136.37        125.34         4.29 o                         
 -10   0   4        213.95        217.49         6.00 o                         
  -9   0   4         90.28         94.07         3.95 o                         
  -8   0   4         16.27         19.42         1.97 o                         
  -7   0   4        551.16        486.31        19.31 o                         
  -6   0   4        545.70        549.67        12.84 o                         
  -5   0   4       5381.13       6294.73       130.35 o                         
  -4   0   4       3145.19       3489.34        72.48 o                         
  -3   0   4       1532.11       1668.86        31.28 o                         
  -2   0   4        856.64        905.06        12.68 o                         
  -1   0   4       4794.50       5106.99        86.05 o                         
   0   0   4      33500.04      29478.06       869.30 o                         
   1   0   4       1247.27       1351.32        23.06 o                         
   2   0   4        247.75        237.33         5.08 o                         
   3   0   4        957.52        906.21        17.51 o                         
   4   0   4        733.73        811.68        18.07 o                         
   5   0   4         60.51         75.35         3.64 o                         
   6   0   4        273.66        218.47         6.00 o                         
   7   0   4        129.41        164.47         6.14 o                         
   8   0   4        797.80        771.78        25.82 o                         
   9   0   4        154.08        157.07         7.36 o                         
  10   0   4         91.35         88.06         8.08 o                         
 -11   1   4         68.69         58.07         1.76 o                         
 -10   1   4        391.30        412.13         7.09 o                         
  -9   1   4       1003.10       1082.00        17.05 o                         
  -8   1   4        508.19        526.14         8.90 o                         
  -7   1   4        419.16        429.51         8.06 o                         
  -6   1   4        550.00        540.99         9.60 o                         
  -5   1   4       1021.52       1153.16        18.83 o                         
  -4   1   4        308.17        300.10         4.75 o                         
  -3   1   4       7304.16       8124.72       105.84 o                         
  -2   1   4       2364.57       2225.66        21.74 o                         
  -1   1   4      18413.26      18755.19       232.32 o                         
   0   1   4       8892.65       9732.49       120.64 o                         
   1   1   4          4.28          9.74         0.51 o                         
   2   1   4         33.46         25.73         1.09 o                         
   3   1   4        717.89        802.12        11.71 o                         
   4   1   4        195.94        191.87         3.77 o                         
   5   1   4         44.44         43.77         1.74 o                         
   6   1   4          3.23          2.74         0.93 o                         
   7   1   4         15.13         20.34         1.78 o                         
   8   1   4        118.60        129.22         4.90 o                         
   9   1   4        673.96        757.84        17.74 o                         
  10   1   4          6.22         11.62         1.27 o                         
 -11   2   4         44.94         47.80         1.76 o                         
 -10   2   4          4.03          6.07         0.94 o                         
  -9   2   4         25.90         27.58         1.45 o                         
  -8   2   4         11.38         13.92         1.26 o                         
  -7   2   4        174.27        180.39         4.18 o                         
  -6   2   4        336.33        369.81         6.93 o                         
  -5   2   4        837.70        888.62        13.83 o                         
  -4   2   4        384.47        380.65         6.25 o                         
  -3   2   4       1050.00       1031.63        15.02 o                         
  -2   2   4       2112.57       2207.71        24.48 o                         
  -1   2   4       1053.91       1016.97        12.34 o                         
   0   2   4       7816.62       8872.29       105.31 o                         
   1   2   4         14.59         15.01         0.63 o                         
   2   2   4       1027.31        968.47        16.30 o                         
   3   2   4        455.68        515.05         7.82 o                         
   4   2   4        125.50        122.91         2.55 o                         
   5   2   4        100.89         94.38         2.73 o                         
   6   2   4          2.86          4.43         0.99 o                         
   7   2   4          9.83          8.33         1.33 o                         
   8   2   4        388.04        381.74        11.42 o                         
   9   2   4         19.21         17.53         1.80 o                         
  10   2   4          3.43          4.35         0.98 o                         
 -11   3   4          2.57          0.66         0.82 o                         
 -10   3   4         35.38         29.83         1.47 o                         
  -9   3   4        318.98        291.68         6.34 o                         
  -8   3   4        408.88        383.71         7.45 o                         
  -7   3   4        372.27        350.65         6.92 o                         
  -6   3   4        192.83        190.22         3.87 o                         
  -5   3   4        103.83         93.63         2.30 o                         
  -4   3   4        162.52        142.56         2.87 o                         
  -3   3   4       1893.60       1977.69        27.54 o                         
  -2   3   4       4854.24       5328.43        58.69 o                         
  -1   3   4       6559.47       7372.67        81.12 o                         
   0   3   4         67.14         73.46         1.36 o                         
   1   3   4        202.64        208.75         3.22 o                         
   2   3   4          2.25          5.97         0.58 o                         
   3   3   4       1881.99       2106.19        29.58 o                         
   4   3   4       1507.62       1618.33        23.09 o                         
   5   3   4        119.94        140.70         3.52 o                         
   6   3   4         40.59         45.07         1.80 o                         
   7   3   4         19.62         14.31         1.50 o                         
   8   3   4         42.15         32.70         1.97 o                         
   9   3   4         57.79         43.61         2.57 o                         
  10   3   4         10.48         15.08         1.35 o                         
 -11   4   4         25.34         17.89         1.24 o                         
 -10   4   4         97.84        114.13         3.18 o                         
  -9   4   4         29.71         31.57         2.32 o                         
  -8   4   4          1.40          3.17         1.20 o                         
  -7   4   4         90.51         90.42         2.29 o                         
  -6   4   4        204.43        248.54         4.81 o                         
  -5   4   4         58.45         66.00         1.93 o                         
  -4   4   4        143.44        118.57         2.56 o                         
  -3   4   4        176.23        180.35         3.08 o                         
  -2   4   4       1447.02       1481.06        16.57 o                         
  -1   4   4          3.23          2.22         0.33 o                         
   0   4   4        875.42        837.73        10.72 o                         
   1   4   4       2961.78       3082.24        40.47 o                         
   2   4   4         16.85         23.96         0.88 o                         
   3   4   4        207.76        220.83         4.04 o                         
   4   4   4         60.85         54.36         1.64 o                         
   5   4   4        191.96        192.73         5.14 o                         
   6   4   4        106.20         97.01         2.84 o                         
   7   4   4         33.28         30.95         1.99 o                         
   8   4   4        125.84        135.36         4.00 o                         
   9   4   4         36.94         46.08         2.52 o                         
  10   4   4          0.69         -0.11         0.84 o                         
 -11   5   4        130.22        118.82         4.15 o                         
 -10   5   4          6.36          6.75         1.48 o                         
  -9   5   4         38.78         33.53         1.92 o                         
  -8   5   4          5.32          2.38         1.14 o                         
  -7   5   4        539.03        534.48         7.74 o                         
  -6   5   4         10.83         15.84         1.72 o                         
  -5   5   4          8.92         13.08         1.00 o                         
  -4   5   4       2783.34       3131.86        49.60 o                         
  -3   5   4       2006.76       2178.87        28.81 o                         
  -2   5   4        249.92        235.39         3.10 o                         
  -1   5   4        223.48        215.23         2.73 o                         
   0   5   4         22.85         23.73         1.06 o                         
   1   5   4         36.00         51.13         1.75 o                         
   2   5   4       2030.88       2262.92        31.61 o                         
   3   5   4       1353.61       1574.62        23.73 o                         
   4   5   4        724.68        754.38        12.00 o                         
   5   5   4          8.15         12.20         1.28 o                         
   6   5   4        153.80        133.29         2.98 o                         
   7   5   4        111.75        109.25         3.67 o                         
   8   5   4         12.36          5.25         1.16 o                         
   9   5   4         27.09         24.95         2.14 o                         
  10   5   4          2.85          3.50         0.91 o                         
 -11   6   4         22.97         22.64         1.44 o                         
 -10   6   4         67.58         65.26         3.27 o                         
  -9   6   4          5.82          6.75         1.28 o                         
  -8   6   4        370.09        364.68         7.52 o                         
  -7   6   4         25.70         30.04         1.42 o                         
  -6   6   4         53.95         41.25         1.81 o                         
  -5   6   4         41.29         36.42         1.53 o                         
  -4   6   4        243.55        255.31         4.63 o                         
  -3   6   4         37.68         44.04         1.19 o                         
  -2   6   4        225.65        214.87         3.01 o                         
  -1   6   4       1605.17       1649.38        19.19 o                         
   0   6   4       1213.67       1283.88        14.99 o                         
   1   6   4       1075.40       1176.48        17.74 o                         
   2   6   4        100.64        114.67         2.30 o                         
   3   6   4        132.57        116.21         2.41 o                         
   4   6   4         17.45         22.94         1.28 o                         
   5   6   4          5.50          6.49         1.14 o                         
   6   6   4        326.80        308.57         5.98 o                         
   7   6   4          4.63          5.10         1.18 o                         
   8   6   4          5.19          5.60         1.16 o                         
   9   6   4         42.82         40.62         1.84 o                         
  10   6   4          1.66          1.91         0.84 o                         
 -11   7   4          7.55          7.13         0.94 o                         
 -10   7   4          0.55          0.46         0.98 o                         
  -9   7   4          2.20          1.01         1.20 o                         
  -8   7   4          8.59          9.53         1.30 o                         
  -7   7   4        138.14        134.11         2.52 o                         
  -6   7   4         78.11         73.28         2.40 o                         
  -5   7   4         83.61         73.67         2.20 o                         
  -4   7   4        988.46       1097.59        19.18 o                         
  -3   7   4       3357.47       3856.85        50.64 o                         
  -2   7   4          4.27          4.33         0.67 o                         
  -1   7   4       1876.64       2096.59        25.31 o                         
   0   7   4          3.81          6.98         0.74 o                         
   1   7   4        910.69       1014.08        13.10 o                         
   2   7   4        370.64        370.40         5.84 o                         
   3   7   4         28.22         17.91         0.98 o                         
   4   7   4        381.90        389.37         7.26 o                         
   5   7   4         47.96         49.89         2.32 o                         
   6   7   4         23.22         15.51         1.71 o                         
   7   7   4         80.27         78.02         2.90 o                         
   8   7   4         34.09         33.85         1.72 o                         
   9   7   4         10.18         13.69         1.17 o                         
  10   7   4          0.85         -0.21         1.04 o                         
 -11   8   4         11.81          8.13         0.93 o                         
 -10   8   4          6.60          8.37         1.23 o                         
  -9   8   4         79.38         87.71         4.15 o                         
  -8   8   4        206.37        217.77         8.02 o                         
  -7   8   4         49.19         42.41         1.79 o                         
  -6   8   4         15.85         13.35         1.40 o                         
  -5   8   4         82.71         78.03         2.79 o                         
  -4   8   4        887.82        902.77        21.15 o                         
  -3   8   4       2406.64       2500.65        37.15 o                         
  -2   8   4        173.89        159.62         2.89 o                         
  -1   8   4         44.28         46.68         1.25 o                         
   0   8   4        386.03        377.75         5.03 o                         
   1   8   4         23.95         25.82         0.88 o                         
   2   8   4        222.49        244.26         3.52 o                         
   3   8   4         21.08         20.58         1.14 o                         
   4   8   4        438.60        443.08         8.58 o                         
   5   8   4        204.50        184.81         3.81 o                         
   6   8   4        163.70        167.14         4.57 o                         
   7   8   4        388.83        373.16         8.79 o                         
   8   8   4          0.00          0.71         0.93 o                         
   9   8   4          1.77          1.59         0.85 o                         
  10   8   4         17.85         16.34         1.97 o                         
 -11   9   4          3.59          4.02         0.78 o                         
 -10   9   4          0.02          0.15         0.94 o                         
  -9   9   4          2.35          3.89         1.21 o                         
  -8   9   4        349.06        347.96         7.32 o                         
  -7   9   4        175.58        170.06         6.67 o                         
  -6   9   4         35.65         32.60         1.24 o                         
  -5   9   4         40.63         43.64         2.53 o                         
  -4   9   4        121.66        137.43         6.05 o                         
  -3   9   4        189.80        197.46         3.77 o                         
  -2   9   4          9.41         14.36         0.85 o                         
  -1   9   4       2013.79       2036.60        30.35 o                         
   0   9   4       2608.52       2661.80        32.12 o                         
   1   9   4        950.92       1116.63        15.25 o                         
   2   9   4        152.16        135.84         2.53 o                         
   3   9   4        560.85        595.08         9.73 o                         
   4   9   4          2.26          4.26         0.96 o                         
   5   9   4        357.04        334.73         5.19 o                         
   6   9   4        115.14         99.19         3.26 o                         
   7   9   4          8.56          8.98         1.44 o                         
   8   9   4          0.57          0.46         1.07 o                         
   9   9   4         17.07         22.38         1.59 o                         
 -11  10   4          6.31          8.44         1.25 o                         
 -10  10   4          3.77          2.29         0.92 o                         
  -9  10   4          0.40         -0.21         1.01 o                         
  -8  10   4        168.34        209.23         6.69 o                         
  -7  10   4         20.98         16.00         1.17 o                         
  -6  10   4        349.78        302.58         4.64 o                         
  -5  10   4        311.29        310.61         7.95 o                         
  -4  10   4       2103.13       2146.20        34.32 o                         
  -3  10   4        102.99         68.71         1.93 o                         
  -2  10   4         18.87         12.82         0.85 o                         
  -1  10   4        173.17        189.32         3.63 o                         
   0  10   4         18.36         25.01         0.90 o                         
   1  10   4        107.74        101.58         2.11 o                         
   2  10   4       1152.46       1040.31        45.94 o                         
   3  10   4         97.32         76.55         2.37 o                         
   4  10   4         35.33         30.09         1.69 o                         
   5  10   4        211.44        189.76         5.19 o                         
   6  10   4          0.02         -0.75         0.99 o                         
   7  10   4        530.75        526.90        10.43 o                         
   8  10   4          6.25          6.63         1.13 o                         
   9  10   4          4.23          5.69         0.92 o                         
 -10  11   4         75.62         72.25         2.76 o                         
  -9  11   4         56.30         54.75         2.47 o                         
  -8  11   4          1.41          2.47         1.08 o                         
  -7  11   4         33.50         35.05         1.95 o                         
  -6  11   4        110.42        100.93         2.62 o                         
  -5  11   4        281.57        273.71         4.74 o                         
  -4  11   4        134.55        132.70         3.38 o                         
  -3  11   4        565.03        587.40         9.66 o                         
  -2  11   4          2.16          0.08         0.63 o                         
  -1  11   4         22.87         38.51         1.67 o                         
   0  11   4          7.77          9.54         0.87 o                         
   1  11   4         10.12         19.29         0.93 o                         
   2  11   4          2.28          3.56         0.87 o                         
   3  11   4          4.84          5.03         1.04 o                         
   4  11   4        437.43        385.51         5.69 o                         
   5  11   4        161.87        159.66         4.09 o                         
   6  11   4         78.62         71.54         2.90 o                         
   7  11   4         26.23         29.76         1.88 o                         
   8  11   4          2.67          5.57         0.95 o                         
   9  11   4         86.20         86.63         4.33 o                         
 -10  12   4          8.78          9.64         1.06 o                         
  -9  12   4          1.90          2.16         1.02 o                         
  -8  12   4         34.80         35.30         1.76 o                         
  -7  12   4        110.85        105.29         2.95 o                         
  -6  12   4        328.87        279.51         6.64 o                         
  -5  12   4          0.23         -0.52         0.75 o                         
  -4  12   4        113.35        124.78         3.62 o                         
  -3  12   4         28.72         31.90         3.17 o                         
  -2  12   4        109.35        117.97         3.89 o                         
  -1  12   4         73.52         61.92         1.93 o                         
   0  12   4         41.79         40.26         1.57 o                         
   1  12   4        185.31        171.66         5.25 o                         
   2  12   4        164.85        154.33         3.68 o                         
   3  12   4         26.84         21.77         1.57 o                         
   4  12   4         93.83         92.89         2.51 o                         
   5  12   4          0.04         -0.67         1.00 o                         
   6  12   4         77.58         86.25         3.19 o                         
   7  12   4         19.42         15.50         1.60 o                         
   8  12   4          0.01         -0.51         0.80 o                         
   9  12   4        127.35        129.87        16.07 o                         
 -10  13   4          6.78          7.12         0.92 o                         
  -9  13   4          0.20          0.85         1.22 o                         
  -8  13   4         37.08         44.89         1.81 o                         
  -7  13   4          3.22          5.96         1.00 o                         
  -6  13   4          0.00          1.94         0.94 o                         
  -5  13   4        131.43        143.06         3.26 o                         
  -4  13   4          4.28          4.02         0.82 o                         
  -3  13   4          0.02         -0.26         1.04 o                         
  -2  13   4        317.17        330.70        10.43 o                         
  -1  13   4        312.89        311.44         6.09 o                         
   0  13   4          0.00         -0.02         0.87 o                         
   1  13   4         57.02         59.95         2.54 o                         
   2  13   4        140.91        138.22         3.54 o                         
   3  13   4        431.72        394.69         5.75 o                         
   4  13   4        423.05        411.81         7.71 o                         
   5  13   4         36.71         42.55         2.07 o                         
   6  13   4          3.59          2.60         1.14 o                         
   7  13   4         13.64          9.19         1.16 o                         
   8  13   4         28.10         17.71         1.16 o                         
   9  13   4          2.09          0.54         1.04 o                         
  -9  14   4         93.46         90.64         2.99 o                         
  -8  14   4          9.77          8.53         1.17 o                         
  -7  14   4         13.45         13.13         1.17 o                         
  -6  14   4         11.54         13.24         1.25 o                         
  -5  14   4          0.04          0.13         0.85 o                         
  -4  14   4        187.69        167.46         3.60 o                         
  -3  14   4         35.53         37.81         1.83 o                         
  -2  14   4         16.93         11.45         1.30 o                         
  -1  14   4         64.36         58.78         2.36 o                         
   0  14   4          1.53          0.39         1.03 o                         
   1  14   4       3920.56       3889.47        61.59 o                         
   2  14   4        819.24        812.62        11.00 o                         
   3  14   4         14.51         10.57         1.27 o                         
   4  14   4        155.08        149.33         3.73 o                         
   5  14   4          2.40          5.37         1.10 o                         
   6  14   4         40.15         42.75         2.54 o                         
   7  14   4          1.94          1.87         0.93 o                         
   8  14   4         10.13          8.50         1.06 o                         
  -9  15   4        178.94        174.40         4.55 o                         
  -8  15   4          1.22          1.43         0.74 o                         
  -7  15   4         90.93         85.33         2.66 o                         
  -6  15   4         14.52         17.75         1.30 o                         
  -5  15   4          3.96          1.42         0.91 o                         
  -4  15   4        311.97        263.65         6.00 o                         
  -3  15   4        149.05        133.36         3.31 o                         
  -2  15   4        134.91        118.72         3.58 o                         
  -1  15   4        363.29        352.23         5.07 o                         
   0  15   4          8.87          6.35         0.84 o                         
   1  15   4        258.05        229.49         4.11 o                         
   2  15   4       1416.01       1360.23        22.12 o                         
   3  15   4       2094.59       2087.54        33.66 o                         
   4  15   4          2.07          1.80         1.02 o                         
   5  15   4        121.26        114.82         3.84 o                         
   6  15   4          0.03          0.12         0.97 o                         
   7  15   4         50.26         54.42         2.56 o                         
   8  15   4         36.27         35.53         1.68 o                         
  -9  16   4          0.53          0.71         0.83 o                         
  -8  16   4         15.58         12.55         1.08 o                         
  -7  16   4         12.39         15.79         1.08 o                         
  -6  16   4          2.00          1.61         0.89 o                         
  -5  16   4         11.54          9.06         1.20 o                         
  -4  16   4        231.12        234.94         5.95 o                         
  -3  16   4         53.21         58.69         2.15 o                         
  -2  16   4        219.40        217.30         5.09 o                         
  -1  16   4         62.68         61.50         2.88 o                         
   0  16   4          0.12          0.46         0.91 o                         
   1  16   4        515.67        530.42        10.56 o                         
   2  16   4          2.44          4.72         1.08 o                         
   3  16   4         63.45         51.82         2.56 o                         
   4  16   4          2.48          1.22         1.07 o                         
   5  16   4          1.32          1.41         1.09 o                         
   6  16   4         40.45         43.01         2.39 o                         
   7  16   4         19.27         22.39         1.57 o                         
   8  16   4          8.15          6.22         1.04 o                         
  -8  17   4        106.88         91.90         2.29 o                         
  -7  17   4         83.39         73.61         1.99 o                         
  -6  17   4          1.03          0.76         0.83 o                         
  -5  17   4         70.83         77.37         2.55 o                         
  -4  17   4         27.96         20.55         1.52 o                         
  -3  17   4         86.97        106.33         4.41 o                         
  -2  17   4         31.70         24.83         1.48 o                         
  -1  17   4        302.85        371.11         7.51 o                         
   0  17   4         12.23          9.39         1.09 o                         
   1  17   4        257.24        273.63         5.85 o                         
   2  17   4        141.08        154.97         3.93 o                         
   3  17   4         14.42         10.74         1.23 o                         
   4  17   4          7.04          5.44         1.17 o                         
   5  17   4          0.15         -0.15         0.95 o                         
   6  17   4          1.16          1.19         1.08 o                         
   7  17   4         21.59         24.35         1.48 o                         
  -8  18   4        125.44        129.61         3.50 o                         
  -7  18   4         63.63         63.57         2.45 o                         
  -6  18   4         53.14         50.04         2.12 o                         
  -5  18   4          3.16          0.57         0.95 o                         
  -4  18   4        238.84        237.44         5.25 o                         
  -3  18   4         98.46         85.45         3.18 o                         
  -2  18   4          7.64         11.54         1.24 o                         
  -1  18   4         28.61         28.91         1.89 o                         
   0  18   4         82.22         82.32         2.67 o                         
   1  18   4         35.60         33.13         1.74 o                         
   2  18   4         16.75         12.08         1.36 o                         
   3  18   4         96.76        110.74         4.39 o                         
   4  18   4          5.24          4.53         1.05 o                         
   5  18   4         47.13         41.35         2.07 o                         
   6  18   4         27.13         27.14         1.70 o                         
   7  18   4          2.69          0.75         0.67 o                         
  -7  19   4         35.29         33.64         1.68 o                         
  -6  19   4         46.09         49.39         1.99 o                         
  -5  19   4        101.55         95.30         3.51 o                         
  -4  19   4         67.88         63.54         2.63 o                         
  -3  19   4         28.82         19.13         1.44 o                         
  -2  19   4         86.37         68.57         2.34 o                         
  -1  19   4          0.43         -0.64         0.87 o                         
   0  19   4          3.87          5.63         1.03 o                         
   1  19   4          0.72          1.12         0.93 o                         
   2  19   4          8.06          7.76         1.39 o                         
   3  19   4        104.62        108.77         2.99 o                         
   4  19   4         38.92         34.74         1.77 o                         
   5  19   4         24.33         22.80         1.42 o                         
   6  19   4          4.38          3.98         0.95 o                         
  -7  20   4         94.81         93.40         3.25 o                         
  -6  20   4          3.24          1.27         0.88 o                         
  -5  20   4         21.15         18.34         1.56 o                         
  -4  20   4        214.98        211.94         5.28 o                         
  -3  20   4         50.55         45.57         2.13 o                         
  -2  20   4         87.83         87.34         2.61 o                         
  -1  20   4         27.03         28.78         1.55 o                         
   0  20   4         53.91         54.99         2.68 o                         
   1  20   4         11.35         10.14         1.12 o                         
   2  20   4          9.51          7.81         1.30 o                         
   3  20   4         66.69         62.10         2.08 o                         
   4  20   4        140.71        148.15         4.11 o                         
   5  20   4          6.60          4.30         0.82 o                         
   6  20   4          2.87          3.15         0.75 o                         
  -6  21   4         19.07         16.26         1.13 o                         
  -5  21   4         10.40         10.67         1.42 o                         
  -4  21   4          6.48          5.36         0.96 o                         
  -3  21   4        175.44        179.87         4.49 o                         
  -2  21   4         21.79         29.20         1.48 o                         
  -1  21   4          7.70          5.02         0.91 o                         
   0  21   4          0.12          0.08         0.78 o                         
   1  21   4         10.15         14.92         1.90 o                         
   2  21   4          7.18          8.16         1.09 o                         
   3  21   4         11.68          9.69         1.03 o                         
   4  21   4          0.41          1.03         0.81 o                         
   5  21   4         20.20         15.70         1.52 o                         
  -6  22   4         24.07         24.61         2.17 o                         
  -5  22   4          0.45          1.53         0.75 o                         
  -4  22   4         17.24         15.51         1.57 o                         
  -3  22   4         78.86         91.33         2.95 o                         
  -2  22   4          0.72          0.11         0.69 o                         
  -1  22   4         28.80         31.77         1.42 o                         
   0  22   4          9.42          6.40         1.00 o                         
   1  22   4         47.03         56.30         2.36 o                         
   2  22   4          1.86          2.71         0.98 o                         
   3  22   4         98.41        102.65         3.41 o                         
   4  22   4         27.43         28.13         1.59 o                         
  -4  23   4         27.36         30.17         1.63 o                         
  -3  23   4          4.53          5.03         0.86 o                         
  -2  23   4         76.10         77.13         2.94 o                         
  -1  23   4          8.52          9.53         0.85 o                         
   0  23   4         28.23         26.45         1.74 o                         
   1  23   4         23.35         22.26         1.37 o                         
   2  23   4          1.36          2.16         0.79 o                         
   3  23   4         14.58         17.75         1.48 o                         
  -3  24   4          0.53          0.48         0.75 o                         
  -2  24   4         12.33         11.96         0.96 o                         
  -1  24   4          0.43         -0.54         0.66 o                         
   0  24   4         42.82         62.26         5.06 o                         
   1  24   4         35.97         46.41         1.72 o                         
   2  24   4         42.37         48.28         3.19 o                         
  -1  25   4         35.18         39.33         2.02 o                         
   0  25   4          9.95          8.07         1.57 o                         
 -11   1   5          0.01          0.53         0.69 o                         
 -10   1   5         39.98         34.56         1.51 o                         
  -9   1   5          9.60         12.51         1.12 o                         
  -8   1   5         52.89         50.02         1.75 o                         
  -7   1   5         15.77         17.35         1.60 o                         
  -6   1   5         17.37         17.86         1.30 o                         
  -5   1   5        692.05        681.91        11.55 o                         
  -4   1   5       1887.16       1939.36        27.21 o                         
  -3   1   5        886.29        860.25         9.15 o                         
  -2   1   5        744.56        735.21         8.10 o                         
  -1   1   5       1047.16       1017.39        12.43 o                         
   0   1   5        839.16        799.34        10.28 o                         
   1   1   5       1493.61       1501.45        20.39 o                         
   2   1   5       1710.42       1666.26        23.51 o                         
   3   1   5        120.98        106.54         2.64 o                         
   4   1   5         89.99        112.21         2.69 o                         
   5   1   5         67.66         75.22         2.33 o                         
   6   1   5         45.14         31.31         1.38 o                         
   7   1   5         90.03        104.37         3.21 o                         
   8   1   5         21.57         20.42         1.71 o                         
   9   1   5         12.40         16.02         1.66 o                         
  10   1   5         22.61         19.85         1.37 o                         
 -11   2   5        130.84        132.14         3.52 o                         
 -10   2   5          6.40          8.22         0.93 o                         
  -9   2   5        163.96        176.23         3.94 o                         
  -8   2   5        260.00        233.05         4.25 o                         
  -7   2   5         27.72         25.59         1.41 o                         
  -6   2   5        174.60        207.76         4.45 o                         
  -5   2   5       2602.08       2925.84        46.42 o                         
  -4   2   5        157.36        189.95         3.55 o                         
  -3   2   5        561.53        600.39         6.70 o                         
  -2   2   5          3.26          4.94         0.97 o                         
  -1   2   5         88.60         69.91         1.27 o                         
   0   2   5        348.88        350.92         4.76 o                         
   1   2   5       1141.45       1260.22        16.85 o                         
   2   2   5         20.32         24.46         1.05 o                         
   3   2   5        600.14        704.87        10.51 o                         
   4   2   5        544.88        546.94         9.10 o                         
   5   2   5        423.40        418.02         7.40 o                         
   6   2   5          2.66          3.91         0.94 o                         
   7   2   5        764.06        807.61        15.47 o                         
   8   2   5        116.57        117.32         4.11 o                         
   9   2   5        249.21        259.69         7.17 o                         
  10   2   5         14.69          9.24         1.04 o                         
 -11   3   5          4.89          3.63         0.81 o                         
 -10   3   5        308.82        302.26         6.01 o                         
  -9   3   5         30.58         27.85         1.69 o                         
  -8   3   5          3.06          2.69         0.92 o                         
  -7   3   5         46.15         46.45         1.67 o                         
  -6   3   5         37.30         39.77         1.80 o                         
  -5   3   5       2238.95       2379.67        37.95 o                         
  -4   3   5        822.68        797.46        12.39 o                         
  -3   3   5         13.82         13.31         0.60 o                         
  -2   3   5       3479.20       3469.13        39.85 o                         
  -1   3   5        390.17        347.37         4.49 o                         
   0   3   5        305.59        278.74         3.90 o                         
   1   3   5         42.29         59.59         1.35 o                         
   2   3   5       1758.95       1794.11        25.27 o                         
   3   3   5        716.22        787.87        11.65 o                         
   4   3   5        231.90        269.58         7.01 o                         
   5   3   5        298.77        299.77         6.63 o                         
   6   3   5         12.79         17.90         1.56 o                         
   7   3   5        321.65        376.52         8.20 o                         
   8   3   5        325.50        352.95         7.64 o                         
   9   3   5         23.59         21.72         1.79 o                         
  10   3   5          7.05          4.88         0.86 o                         
 -11   4   5        128.17        128.43         3.76 o                         
 -10   4   5         30.20         31.66         1.68 o                         
  -9   4   5        213.59        218.09         6.16 o                         
  -8   4   5        302.14        299.12         5.49 o                         
  -7   4   5         38.25         31.51         1.34 o                         
  -6   4   5         12.97         17.23         1.96 o                         
  -5   4   5        798.31        875.56        14.66 o                         
  -4   4   5        341.45        364.64         6.15 o                         
  -3   4   5        218.23        228.76         3.74 o                         
  -2   4   5        391.44        380.54         4.78 o                         
  -1   4   5       5601.34       6041.77        71.96 o                         
   0   4   5        399.22        498.14         6.60 o                         
   1   4   5         38.74         42.71         1.24 o                         
   2   4   5        668.36        708.46        11.89 o                         
   3   4   5        267.01        289.83         5.14 o                         
   4   4   5         36.85         42.87         1.81 o                         
   5   4   5         25.06         31.79         1.95 o                         
   6   4   5         22.49         17.17         1.86 o                         
   7   4   5        359.38        315.50         8.07 o                         
   8   4   5          8.97          8.33         1.22 o                         
   9   4   5        130.53        121.87         4.17 o                         
  10   4   5          8.84          8.35         1.01 o                         
 -11   5   5          7.79          6.55         1.00 o                         
 -10   5   5        188.10        205.23         5.03 o                         
  -9   5   5          0.86          1.86         1.00 o                         
  -8   5   5        186.78        194.95         5.01 o                         
  -7   5   5        273.71        258.62         3.98 o                         
  -6   5   5        208.20        174.87         3.96 o                         
  -5   5   5        172.90        168.91         3.68 o                         
  -4   5   5        151.92        171.03         3.37 o                         
  -3   5   5        207.18        157.64         3.33 o                         
  -2   5   5          1.83          0.85         0.37 o                         
  -1   5   5          0.49          1.21         0.47 o                         
   0   5   5        128.19        165.27         2.70 o                         
   1   5   5        515.05        518.94         7.76 o                         
   2   5   5        396.52        465.95         7.13 o                         
   3   5   5        141.03        175.44         3.50 o                         
   4   5   5         30.49         36.79         1.59 o                         
   5   5   5         60.63         57.50         2.83 o                         
   6   5   5        476.74        441.78         9.29 o                         
   7   5   5          3.52          2.21         1.22 o                         
   8   5   5        543.15        523.74        15.18 o                         
   9   5   5          0.66          0.48         0.83 o                         
  10   5   5         21.19         22.05         3.54 o                         
 -11   6   5          1.89          1.26         0.82 o                         
 -10   6   5          4.06          5.68         0.99 o                         
  -9   6   5        297.07        295.01         6.21 o                         
  -8   6   5        436.93        440.73         8.04 o                         
  -7   6   5          0.77         -0.17         0.94 o                         
  -6   6   5          0.03          1.76         1.26 o                         
  -5   6   5          0.15          0.29         1.66 o                         
  -4   6   5         50.84         52.25         1.75 o                         
  -3   6   5         41.50         69.09         1.67 o                         
  -2   6   5         58.23         59.86         1.26 o                         
  -1   6   5        201.30        186.19         2.72 o                         
   0   6   5       1020.92       1088.08        13.39 o                         
   1   6   5        794.82        825.83        12.01 o                         
   2   6   5       1462.66       1620.17        22.99 o                         
   3   6   5         75.78         52.01         1.75 o                         
   4   6   5         24.07         28.68         1.47 o                         
   5   6   5        128.73        118.31         2.97 o                         
   6   6   5        107.01        100.04         4.92 o                         
   7   6   5        160.98        138.88         4.07 o                         
   8   6   5          0.34          0.77         0.97 o                         
   9   6   5          6.63          7.27         0.98 o                         
  10   6   5         12.94         11.69         1.39 o                         
 -11   7   5         48.85         48.36         1.95 o                         
 -10   7   5         14.66         15.98         1.78 o                         
  -9   7   5          5.88          6.32         1.07 o                         
  -8   7   5         83.73         85.41         2.74 o                         
  -7   7   5          7.59          8.22         1.85 o                         
  -6   7   5        370.92        361.32         6.73 o                         
  -5   7   5        526.32        561.73         9.87 o                         
  -4   7   5        863.93        874.07        15.87 o                         
  -3   7   5        259.03        228.55         4.17 o                         
  -2   7   5        307.68        298.29         4.11 o                         
  -1   7   5        278.65        297.78         4.25 o                         
   0   7   5        144.55        151.87         2.36 o                         
   1   7   5       3834.70       4579.13        57.30 o                         
   2   7   5       1248.95       1301.85        18.69 o                         
   3   7   5        133.74        148.22         3.23 o                         
   4   7   5         83.04         81.50         2.51 o                         
   5   7   5          5.01          3.98         0.97 o                         
   6   7   5        311.33        316.10         7.82 o                         
   7   7   5        298.26        309.13         7.53 o                         
   8   7   5         59.10         66.70         2.93 o                         
   9   7   5          5.92          4.76         1.09 o                         
 -11   8   5          0.75          0.48         0.68 o                         
 -10   8   5         29.20         25.44         1.80 o                         
  -9   8   5        149.57        159.35         4.08 o                         
  -8   8   5        277.11        297.88         6.70 o                         
  -7   8   5        115.35        117.63         3.36 o                         
  -6   8   5         52.71         58.79         2.19 o                         
  -5   8   5        127.95        127.27         4.69 o                         
  -4   8   5         61.14         71.59         2.24 o                         
  -3   8   5        917.60        998.70        15.45 o                         
  -2   8   5        483.98        497.71         8.06 o                         
  -1   8   5         99.82         89.93         1.73 o                         
   0   8   5        124.49        152.40         2.43 o                         
   1   8   5        227.43        271.95         4.68 o                         
   2   8   5         33.02         39.53         1.23 o                         
   3   8   5         51.31         52.21         2.22 o                         
   4   8   5          7.17          6.29         1.10 o                         
   5   8   5        200.17        211.06         4.12 o                         
   6   8   5        217.03        223.78         6.31 o                         
   7   8   5         63.99         61.17         2.85 o                         
   8   8   5        116.96        103.41         3.91 o                         
   9   8   5          2.35          1.05         0.91 o                         
 -11   9   5         15.40         17.76         1.15 o                         
 -10   9   5          0.67          2.57         0.99 o                         
  -9   9   5         61.94         64.44         2.62 o                         
  -8   9   5         75.92         83.88         2.52 o                         
  -7   9   5         38.64         41.21         2.95 o                         
  -6   9   5          1.46          1.27         0.78 o                         
  -5   9   5        380.42        393.28         7.67 o                         
  -4   9   5        301.37        318.49         6.22 o                         
  -3   9   5         12.22         15.82         1.09 o                         
  -2   9   5        181.76        164.95         3.29 o                         
  -1   9   5        255.51        223.89         3.45 o                         
   0   9   5       1500.27       1501.39        20.26 o                         
   1   9   5        604.16        595.64         8.16 o                         
   2   9   5        329.28        309.47         4.89 o                         
   3   9   5        105.82        103.52         2.84 o                         
   4   9   5          9.65         13.65         1.30 o                         
   5   9   5          1.59          2.54         1.05 o                         
   6   9   5         25.35         30.96         2.10 o                         
   7   9   5        122.15        130.65         4.16 o                         
   8   9   5         34.60         34.62         2.56 o                         
   9   9   5          0.17          0.66         0.82 o                         
 -11  10   5          8.23          8.62         0.91 o                         
 -10  10   5         50.83         55.24         2.27 o                         
  -9  10   5          0.01          0.54         0.89 o                         
  -8  10   5        108.46        127.51         3.12 o                         
  -7  10   5        425.46        420.98         7.39 o                         
  -6  10   5        168.02        158.23         4.02 o                         
  -5  10   5        877.49        872.51        39.44 o                         
  -4  10   5         14.40         14.69         1.28 o                         
  -3  10   5         67.41         69.30         2.15 o                         
  -2  10   5         25.76         23.01         1.19 o                         
  -1  10   5       1290.71       1355.74        20.67 o                         
   0  10   5        912.90        960.94        13.31 o                         
   1  10   5         18.10         14.04         0.84 o                         
   2  10   5          0.27          1.47         0.64 o                         
   3  10   5         33.22         32.59         1.72 o                         
   4  10   5        227.89        223.36         3.51 o                         
   5  10   5        976.02        942.59        16.91 o                         
   6  10   5        136.07        136.19         3.86 o                         
   7  10   5         14.64         15.09         1.54 o                         
   8  10   5        107.13        113.03         4.31 o                         
   9  10   5          0.24          0.79         0.79 o                         
 -10  11   5          4.08          3.61         0.91 o                         
  -9  11   5          9.17         14.08         1.26 o                         
  -8  11   5          9.87          6.89         1.01 o                         
  -7  11   5        359.14        343.89         6.39 o                         
  -6  11   5         51.87         63.01         2.10 o                         
  -5  11   5          7.25          7.80         1.10 o                         
  -4  11   5        666.69        635.17        15.58 o                         
  -3  11   5          3.14          1.22         0.83 o                         
  -2  11   5         26.92         20.65         1.37 o                         
  -1  11   5          6.26          3.98         0.83 o                         
   0  11   5         13.27         10.59         0.87 o                         
   1  11   5         18.72         17.50         0.94 o                         
   2  11   5        617.53        607.18        10.85 o                         
   3  11   5          2.67          4.06         1.12 o                         
   4  11   5        212.99        187.48         3.42 o                         
   5  11   5         27.67         28.40         1.66 o                         
   6  11   5          3.02          3.91         1.13 o                         
   7  11   5         32.14         30.42         1.73 o                         
   8  11   5          0.85          2.34         0.94 o                         
   9  11   5          0.01         -0.04         0.78 o                         
 -10  12   5          1.76          1.35         0.77 o                         
  -9  12   5         40.13         35.59         1.64 o                         
  -8  12   5         42.17         36.37         1.80 o                         
  -7  12   5        184.38        176.66         3.52 o                         
  -6  12   5        142.11        163.45         3.83 o                         
  -5  12   5         70.31         71.88         2.14 o                         
  -4  12   5        592.97        520.46         9.77 o                         
  -3  12   5        723.24        747.36        14.17 o                         
  -2  12   5        392.35        344.63         6.18 o                         
  -1  12   5         15.39         17.09         1.18 o                         
   0  12   5        339.69        325.16         6.33 o                         
   1  12   5        287.19        257.51         5.33 o                         
   2  12   5        469.12        451.99         8.53 o                         
   3  12   5        184.05        178.78         2.96 o                         
   4  12   5        239.95        220.89         4.76 o                         
   5  12   5       1587.93       1703.69        29.98 o                         
   6  12   5        914.59        987.28        19.74 o                         
   7  12   5          0.00          0.73         0.98 o                         
   8  12   5         72.57         62.35         2.41 o                         
   9  12   5         50.84         54.75         5.12 o                         
 -10  13   5          7.00          6.91         0.92 o                         
  -9  13   5         65.64         62.64         2.02 o                         
  -8  13   5        168.99        157.20         3.69 o                         
  -7  13   5        350.08        343.81         5.75 o                         
  -6  13   5         58.21         47.24         1.80 o                         
  -5  13   5          0.59          2.60         0.94 o                         
  -4  13   5         77.93         91.58         2.27 o                         
  -3  13   5          4.54          3.01         0.84 o                         
  -2  13   5        250.76        216.64         5.22 o                         
  -1  13   5        550.15        515.77        10.16 o                         
   0  13   5          5.82          6.45         1.10 o                         
   1  13   5        649.82        647.77        12.35 o                         
   2  13   5        185.67        179.15         2.98 o                         
   3  13   5         57.81         50.03         2.02 o                         
   4  13   5         78.76         81.69         2.66 o                         
   5  13   5         82.76         98.25         3.37 o                         
   6  13   5        252.66        263.09         6.32 o                         
   7  13   5        152.35        154.77         4.06 o                         
   8  13   5          0.08          0.71         0.76 o                         
 -10  14   5          1.69          2.75         1.18 o                         
  -9  14   5         73.14         71.60         2.55 o                         
  -8  14   5          7.67          5.16         0.84 o                         
  -7  14   5        456.08        418.68         7.65 o                         
  -6  14   5         61.82         60.84         2.05 o                         
  -5  14   5          0.01          0.19         0.90 o                         
  -4  14   5        269.87        276.34         6.03 o                         
  -3  14   5         50.85         53.71         2.80 o                         
  -2  14   5         48.61         48.05         1.54 o                         
  -1  14   5        142.44        131.20         2.81 o                         
   0  14   5        490.36        484.88         6.96 o                         
   1  14   5         25.44         15.22         1.00 o                         
   2  14   5         49.46         46.95         1.87 o                         
   3  14   5          5.08          1.46         0.95 o                         
   4  14   5        106.16        101.69         3.18 o                         
   5  14   5        656.04        680.94        12.81 o                         
   6  14   5        185.52        177.21         5.36 o                         
   7  14   5          7.84          7.91         1.05 o                         
   8  14   5          5.54          5.42         0.82 o                         
  -9  15   5          1.63          3.17         0.85 o                         
  -8  15   5          7.61          5.99         0.85 o                         
  -7  15   5         80.44         77.90         2.26 o                         
  -6  15   5         62.87         64.52         2.06 o                         
  -5  15   5         59.72         68.00         2.32 o                         
  -4  15   5         47.71         39.69         1.95 o                         
  -3  15   5         58.33         59.02         4.83 o                         
  -2  15   5          0.46          1.72         0.83 o                         
  -1  15   5        397.17        386.98         5.50 o                         
   0  15   5        251.04        243.31         4.64 o                         
   1  15   5         97.53        100.17         2.99 o                         
   2  15   5          2.16          2.96         1.00 o                         
   3  15   5         73.79         70.66         2.61 o                         
   4  15   5         16.85         16.06         1.33 o                         
   5  15   5          9.73          9.44         1.23 o                         
   6  15   5         98.89         96.42         3.54 o                         
   7  15   5         20.59         18.01         1.18 o                         
   8  15   5         11.14         12.56         1.60 o                         
  -9  16   5         13.42         10.84         0.96 o                         
  -8  16   5          2.93          1.73         0.70 o                         
  -7  16   5         40.95         31.59         1.40 o                         
  -6  16   5          0.06          0.03         0.99 o                         
  -5  16   5          5.10          2.05         1.02 o                         
  -4  16   5          0.97          0.34         0.98 o                         
  -3  16   5        385.13        407.88         7.65 o                         
  -2  16   5        116.21        111.31         6.61 o                         
  -1  16   5        260.17        267.62         5.34 o                         
   0  16   5         29.22         30.91         1.47 o                         
   1  16   5        363.46        353.92         6.62 o                         
   2  16   5        301.86        285.59         5.57 o                         
   3  16   5        177.68        183.47         4.55 o                         
   4  16   5        151.89        159.90         4.46 o                         
   5  16   5        408.17        409.25         9.58 o                         
   6  16   5          0.59          1.23         1.01 o                         
   7  16   5          6.50          7.10         0.99 o                         
  -8  17   5          0.34          0.01         0.71 o                         
  -7  17   5          3.90          1.84         0.79 o                         
  -6  17   5          3.34          2.30         0.90 o                         
  -5  17   5         16.70         11.56         1.21 o                         
  -4  17   5          5.49          8.52         1.45 o                         
  -3  17   5        198.23        208.69         4.48 o                         
  -2  17   5          2.38          3.13         1.62 o                         
  -1  17   5          3.71          4.34         0.91 o                         
   0  17   5        106.08        100.55         3.68 o                         
   1  17   5        428.16        446.48        11.23 o                         
   2  17   5         60.70         64.70         2.89 o                         
   3  17   5         21.67         25.42         1.59 o                         
   4  17   5          0.38         -0.73         0.83 o                         
   5  17   5          7.03          8.23         1.12 o                         
   6  17   5          0.73          0.31         0.94 o                         
   7  17   5         49.64         43.12         2.51 o                         
  -8  18   5          2.12          1.74         0.75 o                         
  -7  18   5         14.73         10.83         1.01 o                         
  -6  18   5          2.68          4.20         0.94 o                         
  -5  18   5         38.29         30.49         1.59 o                         
  -4  18   5        174.28        187.54         4.02 o                         
  -3  18   5        817.03        816.02        14.74 o                         
  -2  18   5        109.91        123.05         2.96 o                         
  -1  18   5        123.40        116.47         2.99 o                         
   0  18   5        136.72        150.30         4.56 o                         
   1  18   5        463.52        471.46         9.10 o                         
   2  18   5         15.85         11.36         1.36 o                         
   3  18   5        802.32        837.45        16.63 o                         
   4  18   5        108.61        122.80         4.32 o                         
   5  18   5          0.10         -0.26         0.84 o                         
   6  18   5          0.88          1.82         0.91 o                         
  -7  19   5          0.10         -0.33         0.77 o                         
  -6  19   5          0.91         -0.33         0.84 o                         
  -5  19   5         10.85          7.08         1.23 o                         
  -4  19   5          7.70          7.63         1.06 o                         
  -3  19   5        209.69        229.89         5.18 o                         
  -2  19   5        116.97        119.79         3.18 o                         
  -1  19   5        113.13        112.11         3.13 o                         
   0  19   5        180.80        183.58         3.99 o                         
   1  19   5         51.58         55.03         2.16 o                         
   2  19   5         30.87         26.00         2.10 o                         
   3  19   5          9.18          7.46         1.16 o                         
   4  19   5        153.48        162.99         4.89 o                         
   5  19   5         24.69         21.72         1.27 o                         
   6  19   5          3.22          2.84         0.75 o                         
  -7  20   5          7.67         13.01         1.15 o                         
  -6  20   5         11.29          9.18         1.06 o                         
  -5  20   5         37.53         39.36         3.13 o                         
  -4  20   5          0.57          0.98         0.82 o                         
  -3  20   5         46.14         44.35         1.89 o                         
  -2  20   5         48.02         52.77         1.99 o                         
  -1  20   5          7.12          7.47         1.01 o                         
   0  20   5         30.41         31.99         1.60 o                         
   1  20   5        102.48         95.78         2.72 o                         
   2  20   5         11.08         10.44         1.19 o                         
   3  20   5         10.33          7.56         1.15 o                         
   4  20   5         97.22         99.23         3.00 o                         
   5  20   5          7.92          7.70         0.88 o                         
  -6  21   5          0.73         -0.35         0.67 o                         
  -5  21   5         50.16         45.83         1.99 o                         
  -4  21   5         50.25         44.81         1.87 o                         
  -3  21   5         75.26         77.49         2.26 o                         
  -2  21   5         27.45         30.35         1.43 o                         
  -1  21   5         75.18         79.94         2.38 o                         
   0  21   5        239.94        239.66         4.95 o                         
   1  21   5         38.19         45.50         1.97 o                         
   2  21   5          0.07         -0.26         0.84 o                         
   3  21   5          0.07         -0.80         0.80 o                         
   4  21   5         82.31         82.15         2.88 o                         
   5  21   5         23.08         22.64         2.17 o                         
  -5  22   5          2.21          2.57         0.78 o                         
  -4  22   5         52.84         59.10         2.23 o                         
  -3  22   5         13.73         11.75         1.18 o                         
  -2  22   5          8.34          9.81         0.88 o                         
  -1  22   5          1.49          2.70         0.74 o                         
   0  22   5         38.28         41.08         1.99 o                         
   1  22   5          0.47         -0.60         0.81 o                         
   2  22   5         69.62         68.43         2.11 o                         
   3  22   5         80.16         76.68         2.36 o                         
   4  22   5          0.01         -0.79         0.98 o                         
  -4  23   5          1.76          2.56         0.80 o                         
  -3  23   5         83.27         89.67         3.29 o                         
  -2  23   5          2.35          1.67         0.79 o                         
  -1  23   5         21.61         25.81         1.14 o                         
   0  23   5          8.69          8.73         1.11 o                         
   1  23   5         82.23         92.41         2.73 o                         
   2  23   5         11.40         11.79         1.06 o                         
   3  23   5          0.98          1.08         0.83 o                         
  -3  24   5         17.85         18.04         1.46 o                         
  -2  24   5         13.62         14.23         1.09 o                         
  -1  24   5          7.45          3.77         0.87 o                         
   0  24   5          3.20          2.63         0.69 o                         
   1  24   5         33.36         30.56         2.38 o                         
 -11   0   6        160.50        156.41         5.09 o                         
 -10   0   6         98.12         92.19         3.31 o                         
  -9   0   6         25.06         29.84         1.93 o                         
  -8   0   6       1283.38       1304.92        25.95 o                         
  -7   0   6        408.00        397.11         8.12 o                         
  -6   0   6         85.19         62.62         4.74 o                         
  -5   0   6       6111.36       6937.56       165.92 o                         
  -4   0   6      11858.32      13320.03       274.16 o                         
  -3   0   6          8.93         23.62         0.88 o                         
  -2   0   6       1757.98       1855.59        34.67 o                         
  -1   0   6       3999.65       4439.73        74.96 o                         
   0   0   6        407.56        437.66         7.97 o                         
   1   0   6        497.15        544.58        12.38 o                         
   2   0   6        419.90        379.34         9.06 o                         
   3   0   6         81.49        107.83         3.65 o                         
   4   0   6        258.75        251.56         7.02 o                         
   5   0   6         79.82         75.07         3.62 o                         
   6   0   6       2061.15       2140.27        46.33 o                         
   7   0   6        475.43        446.12        12.93 o                         
   8   0   6          8.59          1.29         1.74 o                         
   9   0   6         10.34         12.86         2.07 o                         
  10   0   6         11.21         13.43         1.37 o                         
 -11   1   6         21.95         22.19         1.09 o                         
 -10   1   6         59.80         67.31         2.01 o                         
  -9   1   6        365.77        378.04         6.21 o                         
  -8   1   6          5.45          5.47         0.98 o                         
  -7   1   6       2346.43       2417.89        28.57 o                         
  -6   1   6          2.68         10.22         1.25 o                         
  -5   1   6       1572.89       1706.81        27.45 o                         
  -4   1   6       2228.45       2313.41        34.34 o                         
  -3   1   6        100.86        109.89         1.58 o                         
  -2   1   6        527.34        467.26         5.32 o                         
  -1   1   6       3248.36       3552.98        42.51 o                         
   0   1   6      10880.69      12825.01       152.11 o                         
   1   1   6          0.00          0.92         0.51 o                         
   2   1   6         23.91         21.47         1.08 o                         
   3   1   6         64.57         95.81         2.43 o                         
   4   1   6       1367.04       1379.95        21.38 o                         
   5   1   6        529.75        480.34         9.05 o                         
   6   1   6        675.74        660.31        11.22 o                         
   7   1   6        178.51        189.71         4.58 o                         
   8   1   6        117.81        132.97         4.91 o                         
   9   1   6         30.47         29.57         1.91 o                         
  10   1   6         11.61         11.41         1.87 o                         
 -11   2   6        118.36        124.94         2.73 o                         
 -10   2   6         41.78         46.54         1.86 o                         
  -9   2   6          0.48          0.60         0.80 o                         
  -8   2   6        499.46        514.18         8.12 o                         
  -7   2   6         41.83         39.46         1.43 o                         
  -6   2   6          0.40          3.41         1.13 o                         
  -5   2   6       1531.16       1617.27        26.18 o                         
  -4   2   6         86.85         95.60         2.24 o                         
  -3   2   6        436.73        366.77         4.29 o                         
  -2   2   6       2642.97       2876.00        31.94 o                         
  -1   2   6       3640.01       3957.46        47.29 o                         
   0   2   6          2.08          0.49         0.41 o                         
   1   2   6        216.43        220.15         3.69 o                         
   2   2   6        154.16        162.61         3.25 o                         
   3   2   6         23.97         24.98         1.30 o                         
   4   2   6        481.56        500.56         8.56 o                         
   5   2   6         89.02         97.13         2.56 o                         
   6   2   6         43.52         51.43         2.24 o                         
   7   2   6        154.17        140.05         3.77 o                         
   8   2   6          9.04         10.85         1.30 o                         
   9   2   6          1.22          0.61         1.02 o                         
  10   2   6          3.46          2.47         1.04 o                         
 -11   3   6         11.11         13.58         1.17 o                         
 -10   3   6          6.80          7.34         0.97 o                         
  -9   3   6          1.24          0.47         0.79 o                         
  -8   3   6          9.98          9.04         1.12 o                         
  -7   3   6        106.45        113.98         2.46 o                         
  -6   3   6       1077.03       1156.07        19.33 o                         
  -5   3   6          0.13          0.57         1.10 o                         
  -4   3   6        237.27        217.80         4.03 o                         
  -3   3   6        102.95         94.86         1.82 o                         
  -2   3   6         48.21         34.45         0.89 o                         
  -1   3   6        190.70        179.17         2.85 o                         
   0   3   6       3506.62       3716.23        48.75 o                         
   1   3   6        104.59        120.93         3.23 o                         
   2   3   6         19.88         16.60         0.91 o                         
   3   3   6        117.11        111.79         2.84 o                         
   4   3   6         57.63         79.88         2.43 o                         
   5   3   6         79.42         73.67         2.19 o                         
   6   3   6        498.95        469.15         8.97 o                         
   7   3   6        191.43        201.86         4.72 o                         
   8   3   6          0.63          0.84         1.00 o                         
   9   3   6          0.00          0.19         1.01 o                         
  10   3   6          2.52          1.62         1.01 o                         
 -11   4   6        171.19        182.92         4.77 o                         
 -10   4   6         11.19          5.88         0.93 o                         
  -9   4   6          0.65          2.30         0.83 o                         
  -8   4   6        617.21        653.51        10.60 o                         
  -7   4   6        339.54        346.59         4.65 o                         
  -6   4   6         76.37         93.88         3.96 o                         
  -5   4   6         48.06         52.70         2.04 o                         
  -4   4   6         24.31         18.63         1.06 o                         
  -3   4   6        252.86        289.80         4.16 o                         
  -2   4   6         44.50         37.08         0.90 o                         
  -1   4   6          1.12          1.57         0.40 o                         
   0   4   6       1252.98       1419.56        18.97 o                         
   1   4   6       4134.17       4732.29        65.42 o                         
   2   4   6        217.14        270.32         4.84 o                         
   3   4   6        173.18        234.55         4.82 o                         
   4   4   6        118.13        113.10         3.04 o                         
   5   4   6          0.75          0.71         0.86 o                         
   6   4   6        117.19         97.96         3.48 o                         
   7   4   6          0.01          1.17         1.31 o                         
   8   4   6          4.06          3.01         1.05 o                         
   9   4   6          3.21          1.24         0.83 o                         
 -11   5   6        159.82        161.01         3.83 o                         
 -10   5   6         41.88         55.10         2.25 o                         
  -9   5   6          6.60          5.34         0.91 o                         
  -8   5   6        215.88        215.47         4.29 o                         
  -7   5   6         65.54         58.37         1.97 o                         
  -6   5   6         22.47         24.55         1.49 o                         
  -5   5   6         48.38         42.83         2.09 o                         
  -4   5   6        102.35        124.59         2.74 o                         
  -3   5   6        461.81        501.08         6.50 o                         
  -2   5   6        361.97        384.09         5.70 o                         
  -1   5   6        289.34        351.69         4.68 o                         
   0   5   6       3054.59       3342.73        49.24 o                         
   1   5   6        928.28       1033.22        14.88 o                         
   2   5   6         21.36         34.83         1.39 o                         
   3   5   6        428.19        446.20         7.61 o                         
   4   5   6        510.75        511.96         9.42 o                         
   5   5   6         50.79         49.18         1.90 o                         
   6   5   6        190.83        180.02         4.84 o                         
   7   5   6         15.54         12.30         1.46 o                         
   8   5   6         99.07         95.72         3.39 o                         
   9   5   6          2.25          1.00         0.79 o                         
 -11   6   6         28.11         24.18         1.52 o                         
 -10   6   6         50.10         54.50         2.34 o                         
  -9   6   6          2.88          2.91         0.84 o                         
  -8   6   6          1.42          1.58         0.89 o                         
  -7   6   6         27.55         26.40         1.44 o                         
  -6   6   6         15.35         10.45         1.18 o                         
  -5   6   6        412.66        410.04         8.57 o                         
  -4   6   6          0.67          0.03         0.67 o                         
  -3   6   6         56.14         66.41         1.76 o                         
  -2   6   6        406.17        415.79         6.04 o                         
  -1   6   6        231.60        273.23         3.98 o                         
   0   6   6       4099.42       4494.68        56.29 o                         
   1   6   6          6.12         13.18         0.91 o                         
   2   6   6       1805.00       1976.37        29.73 o                         
   3   6   6        261.61        268.70         5.08 o                         
   4   6   6         70.00         69.55         2.47 o                         
   5   6   6          8.37          8.28         1.04 o                         
   6   6   6          4.51          7.57         2.02 o                         
   7   6   6         20.60         17.02         1.83 o                         
   8   6   6         21.98         16.24         1.53 o                         
   9   6   6         64.16         57.39         2.40 o                         
 -11   7   6         95.88        103.54         3.06 o                         
 -10   7   6         99.91        106.06         3.10 o                         
  -9   7   6          4.83          5.84         0.94 o                         
  -8   7   6         60.52         56.14         2.04 o                         
  -7   7   6         33.37         31.12         1.54 o                         
  -6   7   6         74.73         63.41         2.01 o                         
  -5   7   6         66.53         63.24         2.20 o                         
  -4   7   6          6.35         13.28         1.11 o                         
  -3   7   6       2514.42       2663.64        39.57 o                         
  -2   7   6        740.99        815.72        10.77 o                         
  -1   7   6          9.42         14.36         0.71 o                         
   0   7   6         10.83         16.30         0.82 o                         
   1   7   6        812.11        772.21        13.00 o                         
   2   7   6        272.77        276.82         7.00 o                         
   3   7   6        464.61        412.42         7.21 o                         
   4   7   6        120.44        105.92         3.30 o                         
   5   7   6        650.91        609.83        10.97 o                         
   6   7   6        135.41        166.84         4.97 o                         
   7   7   6          5.18          6.59         1.55 o                         
   8   7   6         16.62         23.94         1.85 o                         
   9   7   6         14.66         19.06         1.43 o                         
 -11   8   6          6.25          8.22         0.92 o                         
 -10   8   6          0.28          0.15         0.85 o                         
  -9   8   6         21.94         23.16         1.31 o                         
  -8   8   6         23.75         23.38         1.53 o                         
  -7   8   6        364.95        380.34         7.52 o                         
  -6   8   6         13.88         16.35         1.65 o                         
  -5   8   6        357.39        334.43         6.99 o                         
  -4   8   6          5.45          7.68         0.97 o                         
  -3   8   6       1390.20       1383.42        25.02 o                         
  -2   8   6        412.36        469.39         6.52 o                         
  -1   8   6        670.34        676.71         9.06 o                         
   0   8   6        648.87        600.45         8.20 o                         
   1   8   6         32.67         41.12         1.28 o                         
   2   8   6        369.01        382.95         5.61 o                         
   3   8   6        107.36        110.54         3.49 o                         
   4   8   6         24.04         26.31         1.34 o                         
   5   8   6          2.24          5.46         1.23 o                         
   6   8   6        197.70        183.30         5.26 o                         
   7   8   6         20.35         24.31         1.85 o                         
   8   8   6          2.20          6.01         1.25 o                         
   9   8   6         31.46         24.59         1.49 o                         
 -11   9   6          1.30          3.07         0.71 o                         
 -10   9   6          5.21          2.16         0.95 o                         
  -9   9   6          6.78          4.70         0.87 o                         
  -8   9   6         15.66         11.87         1.18 o                         
  -7   9   6        465.29        443.44         7.75 o                         
  -6   9   6        163.85        173.78         4.51 o                         
  -5   9   6         17.18         20.19         2.04 o                         
  -4   9   6        602.64        619.01        11.87 o                         
  -3   9   6        306.45        293.06         5.74 o                         
  -2   9   6        265.78        252.50         4.62 o                         
  -1   9   6          4.50          9.18         1.20 o                         
   0   9   6        104.49        108.87         2.26 o                         
   1   9   6        309.66        307.19         4.70 o                         
   2   9   6        550.09        584.60         8.19 o                         
   3   9   6          0.09          0.70         1.06 o                         
   4   9   6        104.27         86.10         1.95 o                         
   5   9   6        759.21        721.12        13.80 o                         
   6   9   6        105.85        110.48         4.00 o                         
   7   9   6         18.81         19.30         1.65 o                         
   8   9   6         49.90         49.45         2.51 o                         
   9   9   6         15.28         12.66         1.10 o                         
 -11  10   6         16.70         18.41         1.13 o                         
 -10  10   6          0.50         -0.40         0.79 o                         
  -9  10   6          0.63          0.28         0.87 o                         
  -8  10   6         83.34         82.30         2.49 o                         
  -7  10   6        511.30        573.42         9.64 o                         
  -6  10   6          0.63          1.77         1.28 o                         
  -5  10   6        961.07        973.79        12.66 o                         
  -4  10   6         23.68         25.15         1.54 o                         
  -3  10   6       1954.63       2080.22        33.64 o                         
  -2  10   6        243.04        232.98         4.41 o                         
  -1  10   6        293.82        287.90         4.40 o                         
   0  10   6          8.14          3.96         0.71 o                         
   1  10   6          6.55         10.63         0.85 o                         
   2  10   6         13.78         13.18         0.95 o                         
   3  10   6          9.80          6.19         0.87 o                         
   4  10   6         26.10         22.95         1.33 o                         
   5  10   6          0.08          0.57         0.96 o                         
   6  10   6        167.12        149.49         7.21 o                         
   7  10   6          6.42          3.34         1.16 o                         
   8  10   6         12.31         16.30         1.50 o                         
   9  10   6          5.25          5.38         1.22 o                         
 -10  11   6         22.98         27.57         1.54 o                         
  -9  11   6          6.65          6.20         0.91 o                         
  -8  11   6         39.52         42.19         2.12 o                         
  -7  11   6        424.87        430.58         7.54 o                         
  -6  11   6         91.57         72.08         2.29 o                         
  -5  11   6          4.49          1.53         0.76 o                         
  -4  11   6          0.72          0.22         1.09 o                         
  -3  11   6        373.79        371.28         7.65 o                         
  -2  11   6          0.33          0.08         0.74 o                         
  -1  11   6        188.65        194.63         4.30 o                         
   0  11   6        228.97        235.26         4.03 o                         
   1  11   6        291.05        294.05         5.47 o                         
   2  11   6        204.17        221.59         4.93 o                         
   3  11   6         23.21         23.74         1.08 o                         
   4  11   6        176.24        161.11         3.44 o                         
   5  11   6        341.90        309.98         6.27 o                         
   6  11   6        141.88        158.46         4.68 o                         
   7  11   6         39.83         40.55         2.17 o                         
   8  11   6         33.99         31.12         3.69 o                         
 -10  12   6          1.88          1.58         0.77 o                         
  -9  12   6          1.80          3.00         0.84 o                         
  -8  12   6         18.94         13.81         1.09 o                         
  -7  12   6          6.89         10.81         1.09 o                         
  -6  12   6         43.53         43.79         1.75 o                         
  -5  12   6        553.97        570.20        11.04 o                         
  -4  12   6        366.50        342.10         5.58 o                         
  -3  12   6        132.94        143.09         3.60 o                         
  -2  12   6          8.33          7.94         1.11 o                         
  -1  12   6         79.49         76.42         2.53 o                         
   0  12   6          1.87          2.68         0.99 o                         
   1  12   6         59.33         54.95         1.80 o                         
   2  12   6         47.90         42.04         1.34 o                         
   3  12   6        110.66         97.99         2.62 o                         
   4  12   6         16.75         20.70         1.40 o                         
   5  12   6         71.72         64.96         2.39 o                         
   6  12   6         59.45         71.21         2.66 o                         
   7  12   6         89.87         93.77         3.09 o                         
   8  12   6          4.77          2.33         0.79 o                         
 -10  13   6          0.45          0.63         0.66 o                         
  -9  13   6          0.33          0.17         0.75 o                         
  -8  13   6          1.42          0.59         0.77 o                         
  -7  13   6          6.24          8.34         0.96 o                         
  -6  13   6         43.46         41.41         1.70 o                         
  -5  13   6         27.06         28.66         1.75 o                         
  -4  13   6         46.10         45.05         2.09 o                         
  -3  13   6         44.54         34.99         1.78 o                         
  -2  13   6         27.20         26.18         1.22 o                         
  -1  13   6        404.55        347.37         6.00 o                         
   0  13   6        102.88        101.87         2.21 o                         
   1  13   6         15.38         14.18         1.01 o                         
   2  13   6          0.96          0.83         0.80 o                         
   3  13   6        247.60        242.15         4.71 o                         
   4  13   6          9.25          9.28         1.19 o                         
   5  13   6        123.99        128.61         3.54 o                         
   6  13   6          8.67          7.20         1.18 o                         
   7  13   6         13.90          9.54         1.23 o                         
   8  13   6         25.09         26.97         2.56 o                         
  -9  14   6         11.28         11.16         0.99 o                         
  -8  14   6         67.80         68.33         2.20 o                         
  -7  14   6          0.08         -0.35         0.75 o                         
  -6  14   6        132.50        139.83         3.39 o                         
  -5  14   6        114.17         98.52         3.82 o                         
  -4  14   6          7.62          3.66         1.58 o                         
  -3  14   6         22.34         19.38         1.46 o                         
  -2  14   6        377.02        364.29         5.32 o                         
  -1  14   6        238.65        226.83         3.49 o                         
   0  14   6        249.74        250.29         3.74 o                         
   1  14   6       2471.34       2468.63        42.58 o                         
   2  14   6         97.35         93.73         2.88 o                         
   3  14   6        147.48        150.10         4.84 o                         
   4  14   6          3.65          3.43         1.03 o                         
   5  14   6        167.43        183.76         4.38 o                         
   6  14   6          4.46          3.89         1.16 o                         
   7  14   6         15.59         22.51         1.93 o                         
   8  14   6          1.50          3.96         1.16 o                         
  -9  15   6          5.58          6.19         0.72 o                         
  -8  15   6         23.88         22.51         1.14 o                         
  -7  15   6         24.11         20.71         1.14 o                         
  -6  15   6         48.82         46.23         1.85 o                         
  -5  15   6         27.08         28.50         1.78 o                         
  -4  15   6        105.79         99.62         3.10 o                         
  -3  15   6        430.95        427.47         7.43 o                         
  -2  15   6        186.95        210.37         4.02 o                         
  -1  15   6       1511.89       1534.64        22.04 o                         
   0  15   6        216.21        192.48         5.56 o                         
   1  15   6        479.71        487.44         8.69 o                         
   2  15   6         35.52         36.29         2.23 o                         
   3  15   6         61.43         57.37         2.63 o                         
   4  15   6          7.88          6.83         1.09 o                         
   5  15   6          1.13          0.87         0.82 o                         
   6  15   6          7.85          6.09         1.03 o                         
   7  15   6          3.60          2.95         0.82 o                         
  -9  16   6          0.02         -0.43         1.04 o                         
  -8  16   6         12.01         10.33         0.82 o                         
  -7  16   6         66.13         61.58         2.06 o                         
  -6  16   6         10.45         12.19         1.18 o                         
  -5  16   6          3.31          3.72         1.25 o                         
  -4  16   6          2.14          3.50         1.09 o                         
  -3  16   6         68.53         83.97         2.84 o                         
  -2  16   6        482.09        485.38         8.06 o                         
  -1  16   6          0.17         -0.49         0.86 o                         
   0  16   6         35.24         27.34         1.53 o                         
   1  16   6       1603.82       1686.63        27.27 o                         
   2  16   6          2.47          1.11         0.95 o                         
   3  16   6          0.84          3.40         1.05 o                         
   4  16   6         54.17         60.53         2.13 o                         
   5  16   6        167.11        180.80         4.62 o                         
   6  16   6          5.17          3.74         0.86 o                         
   7  16   6          9.73          9.28         1.17 o                         
  -8  17   6          5.01          4.85         0.86 o                         
  -7  17   6          0.53          1.79         0.76 o                         
  -6  17   6          4.86          3.97         0.91 o                         
  -5  17   6         85.56         81.74         2.62 o                         
  -4  17   6         36.45         39.28         1.98 o                         
  -3  17   6        725.24        790.50        13.56 o                         
  -2  17   6        202.95        216.50         7.03 o                         
  -1  17   6         62.43         63.86         2.04 o                         
   0  17   6          1.86          2.47         0.97 o                         
   1  17   6          1.09          0.93         0.89 o                         
   2  17   6          9.95         10.39         1.53 o                         
   3  17   6          0.04         -0.53         0.94 o                         
   4  17   6          2.07          0.71         0.80 o                         
   5  17   6        119.70        121.94         3.95 o                         
   6  17   6         82.71         86.28         2.80 o                         
  -8  18   6          8.32         10.59         1.39 o                         
  -7  18   6         46.03         54.67         2.10 o                         
  -6  18   6          4.35          3.49         0.80 o                         
  -5  18   6         27.79         25.01         1.54 o                         
  -4  18   6          0.10          0.74         0.88 o                         
  -3  18   6          0.73         -0.38         0.94 o                         
  -2  18   6        143.70        158.71         3.78 o                         
  -1  18   6         24.42         25.69         1.33 o                         
   0  18   6         35.36         41.67         1.79 o                         
   1  18   6          4.15          2.32         0.89 o                         
   2  18   6          2.11          2.89         0.99 o                         
   3  18   6         19.39         18.74         1.44 o                         
   4  18   6         21.53         20.46         1.20 o                         
   5  18   6          2.67          2.82         0.86 o                         
   6  18   6          6.99         10.07         0.98 o                         
  -7  19   6        116.23        121.09         3.12 o                         
  -6  19   6          6.24          7.70         1.08 o                         
  -5  19   6         66.49         55.36         2.12 o                         
  -4  19   6         23.14         18.50         2.40 o                         
  -3  19   6         39.87         36.68         1.61 o                         
  -2  19   6        230.50        249.09         4.86 o                         
  -1  19   6        208.69        231.22         5.49 o                         
   0  19   6         29.88         32.17         1.53 o                         
   1  19   6         29.73         30.49         1.45 o                         
   2  19   6        171.77        186.23         8.92 o                         
   3  19   6        136.91        140.56         5.23 o                         
   4  19   6          4.39          4.70         0.90 o                         
   5  19   6          3.02          3.57         0.83 o                         
  -7  20   6          0.03          1.09         0.77 o                         
  -6  20   6         13.49         11.97         1.08 o                         
  -5  20   6         24.20         16.60         1.21 o                         
  -4  20   6         25.18         21.76         1.24 o                         
  -3  20   6          0.21          0.30         0.72 o                         
  -2  20   6         16.76         14.91         1.12 o                         
  -1  20   6         59.33         60.32         2.12 o                         
   0  20   6         13.52         12.93         1.13 o                         
   1  20   6          1.95          0.57         0.83 o                         
   2  20   6         66.99         69.23         2.78 o                         
   3  20   6          8.99         11.39         1.25 o                         
   4  20   6         43.53         47.99         2.06 o                         
   5  20   6         64.31         61.06         3.74 o                         
  -6  21   6         13.19         11.74         0.92 o                         
  -5  21   6          0.14         -0.74         0.74 o                         
  -4  21   6         92.39         85.43         3.10 o                         
  -3  21   6         52.06         58.90         1.91 o                         
  -2  21   6         99.16        100.78         2.57 o                         
  -1  21   6         14.84         13.11         1.29 o                         
   0  21   6         90.40         89.36         2.67 o                         
   1  21   6          3.50          3.84         0.94 o                         
   2  21   6         66.88         66.42         2.49 o                         
   3  21   6         36.25         33.98         1.90 o                         
   4  21   6          3.39          3.71         0.87 o                         
  -5  22   6         25.06         23.98         1.25 o                         
  -4  22   6          9.55          9.11         0.98 o                         
  -3  22   6          2.38          2.83         0.73 o                         
  -2  22   6          2.23          2.59         0.74 o                         
  -1  22   6         37.34         43.77         1.64 o                         
   0  22   6          8.07          8.29         1.01 o                         
   1  22   6         12.67         10.07         1.08 o                         
   2  22   6          0.61          0.68         0.73 o                         
   3  22   6         21.11         25.30         1.20 o                         
  -4  23   6          7.57          7.70         0.91 o                         
  -3  23   6          0.71          1.27         0.71 o                         
  -2  23   6         17.45         26.66         1.59 o                         
  -1  23   6         62.06         68.36         1.94 o                         
   0  23   6          6.93          4.25         0.79 o                         
   1  23   6          0.42          0.14         0.63 o                         
   2  23   6          1.04          1.38         0.68 o                         
  -2  24   6          9.66         10.82         1.77 o                         
  -1  24   6         14.36         16.08         1.87 o                         
   0  24   6        108.61        123.00         6.31 o                         
 -11   1   7          1.97          0.66         0.70 o                         
 -10   1   7         49.38         52.61         1.62 o                         
  -9   1   7          0.09         -0.18         0.82 o                         
  -8   1   7        295.78        295.36         5.23 o                         
  -7   1   7         29.00         22.90         1.12 o                         
  -6   1   7        130.54        134.47         3.77 o                         
  -5   1   7        402.35        391.79         7.79 o                         
  -4   1   7         42.67         26.37         1.68 o                         
  -3   1   7        930.60        895.70        10.29 o                         
  -2   1   7        646.02        603.62         7.07 o                         
  -1   1   7        114.21        112.08         2.08 o                         
   0   1   7         36.14         38.03         1.39 o                         
   1   1   7         50.04         72.14         1.89 o                         
   2   1   7        163.02        169.92         3.68 o                         
   3   1   7        653.99        686.76        11.26 o                         
   4   1   7        143.60        139.56         3.43 o                         
   5   1   7        363.53        374.73         4.98 o                         
   6   1   7        173.81        192.16         4.45 o                         
   7   1   7          4.64          1.94         0.96 o                         
   8   1   7          0.39         -0.66         0.90 o                         
   9   1   7          0.04          0.44         0.85 o                         
 -11   2   7          5.08          2.77         0.67 o                         
 -10   2   7         12.34          7.12         0.81 o                         
  -9   2   7          0.24         -0.85         0.85 o                         
  -8   2   7         77.35         75.27         2.48 o                         
  -7   2   7       1635.06       1680.65        19.52 o                         
  -6   2   7        294.22        271.78         6.63 o                         
  -5   2   7         14.21         11.99         1.01 o                         
  -4   2   7        138.39        124.66         2.69 o                         
  -3   2   7         36.27         35.63         0.85 o                         
  -2   2   7       1478.71       1460.23        16.50 o                         
  -1   2   7         12.39         10.56         0.74 o                         
   0   2   7        924.65        973.62        13.26 o                         
   1   2   7          0.15          2.52         0.65 o                         
   2   2   7          1.71          1.39         0.89 o                         
   3   2   7          6.06          7.17         0.96 o                         
   4   2   7          1.09          0.45         0.95 o                         
   5   2   7        159.50        140.06         2.82 o                         
   6   2   7        105.35        115.82         3.31 o                         
   7   2   7        263.04        258.49         5.55 o                         
   8   2   7        113.10        124.15         3.45 o                         
   9   2   7          3.70          3.63         0.96 o                         
 -11   3   7          4.63          3.14         0.68 o                         
 -10   3   7         58.30         57.30         1.76 o                         
  -9   3   7         56.35         60.15         2.13 o                         
  -8   3   7        256.73        265.47         5.06 o                         
  -7   3   7         49.77         59.44         2.08 o                         
  -6   3   7        142.05        156.29         3.77 o                         
  -5   3   7        139.88        138.14         3.12 o                         
  -4   3   7         60.47         53.57         1.64 o                         
  -3   3   7         87.98         75.58         1.63 o                         
  -2   3   7        420.29        357.42         4.76 o                         
  -1   3   7          0.38          7.80         0.63 o                         
   0   3   7          3.69          5.88         0.55 o                         
   1   3   7          3.76          0.45         0.54 o                         
   2   3   7        106.05        107.11         2.75 o                         
   3   3   7        310.40        312.77         6.16 o                         
   4   3   7        396.44        379.81         7.44 o                         
   5   3   7          2.15          2.92         0.98 o                         
   6   3   7        583.03        588.13        11.44 o                         
   7   3   7         14.73         13.93         1.32 o                         
   8   3   7          0.78          2.55         0.96 o                         
   9   3   7          7.68          6.58         1.02 o                         
 -11   4   7         13.05         12.61         1.37 o                         
 -10   4   7         21.06         23.90         1.16 o                         
  -9   4   7         28.29         25.80         1.64 o                         
  -8   4   7        267.51        286.46         5.35 o                         
  -7   4   7        174.49        185.73         4.38 o                         
  -6   4   7        846.22        807.44        22.23 o                         
  -5   4   7        293.52        282.46         5.30 o                         
  -4   4   7         40.43         37.46         1.44 o                         
  -3   4   7       1023.33       1021.86        14.01 o                         
  -2   4   7        243.18        242.50         3.44 o                         
  -1   4   7        158.13        131.89         2.13 o                         
   0   4   7       3281.48       3689.15        54.40 o                         
   1   4   7        188.08        222.04         4.51 o                         
   2   4   7          3.46          4.69         0.87 o                         
   3   4   7          0.71          0.31         0.82 o                         
   4   4   7        946.78        943.77        16.25 o                         
   5   4   7          3.83          5.21         1.16 o                         
   6   4   7        654.51        678.58        14.97 o                         
   7   4   7          2.90          3.22         1.13 o                         
   8   4   7        318.35        310.25         7.24 o                         
   9   4   7         15.43         13.60         1.42 o                         
 -11   5   7          0.74          0.93         0.75 o                         
 -10   5   7         33.03         34.27         1.44 o                         
  -9   5   7        230.16        246.96         5.76 o                         
  -8   5   7         14.17         13.30         1.35 o                         
  -7   5   7         37.81         33.79         2.08 o                         
  -6   5   7        181.46        177.09         3.83 o                         
  -5   5   7        327.09        334.59         6.10 o                         
  -4   5   7        272.26        271.22         4.93 o                         
  -3   5   7          8.19          8.45         0.63 o                         
  -2   5   7        262.55        257.67         4.02 o                         
  -1   5   7        152.28        138.47         2.23 o                         
   0   5   7        594.32        621.74         9.92 o                         
   1   5   7        787.14        808.89        13.67 o                         
   2   5   7        162.81        136.20         3.05 o                         
   3   5   7        100.23        114.37         3.08 o                         
   4   5   7          0.01          0.44         0.78 o                         
   5   5   7        196.03        200.94         5.06 o                         
   6   5   7         91.18         88.78         3.76 o                         
   7   5   7         76.70         85.46         3.61 o                         
   8   5   7          1.53          2.31         1.06 o                         
   9   5   7          5.91          1.94         0.90 o                         
 -11   6   7         80.12         78.51         2.67 o                         
 -10   6   7         13.39         12.45         1.03 o                         
  -9   6   7         18.99         20.36         1.21 o                         
  -8   6   7        323.20        345.03         6.16 o                         
  -7   6   7         40.51         41.91         1.79 o                         
  -6   6   7        114.48        109.84         2.14 o                         
  -5   6   7         30.87         40.13         1.84 o                         
  -4   6   7        579.66        642.19        11.14 o                         
  -3   6   7        910.06        853.10        12.53 o                         
  -2   6   7        123.65        120.65         2.17 o                         
  -1   6   7        200.78        226.95         3.46 o                         
   0   6   7         11.18         12.93         0.79 o                         
   1   6   7        331.86        391.70         7.22 o                         
   2   6   7         87.33         74.61         2.36 o                         
   3   6   7          4.06          1.72         1.04 o                         
   4   6   7        681.19        635.87         8.08 o                         
   5   6   7         87.29         94.70         2.93 o                         
   6   6   7         20.16         23.57         2.20 o                         
   7   6   7         19.05         18.93         1.96 o                         
   8   6   7        222.49        221.05         6.20 o                         
   9   6   7          0.12          0.14         0.84 o                         
 -11   7   7         29.75         38.49         1.68 o                         
 -10   7   7         39.00         36.89         1.54 o                         
  -9   7   7        145.78        147.12         5.05 o                         
  -8   7   7        582.55        599.90         9.91 o                         
  -7   7   7          1.96          0.70         0.88 o                         
  -6   7   7        136.98        129.58         2.66 o                         
  -5   7   7          8.98         11.02         1.21 o                         
  -4   7   7        324.59        318.74         6.18 o                         
  -3   7   7        107.00         91.97         2.67 o                         
  -2   7   7        959.25        963.27        12.68 o                         
  -1   7   7        376.26        445.95         6.58 o                         
   0   7   7        137.92        137.49         2.61 o                         
   1   7   7         15.50         11.60         1.06 o                         
   2   7   7        149.63        144.46         3.57 o                         
   3   7   7        164.84        158.26         4.34 o                         
   4   7   7         74.97         73.29         1.96 o                         
   5   7   7         24.77         14.12         1.25 o                         
   6   7   7        212.07        216.52         8.34 o                         
   7   7   7         45.42         56.43         3.02 o                         
   8   7   7         32.81         32.56         2.04 o                         
   9   7   7          6.81          6.94         0.97 o                         
 -11   8   7         34.16         32.88         2.53 o                         
 -10   8   7          0.71         -0.58         0.76 o                         
  -9   8   7         29.27         28.51         2.19 o                         
  -8   8   7         69.00         59.47         2.04 o                         
  -7   8   7         78.42         79.99         2.94 o                         
  -6   8   7        367.70        378.35         5.56 o                         
  -5   8   7        338.22        295.26         6.15 o                         
  -4   8   7        251.23        272.71         6.04 o                         
  -3   8   7        284.34        280.43         5.55 o                         
  -2   8   7        361.65        362.58         5.28 o                         
  -1   8   7         32.72         42.87         1.40 o                         
   0   8   7        535.48        543.87         8.41 o                         
   1   8   7        652.18        609.39         8.84 o                         
   2   8   7        192.00        195.76         3.58 o                         
   3   8   7        320.37        343.39         6.34 o                         
   4   8   7        213.05        220.81         4.55 o                         
   5   8   7        804.52        760.22        13.33 o                         
   6   8   7        151.41        142.90         6.19 o                         
   7   8   7         12.76         12.35         1.90 o                         
   8   8   7         36.89         31.49         2.00 o                         
   9   8   7          8.72         10.82         1.57 o                         
 -11   9   7         21.39         22.82         1.16 o                         
 -10   9   7          1.77          0.39         0.66 o                         
  -9   9   7        108.01        111.45         2.72 o                         
  -8   9   7        246.17        243.91         4.45 o                         
  -7   9   7        722.08        710.54        11.03 o                         
  -6   9   7        192.17        189.51         4.28 o                         
  -5   9   7          6.77          6.39         1.53 o                         
  -4   9   7          8.05         11.00         1.30 o                         
  -3   9   7        426.35        433.05         8.02 o                         
  -2   9   7        334.96        321.72         4.85 o                         
  -1   9   7         36.13         37.83         1.36 o                         
   0   9   7        203.15        220.53         4.05 o                         
   1   9   7        107.47        106.26         2.24 o                         
   2   9   7         25.79         22.39         1.22 o                         
   3   9   7        159.98        169.65         2.92 o                         
   4   9   7         11.00         11.43         1.31 o                         
   5   9   7          6.18          8.20         1.11 o                         
   6   9   7          2.74          2.03         1.19 o                         
   7   9   7          0.34         -0.52         1.10 o                         
   8   9   7          0.85          1.24         1.01 o                         
 -10  10   7          1.83          0.54         0.63 o                         
  -9  10   7         30.62         31.05         1.47 o                         
  -8  10   7          6.56          8.36         1.39 o                         
  -7  10   7         21.79         22.07         1.51 o                         
  -6  10   7         95.25         87.22         2.44 o                         
  -5  10   7          0.85         -0.63         0.76 o                         
  -4  10   7        142.97        146.39         4.03 o                         
  -3  10   7          2.23          5.69         1.02 o                         
  -2  10   7         14.10         13.26         1.08 o                         
  -1  10   7         23.24         21.27         1.11 o                         
   0  10   7         64.76         57.86         1.85 o                         
   1  10   7        263.41        269.22         4.61 o                         
   2  10   7         67.12         68.85         1.65 o                         
   3  10   7         24.30         27.95         1.38 o                         
   4  10   7         41.46         37.21         1.75 o                         
   5  10   7         93.24         96.28         2.65 o                         
   6  10   7         74.65         68.99         2.95 o                         
   7  10   7         54.65         55.36         3.31 o                         
   8  10   7          2.10          0.18         0.80 o                         
 -10  11   7          2.84          2.29         0.66 o                         
  -9  11   7          0.01         -0.63         0.63 o                         
  -8  11   7         66.14         61.91         2.25 o                         
  -7  11   7        516.32        531.90         9.06 o                         
  -6  11   7        242.49        232.01         5.96 o                         
  -5  11   7        287.89        309.98         5.96 o                         
  -4  11   7         72.01         74.70         1.87 o                         
  -3  11   7        148.73        157.41         3.86 o                         
  -2  11   7         64.78         69.43         2.62 o                         
  -1  11   7        208.72        211.32         4.76 o                         
   0  11   7        212.47        226.74         4.26 o                         
   1  11   7        279.26        277.31         4.72 o                         
   2  11   7         37.19         33.04         1.25 o                         
   3  11   7         20.46         19.81         1.27 o                         
   4  11   7          0.00          0.45         0.84 o                         
   5  11   7        537.06        536.62         9.80 o                         
   6  11   7          4.88          4.34         1.07 o                         
   7  11   7         17.18         16.38         1.42 o                         
   8  11   7          4.60          3.39         0.90 o                         
 -10  12   7          4.00          1.85         0.67 o                         
  -9  12   7         75.01         68.87         2.36 o                         
  -8  12   7         44.02         52.07         1.86 o                         
  -7  12   7          4.34          4.94         1.04 o                         
  -6  12   7         24.64         24.57         1.60 o                         
  -5  12   7          5.49          3.91         1.37 o                         
  -4  12   7        930.36        929.25        14.05 o                         
  -3  12   7          0.00         -0.05         0.72 o                         
  -2  12   7          7.51          9.30         0.97 o                         
  -1  12   7        940.04        900.36        12.27 o                         
   0  12   7        234.02        235.66         3.25 o                         
   1  12   7        109.83        127.39         2.12 o                         
   2  12   7          2.64          1.31         0.87 o                         
   3  12   7         33.42         31.24         1.48 o                         
   4  12   7         95.89        103.19         2.62 o                         
   5  12   7         14.72         12.61         1.15 o                         
   6  12   7         29.14         31.14         1.73 o                         
   7  12   7          0.34          1.76         0.93 o                         
   8  12   7          5.88          5.28         0.92 o                         
 -10  13   7          1.36          0.79         0.98 o                         
  -9  13   7          0.23          1.34         0.59 o                         
  -8  13   7         23.54         17.72         1.11 o                         
  -7  13   7        185.64        167.68         3.35 o                         
  -6  13   7          0.10         -0.04         0.90 o                         
  -5  13   7        238.00        231.28         5.80 o                         
  -4  13   7        283.92        281.93         5.51 o                         
  -3  13   7        539.75        507.68         9.73 o                         
  -2  13   7        504.32        510.14         6.66 o                         
  -1  13   7         63.11         66.41         1.69 o                         
   0  13   7        372.80        390.68         5.13 o                         
   1  13   7        147.16        163.75         3.89 o                         
   2  13   7         90.30         98.84         2.83 o                         
   3  13   7          9.17          8.84         1.03 o                         
   4  13   7          0.01          1.15         0.86 o                         
   5  13   7        155.11        144.75         5.42 o                         
   6  13   7          8.14         10.33         1.29 o                         
   7  13   7         28.79         29.44         1.63 o                         
  -9  14   7         79.83         74.83         4.69 o                         
  -8  14   7         24.67         21.81         1.10 o                         
  -7  14   7          1.84          2.73         0.82 o                         
  -6  14   7          0.00          0.92         1.26 o                         
  -5  14   7         46.95         54.03         3.08 o                         
  -4  14   7          6.63          3.73         1.77 o                         
  -3  14   7          1.67          3.42         0.91 o                         
  -2  14   7          0.15         -0.26         0.83 o                         
  -1  14   7        196.78        197.01         4.12 o                         
   0  14   7        496.97        519.17         8.76 o                         
   1  14   7        627.28        648.69        12.17 o                         
   2  14   7          5.32          3.17         1.01 o                         
   3  14   7          0.00         -0.39         0.95 o                         
   4  14   7        284.83        303.54         5.96 o                         
   5  14   7         13.33         13.34         1.18 o                         
   6  14   7         52.12         45.93         2.26 o                         
   7  14   7         11.37         13.43         1.07 o                         
  -9  15   7          8.20         11.21         0.92 o                         
  -8  15   7         11.89          8.56         0.88 o                         
  -7  15   7          8.28          5.47         0.87 o                         
  -6  15   7         11.82         15.12         1.33 o                         
  -5  15   7         82.16         88.41         4.99 o                         
  -4  15   7        430.56        428.20         8.05 o                         
  -3  15   7        915.18        911.87        14.43 o                         
  -2  15   7        822.04        832.35        12.51 o                         
  -1  15   7         64.81         50.03         1.94 o                         
   0  15   7         46.00         44.71         1.85 o                         
   1  15   7        666.59        698.51        13.02 o                         
   2  15   7         26.97         25.85         1.61 o                         
   3  15   7         99.60         97.82         4.77 o                         
   4  15   7          0.67          0.38         0.91 o                         
   5  15   7         83.23         90.09         2.90 o                         
   6  15   7          5.17          4.48         0.88 o                         
   7  15   7         50.92         47.60         2.73 o                         
  -8  16   7          7.15          7.73         0.85 o                         
  -7  16   7          0.00          0.03         0.72 o                         
  -6  16   7        144.39        159.75         3.87 o                         
  -5  16   7          0.11          1.41         0.95 o                         
  -4  16   7        168.00        168.68         4.26 o                         
  -3  16   7          2.13          3.50         0.99 o                         
  -2  16   7         84.60         78.41         2.52 o                         
  -1  16   7        737.72        755.05        12.21 o                         
   0  16   7         36.52         36.01         3.12 o                         
   1  16   7          9.94          6.18         1.13 o                         
   2  16   7          0.87         -0.83         1.00 o                         
   3  16   7         82.21         91.93         3.72 o                         
   4  16   7         47.80         50.63         1.88 o                         
   5  16   7         67.69         70.81         2.11 o                         
   6  16   7          2.40          3.20         0.79 o                         
  -8  17   7          9.34         11.94         1.16 o                         
  -7  17   7          2.86          2.25         0.71 o                         
  -6  17   7          3.38          2.45         0.84 o                         
  -5  17   7          1.43         -0.11         0.88 o                         
  -4  17   7        114.53        124.96         3.85 o                         
  -3  17   7        775.40        807.42        12.86 o                         
  -2  17   7         26.93         28.42         2.36 o                         
  -1  17   7         56.75         54.22         2.06 o                         
   0  17   7        175.69        195.89         5.49 o                         
   1  17   7        526.69        529.79        10.09 o                         
   2  17   7         24.17         23.95         1.83 o                         
   3  17   7          0.08          0.92         0.86 o                         
   4  17   7          7.26          7.61         0.91 o                         
   5  17   7          1.05          2.13         0.81 o                         
   6  17   7         18.02         23.11         1.88 o                         
  -8  18   7         11.24         13.17         1.48 o                         
  -7  18   7         35.32         35.37         1.67 o                         
  -6  18   7        130.37        131.96         3.44 o                         
  -5  18   7          4.77          1.54         0.95 o                         
  -4  18   7         19.49         18.91         2.71 o                         
  -3  18   7          0.57         -0.60         1.69 o                         
  -2  18   7          8.95         11.01         1.24 o                         
  -1  18   7        107.75        117.90         4.49 o                         
   0  18   7          0.67          1.04         0.85 o                         
   1  18   7         52.45         52.57         3.17 o                         
   2  18   7          4.09          3.36         1.09 o                         
   3  18   7         74.99         82.22         2.66 o                         
   4  18   7         14.30         12.89         0.98 o                         
   5  18   7         82.12         87.49         2.60 o                         
  -7  19   7          3.29          4.31         0.67 o                         
  -6  19   7         13.02         13.18         1.03 o                         
  -5  19   7          7.17          3.33         1.20 o                         
  -4  19   7          9.21          8.17         1.12 o                         
  -3  19   7         95.70         89.28         2.54 o                         
  -2  19   7         43.39         47.09         1.59 o                         
  -1  19   7         13.11         12.38         1.53 o                         
   0  19   7         23.89         23.94         1.31 o                         
   1  19   7         22.93         19.04         1.27 o                         
   2  19   7        175.04        172.94         4.84 o                         
   3  19   7          2.68          1.40         1.20 o                         
   4  19   7         29.79         27.98         1.52 o                         
   5  19   7         11.09         11.67         3.15 o                         
  -6  20   7          3.52          5.32         0.70 o                         
  -5  20   7          3.16          3.07         0.72 o                         
  -4  20   7         64.60         69.20         2.07 o                         
  -3  20   7          1.32          0.67         0.72 o                         
  -2  20   7         80.62         78.85         2.16 o                         
  -1  20   7         40.45         38.88         1.83 o                         
   0  20   7          0.00          0.38         0.85 o                         
   1  20   7          1.18          1.02         1.20 o                         
   2  20   7          0.00         -1.20         1.20 o                         
   3  20   7          1.41          1.66         1.22 o                         
   4  20   7         20.86         17.00         1.28 o                         
  -6  21   7          0.01         -0.20         0.83 o                         
  -5  21   7         37.35         42.70         1.78 o                         
  -4  21   7          0.33          0.94         0.72 o                         
  -3  21   7         25.38         25.70         1.27 o                         
  -2  21   7          5.12          6.92         0.92 o                         
  -1  21   7         10.41          8.85         0.98 o                         
   0  21   7         20.52         21.81         1.17 o                         
   1  21   7         75.58         85.83         3.22 o                         
   2  21   7        103.28        113.48         4.04 o                         
   3  21   7         58.11         62.03         2.64 o                         
  -5  22   7         77.33         79.60         4.33 o                         
  -4  22   7          0.52         -0.05         0.70 o                         
  -3  22   7         17.11         20.01         1.33 o                         
  -2  22   7         26.86         32.49         1.54 o                         
  -1  22   7          0.73          1.44         0.68 o                         
   0  22   7          1.42          1.08         0.68 o                         
   1  22   7         43.15         39.74         1.70 o                         
   2  22   7          2.59          1.83         0.66 o                         
  -3  23   7         49.62         54.95         2.51 o                         
  -2  23   7          0.68          1.06         0.75 o                         
  -1  23   7         63.02         70.73         1.90 o                         
   0  23   7          0.02          0.07         0.68 o                         
   1  23   7         11.81          9.65         0.91 o                         
 -11   0   8         28.45         19.48         1.51 o                         
 -10   0   8         14.75         10.07         1.31 o                         
  -9   0   8       1273.14       1318.70        48.99 o                         
  -8   0   8        391.31        395.35        10.02 o                         
  -7   0   8        101.74        103.01         5.37 o                         
  -6   0   8          0.09         -2.00         2.17 o                         
  -5   0   8         17.33         10.86         1.67 o                         
  -4   0   8        524.90        499.96        13.52 o                         
  -3   0   8          7.75          9.57         0.78 o                         
  -2   0   8       3640.19       3799.63        78.94 o                         
  -1   0   8       3717.21       3858.68        80.41 o                         
   0   0   8       4241.95       4504.53        93.77 o                         
   1   0   8        282.58        379.28         9.20 o                         
   2   0   8         15.96         15.97         1.54 o                         
   3   0   8       4226.73       4259.78        89.61 o                         
   4   0   8        291.44        320.51         6.35 o                         
   5   0   8        309.06        281.87        10.30 o                         
   6   0   8        828.59        880.05        20.57 o                         
   7   0   8         95.98         96.74         3.83 o                         
   8   0   8          0.18          1.54         1.09 o                         
   9   0   8          6.13          7.87         2.76 o                         
 -11   1   8          9.25          6.69         0.80 o                         
 -10   1   8          7.87          7.09         0.86 o                         
  -9   1   8        113.47        106.25         2.87 o                         
  -8   1   8        260.63        242.12         5.85 o                         
  -7   1   8        429.47        449.43         7.89 o                         
  -6   1   8       1297.28       1337.71        24.10 o                         
  -5   1   8        266.66        275.29         5.94 o                         
  -4   1   8          1.65          1.03         0.76 o                         
  -3   1   8          2.45          4.07         0.44 o                         
  -2   1   8        707.31        724.68         8.81 o                         
  -1   1   8        645.59        607.96         9.01 o                         
   0   1   8       2719.25       2715.43        40.28 o                         
   1   1   8         87.52         95.37         2.51 o                         
   2   1   8         99.35        112.20         2.71 o                         
   3   1   8        745.45        730.51        12.02 o                         
   4   1   8        324.37        320.71         4.44 o                         
   5   1   8       1172.95       1149.05        17.38 o                         
   6   1   8          0.19          1.06         0.96 o                         
   7   1   8          0.94          0.65         0.85 o                         
   8   1   8          5.06          3.27         0.82 o                         
   9   1   8         10.77          6.21         1.10 o                         
 -11   2   8         45.45         45.93         1.68 o                         
 -10   2   8         97.81        107.14         2.39 o                         
  -9   2   8         30.40         28.61         1.64 o                         
  -8   2   8          2.93          2.93         1.17 o                         
  -7   2   8         28.28         28.11         1.55 o                         
  -6   2   8         30.45         25.00         1.39 o                         
  -5   2   8         10.79         10.91         1.20 o                         
  -4   2   8        321.99        315.27         5.98 o                         
  -3   2   8        194.66        186.89         2.73 o                         
  -2   2   8        599.06        590.64         7.31 o                         
  -1   2   8        410.73        397.89         6.22 o                         
   0   2   8        268.15        248.05         9.31 o                         
   1   2   8        136.79        132.41         3.11 o                         
   2   2   8        215.29        236.03         5.35 o                         
   3   2   8        610.14        564.42        10.25 o                         
   4   2   8          1.11          0.62         0.74 o                         
   5   2   8        469.49        476.15         8.09 o                         
   6   2   8        837.91        897.62        14.81 o                         
   7   2   8         24.52         22.47         1.39 o                         
   8   2   8         13.94         14.88         1.18 o                         
   9   2   8         23.76         23.01         1.65 o                         
 -11   3   8         38.41         42.74         1.61 o                         
 -10   3   8         28.25         29.75         1.28 o                         
  -9   3   8          1.13          1.32         0.97 o                         
  -8   3   8        144.72        166.45         3.67 o                         
  -7   3   8        334.04        325.53         5.98 o                         
  -6   3   8         84.23         90.14         2.15 o                         
  -5   3   8        101.92        106.45         2.81 o                         
  -4   3   8         17.44         19.59         1.15 o                         
  -3   3   8        454.83        441.48         6.13 o                         
  -2   3   8        234.54        212.68         3.81 o                         
  -1   3   8          7.25          9.82         0.83 o                         
   0   3   8        266.42        267.26         5.19 o                         
   1   3   8        115.34        122.17         3.02 o                         
   2   3   8        479.83        508.68         9.24 o                         
   3   3   8         69.34         80.15         2.58 o                         
   4   3   8        445.83        461.37         5.87 o                         
   5   3   8        716.47        720.35        11.43 o                         
   6   3   8         35.52         31.23         1.93 o                         
   7   3   8         76.13         62.44         2.94 o                         
   8   3   8          9.54         10.26         1.18 o                         
   9   3   8          1.07          0.54         1.04 o                         
 -11   4   8         73.30         81.48         2.04 o                         
 -10   4   8         54.35         64.93         1.82 o                         
  -9   4   8         14.24         10.83         1.45 o                         
  -8   4   8         43.06         38.39         1.70 o                         
  -7   4   8         83.97         72.88         2.35 o                         
  -6   4   8        711.94        669.44         9.04 o                         
  -5   4   8        123.09        121.17         3.70 o                         
  -4   4   8         58.52         61.15         1.98 o                         
  -3   4   8       1116.20       1108.75        15.16 o                         
  -2   4   8        760.79        773.89        10.74 o                         
  -1   4   8          8.04         10.37         0.69 o                         
   0   4   8        407.39        422.16         7.66 o                         
   1   4   8          1.19          1.94         0.97 o                         
   2   4   8        376.66        398.60         7.54 o                         
   3   4   8        139.52        151.15         3.80 o                         
   4   4   8         18.26         11.93         0.95 o                         
   5   4   8        852.56        850.72        13.20 o                         
   6   4   8        415.27        417.22         8.37 o                         
   7   4   8          2.20          0.95         1.02 o                         
   8   4   8          1.68          1.35         0.90 o                         
   9   4   8         40.11         42.73         4.43 o                         
 -11   5   8         46.40         42.00         1.69 o                         
 -10   5   8        102.99        112.05         2.47 o                         
  -9   5   8         48.64         56.38         1.89 o                         
  -8   5   8        195.96        218.89         4.38 o                         
  -7   5   8        133.99        150.19         3.87 o                         
  -6   5   8          0.26         -0.50         0.71 o                         
  -5   5   8         77.43         76.86         2.46 o                         
  -4   5   8         27.02         23.52         1.33 o                         
  -3   5   8         19.29         19.28         1.00 o                         
  -2   5   8        201.81        219.92         3.44 o                         
  -1   5   8       1637.75       1763.86        23.69 o                         
   0   5   8        184.54        199.15         3.87 o                         
   1   5   8          1.17          1.35         0.80 o                         
   2   5   8          0.56          0.97         0.99 o                         
   3   5   8         79.44         67.77         2.87 o                         
   4   5   8        870.76        893.71        14.49 o                         
   5   5   8        271.00        273.60         5.46 o                         
   6   5   8        559.85        586.83        14.53 o                         
   7   5   8         35.59         40.49         2.14 o                         
   8   5   8          0.29         -0.34         0.96 o                         
   9   5   8          8.52         11.41         2.76 o                         
 -11   6   8         11.57          8.88         0.80 o                         
 -10   6   8          1.20          2.44         0.69 o                         
  -9   6   8          0.17          0.43         0.81 o                         
  -8   6   8        332.25        385.90         6.82 o                         
  -7   6   8        248.42        238.88         4.71 o                         
  -6   6   8          0.35          0.79         0.73 o                         
  -5   6   8          8.82         11.12         1.27 o                         
  -4   6   8        244.34        227.98         5.18 o                         
  -3   6   8       1481.08       1557.11        22.26 o                         
  -2   6   8          1.04          3.30         0.61 o                         
  -1   6   8         55.93         53.46         1.51 o                         
   0   6   8        606.15        648.12         8.86 o                         
   1   6   8         22.19         23.86         1.43 o                         
   2   6   8        362.45        397.77         8.41 o                         
   3   6   8         71.65         82.86         1.99 o                         
   4   6   8        109.98        122.64         3.28 o                         
   5   6   8          3.17          2.90         1.08 o                         
   6   6   8        236.78        229.43         9.94 o                         
   7   6   8         58.53         45.56         2.34 o                         
   8   6   8         38.27         29.10         2.14 o                         
 -11   7   8         23.94         24.39         1.27 o                         
 -10   7   8          7.34          9.75         0.87 o                         
  -9   7   8         48.45         58.83         2.17 o                         
  -8   7   8        106.36        114.33         2.87 o                         
  -7   7   8         37.59         33.14         1.62 o                         
  -6   7   8          6.37          7.29         1.04 o                         
  -5   7   8        131.19        124.52         2.66 o                         
  -4   7   8         45.15         39.83         2.00 o                         
  -3   7   8        816.71        803.15        11.99 o                         
  -2   7   8         86.18         88.40         1.90 o                         
  -1   7   8         42.83         48.36         1.52 o                         
   0   7   8         83.54         94.00         2.02 o                         
   1   7   8          0.08         -0.03         0.63 o                         
   2   7   8         36.36         41.05         2.31 o                         
   3   7   8         14.70         11.82         0.98 o                         
   4   7   8       1007.51        955.28        14.53 o                         
   5   7   8        142.92        160.31         3.94 o                         
   6   7   8        169.34        174.24         6.19 o                         
   7   7   8         33.60         34.85         2.27 o                         
   8   7   8         65.93         68.90         3.08 o                         
 -11   8   8          7.73          6.05         0.94 o                         
 -10   8   8         35.51         35.05         1.42 o                         
  -9   8   8         48.21         40.36         2.01 o                         
  -8   8   8         86.70         83.19         2.39 o                         
  -7   8   8          3.63          4.26         1.96 o                         
  -6   8   8          2.16          2.12         1.19 o                         
  -5   8   8        247.32        246.25         4.11 o                         
  -4   8   8        710.72        674.66        12.93 o                         
  -3   8   8        229.95        198.81         4.72 o                         
  -2   8   8        246.18        237.76         4.03 o                         
  -1   8   8          7.53          4.11         0.74 o                         
   0   8   8         64.98         70.61         1.84 o                         
   1   8   8         21.14         12.58         0.97 o                         
   2   8   8          1.94          2.32         0.69 o                         
   3   8   8         86.31         73.44         1.81 o                         
   4   8   8         70.39         78.62         2.53 o                         
   5   8   8          2.02          1.77         0.97 o                         
   6   8   8          0.12          0.52         0.98 o                         
   7   8   8          0.35          0.41         1.09 o                         
   8   8   8         28.92         28.61         1.71 o                         
 -10   9   8         19.76         15.01         0.89 o                         
  -9   9   8          4.64          7.03         1.34 o                         
  -8   9   8        205.95        223.91         4.38 o                         
  -7   9   8       1162.79       1220.25        18.01 o                         
  -6   9   8         57.71         52.46         2.68 o                         
  -5   9   8         27.99         30.77         1.51 o                         
  -4   9   8          0.80          1.15         0.76 o                         
  -3   9   8          7.97         12.46         1.34 o                         
  -2   9   8        371.71        359.66         6.03 o                         
  -1   9   8          1.31          1.89         0.73 o                         
   0   9   8        474.28        453.80         6.99 o                         
   1   9   8        594.18        606.45         9.57 o                         
   2   9   8         21.46         18.28         0.90 o                         
   3   9   8         70.91         63.27         2.17 o                         
   4   9   8        221.14        184.65         4.08 o                         
   5   9   8        229.16        222.54         4.55 o                         
   6   9   8          0.02          0.34         0.95 o                         
   7   9   8         15.38         13.76         1.53 o                         
   8   9   8         29.91         23.85         1.82 o                         
 -10  10   8          0.31          0.65         0.61 o                         
  -9  10   8        183.28        165.74         5.07 o                         
  -8  10   8          1.53          0.70         0.76 o                         
  -7  10   8          4.15          1.25         0.87 o                         
  -6  10   8        372.99        390.62         6.93 o                         
  -5  10   8        650.67        672.64        11.21 o                         
  -4  10   8        177.21        172.63         2.95 o                         
  -3  10   8        282.00        246.86         4.37 o                         
  -2  10   8         39.70         27.92         1.84 o                         
  -1  10   8        627.73        638.10         9.44 o                         
   0  10   8        224.64        241.45         4.24 o                         
   1  10   8        169.84        160.77         2.59 o                         
   2  10   8          3.44          2.61         0.74 o                         
   3  10   8        426.83        354.16         6.54 o                         
   4  10   8          8.12         10.96         1.15 o                         
   5  10   8         44.61         34.90         1.63 o                         
   6  10   8         61.18         58.59         3.36 o                         
   7  10   8          7.40          7.50         1.27 o                         
   8  10   8         10.22          9.28         1.03 o                         
 -10  11   8         20.34         15.66         0.84 o                         
  -9  11   8          0.52          0.25         0.87 o                         
  -8  11   8         24.15         18.86         1.16 o                         
  -7  11   8        297.84        313.21         5.78 o                         
  -6  11   8         52.97         46.85         1.96 o                         
  -5  11   8        221.12        226.32         4.75 o                         
  -4  11   8         74.31         70.27         2.33 o                         
  -3  11   8         10.35          9.47         0.92 o                         
  -2  11   8        514.63        486.16         6.96 o                         
  -1  11   8        181.91        169.02         2.67 o                         
   0  11   8         78.44         78.99         1.62 o                         
   1  11   8         74.23         69.43         1.64 o                         
   2  11   8        112.31         94.66         2.77 o                         
   3  11   8          0.04          0.57         0.86 o                         
   4  11   8         23.49         15.82         1.27 o                         
   5  11   8        416.29        416.39         7.82 o                         
   6  11   8         40.44         41.90         2.16 o                         
   7  11   8          1.58          1.41         1.01 o                         
   8  11   8         23.44         20.23         1.29 o                         
 -10  12   8          5.27          5.02         0.72 o                         
  -9  12   8          1.61          0.43         0.81 o                         
  -8  12   8         18.94         19.12         1.12 o                         
  -7  12   8         12.42         15.74         1.22 o                         
  -6  12   8          8.17          6.76         3.13 o                         
  -5  12   8          0.50         -0.76         0.91 o                         
  -4  12   8          0.22          0.04         1.17 o                         
  -3  12   8        149.32        159.54         3.64 o                         
  -2  12   8        294.86        287.21         4.25 o                         
  -1  12   8        365.47        375.10         4.88 o                         
   0  12   8        213.30        232.46         3.36 o                         
   1  12   8          6.76         11.77         1.19 o                         
   2  12   8        153.30        153.90         3.50 o                         
   3  12   8          2.17          2.44         0.92 o                         
   4  12   8         97.43         86.56         2.35 o                         
   5  12   8          0.76          0.27         0.82 o                         
   6  12   8         49.17         47.75         2.19 o                         
   7  12   8          1.39          1.07         0.89 o                         
  -9  13   8          4.03          6.22         0.69 o                         
  -8  13   8         14.05         17.49         1.14 o                         
  -7  13   8         17.55         17.54         1.28 o                         
  -6  13   8          8.05          8.74         1.09 o                         
  -5  13   8          4.14          3.09         0.98 o                         
  -4  13   8         55.66         52.55         2.84 o                         
  -3  13   8         11.37          9.81         1.17 o                         
  -2  13   8        333.80        313.60         5.88 o                         
  -1  13   8         60.28         70.88         2.22 o                         
   0  13   8       1083.57       1039.35        16.49 o                         
   1  13   8         18.75         14.55         1.28 o                         
   2  13   8         38.69         34.45         1.71 o                         
   3  13   8         31.98         30.15         2.16 o                         
   4  13   8         42.73         47.29         2.24 o                         
   5  13   8         58.79         61.48         3.21 o                         
   6  13   8          0.86          1.25         0.79 o                         
   7  13   8          0.01          0.41         0.84 o                         
  -9  14   8          0.87          2.45         0.55 o                         
  -8  14   8         14.70         14.60         1.02 o                         
  -7  14   8         33.28         37.26         1.62 o                         
  -6  14   8         30.83         32.84         1.64 o                         
  -5  14   8        228.10        223.22         6.78 o                         
  -4  14   8          2.70          3.25         1.65 o                         
  -3  14   8       1079.54       1094.49        16.24 o                         
  -2  14   8         95.79         92.65         2.68 o                         
  -1  14   8          6.75          4.56         1.00 o                         
   0  14   8        431.89        408.30         7.92 o                         
   1  14   8        100.25         98.72         2.75 o                         
   2  14   8         83.83         87.96         2.64 o                         
   3  14   8         37.28         30.76         1.48 o                         
   4  14   8         12.03         11.24         0.98 o                         
   5  14   8          0.51          2.82         0.83 o                         
   6  14   8          0.41          0.40         0.80 o                         
   7  14   8          0.41          0.45         0.71 o                         
  -9  15   8         21.96         19.47         1.46 o                         
  -8  15   8         93.92        102.20         2.93 o                         
  -7  15   8         20.91         25.62         1.39 o                         
  -6  15   8         59.00         72.52         2.45 o                         
  -5  15   8         14.34         13.86         1.27 o                         
  -4  15   8        507.03        560.59        10.03 o                         
  -3  15   8        144.59        159.52         4.43 o                         
  -2  15   8         57.67         62.11         1.99 o                         
  -1  15   8       1420.01       1542.83        25.36 o                         
   0  15   8        865.93        940.12        16.00 o                         
   1  15   8        336.19        353.21         7.21 o                         
   2  15   8         48.54         56.14         2.20 o                         
   3  15   8         59.20         48.64         1.86 o                         
   4  15   8         22.95         26.91         1.49 o                         
   5  15   8         25.29         27.15         1.44 o                         
   6  15   8         22.55         21.31         1.32 o                         
  -8  16   8         18.66         19.31         1.05 o                         
  -7  16   8         16.10         16.84         1.09 o                         
  -6  16   8          0.29          0.66         0.81 o                         
  -5  16   8         49.78         44.17         2.00 o                         
  -4  16   8         28.03         28.80         2.82 o                         
  -3  16   8        278.56        288.50         5.40 o                         
  -2  16   8          6.72          4.33         0.87 o                         
  -1  16   8         34.14         42.95         1.85 o                         
   0  16   8        157.70        156.60         4.86 o                         
   1  16   8         54.85         45.66         2.17 o                         
   2  16   8          6.87          6.01         1.25 o                         
   3  16   8         57.24         57.90         5.52 o                         
   4  16   8          1.26          1.02         0.73 o                         
   5  16   8          0.20         -0.47         0.65 o                         
   6  16   8          4.66          2.99         0.75 o                         
  -8  17   8         46.47         40.13         1.85 o                         
  -7  17   8          0.14         -0.18         0.62 o                         
  -6  17   8          0.58          0.19         1.03 o                         
  -5  17   8          1.50          2.09         2.26 o                         
  -4  17   8        365.78        388.24        12.17 o                         
  -3  17   8          1.94          4.27         2.48 o                         
  -2  17   8         23.07         21.67         1.68 o                         
  -1  17   8         67.78         75.60         5.14 o                         
   0  17   8         57.11         64.62         2.28 o                         
   1  17   8         21.91         18.20         1.34 o                         
   2  17   8          0.01          1.27         1.33 o                         
   3  17   8          1.50          0.58         0.84 o                         
   4  17   8         54.20         60.73         2.08 o                         
   5  17   8         86.75         95.36         2.70 o                         
  -7  18   8          3.62          5.40         0.74 o                         
  -6  18   8         12.86         11.38         0.90 o                         
  -5  18   8          9.99         10.11         1.00 o                         
  -4  18   8          2.51          3.18         0.87 o                         
  -3  18   8          6.13          4.80         1.13 o                         
  -2  18   8         19.86         22.55         1.30 o                         
  -1  18   8         83.62         86.66         2.42 o                         
   0  18   8          0.72         -0.77         0.77 o                         
   1  18   8          0.17          2.29         0.85 o                         
   2  18   8          0.22          0.53         0.84 o                         
   3  18   8          7.58         11.17         1.12 o                         
   4  18   8         13.84         15.55         1.10 o                         
   5  18   8          0.04         -0.20         1.38 o                         
  -7  19   8          1.38          1.78         0.82 o                         
  -6  19   8         47.51         45.02         1.47 o                         
  -5  19   8          0.86         -0.78         0.78 o                         
  -4  19   8          0.03          0.17         0.78 o                         
  -3  19   8        133.56        141.24         3.29 o                         
  -2  19   8         58.67         55.68         1.78 o                         
  -1  19   8         31.27         34.57         1.43 o                         
   0  19   8          1.61          0.90         0.72 o                         
   1  19   8         37.22         29.24         1.81 o                         
   2  19   8         27.41         22.67         1.26 o                         
   3  19   8        170.87        168.24         4.44 o                         
   4  19   8          8.13         17.77         1.16 o                         
  -6  20   8         29.01         30.17         1.41 o                         
  -5  20   8         22.47         20.40         1.03 o                         
  -4  20   8         30.58         32.82         1.39 o                         
  -3  20   8         23.68         26.04         1.24 o                         
  -2  20   8          0.32         -0.70         0.70 o                         
  -1  20   8          5.16          4.06         0.75 o                         
   0  20   8         55.30         52.41         1.61 o                         
   1  20   8         31.48         34.51         1.59 o                         
   2  20   8         13.02         18.10         1.14 o                         
   3  20   8          1.87          0.94         0.73 o                         
   4  20   8          1.15          0.79         1.18 o                         
  -5  21   8         48.38         49.80         1.81 o                         
  -4  21   8          4.00          4.40         0.68 o                         
  -3  21   8         19.89         22.86         1.02 o                         
  -2  21   8         21.44         26.07         1.26 o                         
  -1  21   8         34.56         32.43         1.20 o                         
   0  21   8         19.23         20.92         1.19 o                         
   1  21   8         20.04         19.90         1.14 o                         
   2  21   8        102.56        103.18         2.86 o                         
   3  21   8        117.76         98.77         7.48 o                         
  -4  22   8         26.89         30.03         1.81 o                         
  -3  22   8          2.53          2.02         0.75 o                         
  -2  22   8         11.29          8.37         0.86 o                         
  -1  22   8          6.17          7.42         0.86 o                         
   0  22   8          0.91          1.06         0.66 o                         
   1  22   8         35.14         38.26         2.09 o                         
 -11   1   9          3.10          1.62         0.65 o                         
 -10   1   9         30.23         25.88         1.39 o                         
  -9   1   9        146.59        131.04         3.28 o                         
  -8   1   9         46.82         55.16         2.16 o                         
  -7   1   9          8.72          5.30         1.26 o                         
  -6   1   9         20.67         20.63         1.17 o                         
  -5   1   9         61.55         46.29         2.41 o                         
  -4   1   9         16.00         14.15         1.19 o                         
  -3   1   9         24.06         17.74         0.74 o                         
  -2   1   9        320.67        301.98         4.24 o                         
  -1   1   9         18.18         16.54         1.10 o                         
   0   1   9         88.29         74.68         2.13 o                         
   1   1   9        321.06        302.19         5.53 o                         
   2   1   9          1.32          2.70         0.98 o                         
   3   1   9        168.35        170.14         3.03 o                         
   4   1   9          1.63          1.45         1.00 o                         
   5   1   9        168.77        179.95         4.00 o                         
   6   1   9         64.79         62.55         2.13 o                         
   7   1   9          0.50          1.01         0.77 o                         
   8   1   9          9.48          8.86         0.93 o                         
 -11   2   9          3.92          2.19         0.61 o                         
 -10   2   9        134.31        143.71         3.12 o                         
  -9   2   9         25.72         24.99         1.45 o                         
  -8   2   9        421.97        457.75         8.53 o                         
  -7   2   9         79.51         67.54         2.46 o                         
  -6   2   9        448.71        442.12         6.11 o                         
  -5   2   9        104.76        114.10         3.66 o                         
  -4   2   9        132.77        138.05         3.02 o                         
  -3   2   9         19.93         17.20         0.94 o                         
  -2   2   9        376.48        371.61         6.08 o                         
  -1   2   9        620.96        581.18        11.00 o                         
   0   2   9        594.22        577.87        11.08 o                         
   1   2   9        213.41        183.13         5.00 o                         
   2   2   9         77.53         75.57         2.54 o                         
   3   2   9        233.60        233.25         3.74 o                         
   4   2   9        879.30        863.87        13.46 o                         
   5   2   9        132.44        134.34         3.63 o                         
   6   2   9          2.45          3.14         1.01 o                         
   7   2   9        246.74        255.54         5.33 o                         
   8   2   9          8.21          5.55         0.84 o                         
 -11   3   9          6.81          6.71         0.69 o                         
 -10   3   9         74.93         73.95         2.26 o                         
  -9   3   9        158.46        152.53         3.40 o                         
  -8   3   9          3.86          7.01         1.23 o                         
  -7   3   9         17.69         17.74         1.29 o                         
  -6   3   9          8.89          8.57         1.16 o                         
  -5   3   9        100.56         93.61         3.04 o                         
  -4   3   9        329.48        317.51         7.86 o                         
  -3   3   9         52.24         48.72         1.46 o                         
  -2   3   9       2884.48       2912.69        36.76 o                         
  -1   3   9        269.15        274.05         5.69 o                         
   0   3   9        207.13        192.50         4.54 o                         
   1   3   9        371.11        361.01         7.62 o                         
   2   3   9         15.28         12.01         1.60 o                         
   3   3   9        129.77        110.10         2.35 o                         
   4   3   9         47.64         48.73         2.00 o                         
   5   3   9        253.62        259.02         5.09 o                         
   6   3   9        407.12        433.32         7.87 o                         
   7   3   9         25.33         29.86         1.86 o                         
   8   3   9          4.45          2.41         0.90 o                         
 -11   4   9          1.40          0.37         0.58 o                         
 -10   4   9         19.49         16.79         1.01 o                         
  -9   4   9        113.07        122.46         2.88 o                         
  -8   4   9        264.53        273.26         5.23 o                         
  -7   4   9         61.95         75.83         2.41 o                         
  -6   4   9         48.14         47.63         1.77 o                         
  -5   4   9        261.36        261.76         5.44 o                         
  -4   4   9          0.44          1.96         0.95 o                         
  -3   4   9         11.34          9.00         0.81 o                         
  -2   4   9       1128.02       1110.01        15.26 o                         
  -1   4   9        133.31        129.56         2.38 o                         
   0   4   9          0.14          0.77         0.86 o                         
   1   4   9          2.86          4.82         1.11 o                         
   2   4   9         14.70         10.99         1.42 o                         
   3   4   9        330.95        336.45         4.90 o                         
   4   4   9        356.16        370.56         6.93 o                         
   5   4   9         34.27         42.95         1.93 o                         
   6   4   9        174.46        169.91         4.47 o                         
   7   4   9        187.79        211.87         6.91 o                         
   8   4   9         11.70         14.29         1.22 o                         
 -11   5   9          5.16          6.41         0.96 o                         
 -10   5   9         27.01         26.97         1.16 o                         
  -9   5   9        123.19        140.97         4.20 o                         
  -8   5   9        864.87        984.14        15.52 o                         
  -7   5   9          2.28          0.88         0.88 o                         
  -6   5   9         50.20         54.93         2.05 o                         
  -5   5   9        445.86        410.24         6.19 o                         
  -4   5   9        495.53        512.87        10.97 o                         
  -3   5   9         41.20         29.55         1.32 o                         
  -2   5   9        305.71        308.77         4.92 o                         
  -1   5   9         41.96         44.11         1.37 o                         
   0   5   9        173.77        178.54         4.76 o                         
   1   5   9        259.36        238.43         5.65 o                         
   2   5   9         79.90         86.01         2.38 o                         
   3   5   9         53.91         46.41         1.93 o                         
   4   5   9          4.17          3.47         1.03 o                         
   5   5   9          1.63          1.25         0.97 o                         
   6   5   9        192.26        212.56         5.10 o                         
   7   5   9          0.77          0.82         0.95 o                         
   8   5   9         60.55         63.34         2.41 o                         
 -11   6   9          0.43          1.78         0.67 o                         
 -10   6   9          9.24          7.98         0.75 o                         
  -9   6   9        137.07        145.20         3.58 o                         
  -8   6   9        467.81        480.75         8.22 o                         
  -7   6   9         84.40         81.15         2.44 o                         
  -6   6   9          8.50          9.90         1.09 o                         
  -5   6   9        174.32        171.72         3.03 o                         
  -4   6   9         15.99         15.66         1.40 o                         
  -3   6   9         94.64         91.52         2.21 o                         
  -2   6   9        775.11        773.58        11.64 o                         
  -1   6   9         53.59         55.41         1.76 o                         
   0   6   9        120.17        114.26         2.45 o                         
   1   6   9         56.73         51.19         2.58 o                         
   2   6   9         58.30         57.82         1.80 o                         
   3   6   9         33.03         29.58         1.71 o                         
   4   6   9         19.42         19.07         1.45 o                         
   5   6   9         76.11         86.85         2.64 o                         
   6   6   9         90.46         92.56         3.03 o                         
   7   6   9        103.82        118.14         3.49 o                         
   8   6   9          1.32          1.40         0.79 o                         
 -11   7   9          3.14          2.14         0.82 o                         
 -10   7   9         17.67         15.60         0.87 o                         
  -9   7   9        206.80        194.56         3.96 o                         
  -8   7   9        113.46        121.04         2.94 o                         
  -7   7   9          0.05         -0.84         0.84 o                         
  -6   7   9         10.07         10.68         1.10 o                         
  -5   7   9         33.85         26.94         1.26 o                         
  -4   7   9        126.05        108.87         2.95 o                         
  -3   7   9       1396.72       1341.82        19.49 o                         
  -2   7   9        128.27        122.53         2.89 o                         
  -1   7   9          0.13          1.72         0.76 o                         
   0   7   9        572.17        557.91         8.78 o                         
   1   7   9        262.55        250.71         4.70 o                         
   2   7   9        177.48        174.37         3.08 o                         
   3   7   9          2.31          3.56         1.06 o                         
   4   7   9         31.27         32.06         1.71 o                         
   5   7   9          5.16          3.40         1.14 o                         
   6   7   9        263.05        261.97         5.84 o                         
   7   7   9         14.46         13.74         2.10 o                         
   8   7   9          1.92          1.45         0.78 o                         
 -10   8   9         41.44         40.05         1.74 o                         
  -9   8   9         84.92         96.55         2.45 o                         
  -8   8   9        345.44        394.25         6.92 o                         
  -7   8   9        164.84        173.92         3.78 o                         
  -6   8   9         80.24         81.83         2.55 o                         
  -5   8   9         54.40         54.69         2.26 o                         
  -4   8   9         16.49         12.94         0.97 o                         
  -3   8   9        397.46        348.19         8.17 o                         
  -2   8   9       1337.04       1333.53        19.46 o                         
  -1   8   9         47.51         36.19         1.57 o                         
   0   8   9         77.54         68.58         2.12 o                         
   1   8   9          7.69         11.81         0.84 o                         
   2   8   9         49.18         40.44         1.41 o                         
   3   8   9        207.59        177.93         3.96 o                         
   4   8   9          0.35          1.54         0.91 o                         
   5   8   9         28.76         33.47         1.75 o                         
   6   8   9         48.58         49.77         2.54 o                         
   7   8   9          7.94         11.12         1.36 o                         
   8   8   9          2.98          2.95         0.73 o                         
 -10   9   9         22.80         25.73         1.02 o                         
  -9   9   9          6.71          2.99         0.71 o                         
  -8   9   9          0.59          2.20         0.82 o                         
  -7   9   9         70.74         70.72         2.28 o                         
  -6   9   9         25.08         26.99         2.25 o                         
  -5   9   9        200.59        195.26         4.62 o                         
  -4   9   9        272.88        263.30         4.10 o                         
  -3   9   9        608.28        579.01         8.00 o                         
  -2   9   9        665.46        607.95         8.04 o                         
  -1   9   9          0.59          2.26         0.73 o                         
   0   9   9          4.10          4.28         0.72 o                         
   1   9   9         10.29         10.18         0.87 o                         
   2   9   9          0.05          0.87         0.90 o                         
   3   9   9         51.85         40.69         1.99 o                         
   4   9   9         56.11         50.98         2.03 o                         
   5   9   9          1.16          1.33         0.86 o                         
   6   9   9        101.04         97.96         3.22 o                         
   7   9   9         76.08         82.39         3.06 o                         
 -10  10   9         54.93         50.80         1.36 o                         
  -9  10   9         20.13         15.32         1.01 o                         
  -8  10   9          5.16          5.14         0.81 o                         
  -7  10   9        549.98        594.51         9.81 o                         
  -6  10   9        139.68        146.10         3.87 o                         
  -5  10   9         82.75         74.17         2.44 o                         
  -4  10   9          9.29          7.67         1.09 o                         
  -3  10   9          1.91          3.01         0.79 o                         
  -2  10   9          0.71          0.48         0.76 o                         
  -1  10   9         16.80         17.69         0.94 o                         
   0  10   9        199.87        183.31         2.86 o                         
   1  10   9          9.10          4.04         1.06 o                         
   2  10   9        100.16        117.49         2.94 o                         
   3  10   9          0.38          0.05         0.90 o                         
   4  10   9         95.01         89.16         2.59 o                         
   5  10   9        308.96        330.60         6.43 o                         
   6  10   9         68.08         79.37         2.79 o                         
   7  10   9          8.62          4.98         1.05 o                         
 -10  11   9          0.38          0.13         0.64 o                         
  -9  11   9         73.00         73.56         1.89 o                         
  -8  11   9          0.13          0.38         0.89 o                         
  -7  11   9         42.53         50.40         2.08 o                         
  -6  11   9          3.24          2.87         1.40 o                         
  -5  11   9        280.64        274.26         5.43 o                         
  -4  11   9        357.84        369.03         6.79 o                         
  -3  11   9       1392.07       1422.64        22.05 o                         
  -2  11   9         19.53         15.79         1.24 o                         
  -1  11   9         30.75         27.29         1.45 o                         
   0  11   9         31.71         27.51         1.55 o                         
   1  11   9          1.15          0.53         0.90 o                         
   2  11   9        211.56        189.70         3.92 o                         
   3  11   9         16.81         17.95         1.30 o                         
   4  11   9         32.52         36.90         1.65 o                         
   5  11   9         79.13         66.82         2.39 o                         
   6  11   9          9.05          5.02         1.05 o                         
   7  11   9         26.12         24.23         1.80 o                         
  -9  12   9         47.88         48.57         1.72 o                         
  -8  12   9         60.74         72.76         2.10 o                         
  -7  12   9        436.29        457.46         8.46 o                         
  -6  12   9          1.21         -1.00         2.20 o                         
  -5  12   9         47.71         39.89         2.58 o                         
  -4  12   9       1189.99       1223.44        19.26 o                         
  -3  12   9        576.84        579.23         9.85 o                         
  -2  12   9        461.84        484.73         8.41 o                         
  -1  12   9          8.96          9.35         1.11 o                         
   0  12   9         10.79          8.94         1.14 o                         
   1  12   9         90.64        107.63         2.89 o                         
   2  12   9        183.59        195.41         4.24 o                         
   3  12   9        302.13        299.59         5.28 o                         
   4  12   9         98.49         74.99         2.36 o                         
   5  12   9        242.77        267.16         5.12 o                         
   6  12   9         81.60         90.69         2.77 o                         
   7  12   9          9.47          7.44         0.96 o                         
  -9  13   9          0.57          1.38         0.69 o                         
  -8  13   9         13.32         16.77         1.27 o                         
  -7  13   9         18.81         24.36         1.77 o                         
  -6  13   9          3.04          1.73         1.13 o                         
  -5  13   9          3.53          5.77         1.02 o                         
  -4  13   9          1.35          1.86         2.33 o                         
  -3  13   9       1557.79       1650.88        25.40 o                         
  -2  13   9          0.02          0.58         0.94 o                         
  -1  13   9        276.99        251.77         5.02 o                         
   0  13   9        315.25        338.27         6.33 o                         
   1  13   9         16.52         19.45         1.35 o                         
   2  13   9         96.64         84.94         2.46 o                         
   3  13   9         16.95         16.11         1.13 o                         
   4  13   9        118.45        127.50         2.96 o                         
   5  13   9          9.68          9.18         1.02 o                         
   6  13   9         80.69         77.18         3.26 o                         
  -9  14   9          1.70          0.79         0.83 o                         
  -8  14   9          0.16          0.02         0.89 o                         
  -7  14   9        266.64        270.15         5.82 o                         
  -6  14   9         89.88         82.93         3.09 o                         
  -5  14   9         43.36         40.07         1.81 o                         
  -4  14   9        168.32        191.01         4.79 o                         
  -3  14   9          1.97          1.67         0.88 o                         
  -2  14   9        247.48        269.27         5.69 o                         
  -1  14   9          7.20          6.60         1.01 o                         
   0  14   9        177.73        202.15         4.29 o                         
   1  14   9        147.98        176.86         3.86 o                         
   2  14   9         45.90         51.61         2.05 o                         
   3  14   9         38.32         43.34         1.63 o                         
   4  14   9          4.32          4.29         0.82 o                         
   5  14   9         85.97         86.90         2.58 o                         
   6  14   9          0.91          2.23         0.79 o                         
  -8  15   9          5.20          4.29         0.70 o                         
  -7  15   9         13.81         16.56         1.55 o                         
  -6  15   9         16.12         14.36         1.54 o                         
  -5  15   9          0.03          0.14         0.83 o                         
  -4  15   9          6.44          7.69         1.23 o                         
  -3  15   9          0.19          1.73         1.20 o                         
  -2  15   9        187.74        203.93         5.19 o                         
  -1  15   9          5.59          5.99         1.08 o                         
   0  15   9         12.29         11.17         1.21 o                         
   1  15   9          1.41          0.66         0.89 o                         
   2  15   9         66.62         64.90         2.22 o                         
   3  15   9         42.56         48.20         2.52 o                         
   4  15   9          4.86          3.26         0.76 o                         
   5  15   9          8.68          7.58         0.91 o                         
   6  15   9          1.39          0.59         1.18 o                         
  -8  16   9          7.67          7.76         0.73 o                         
  -7  16   9         65.75         60.63         1.84 o                         
  -6  16   9        160.13        162.14         5.08 o                         
  -5  16   9         75.45         67.94         3.81 o                         
  -4  16   9          4.93          2.73         2.75 o                         
  -3  16   9        196.18        212.19         5.38 o                         
  -2  16   9        123.26        139.02         3.47 o                         
  -1  16   9        139.14        131.16         3.14 o                         
   0  16   9         81.91         86.10         2.63 o                         
   1  16   9         75.45         89.00         2.88 o                         
   2  16   9          0.87          2.28         1.10 o                         
   3  16   9          9.41         14.62         1.45 o                         
   4  16   9          0.85         -0.43         0.72 o                         
   5  16   9        217.85        211.06         5.85 o                         
  -7  17   9          8.46          7.23         0.73 o                         
  -6  17   9         49.94         51.10         1.75 o                         
  -5  17   9         43.07         49.07         1.75 o                         
  -4  17   9         58.55         70.81         4.11 o                         
  -3  17   9        221.61        246.00         6.26 o                         
  -2  17   9         44.79         43.45         1.86 o                         
  -1  17   9          7.25          9.92         1.41 o                         
   0  17   9         16.20         18.54         1.35 o                         
   1  17   9        145.46        168.38         3.93 o                         
   2  17   9         69.69         67.73         2.22 o                         
   3  17   9         27.07         28.60         1.65 o                         
   4  17   9          0.14         -0.06         1.62 o                         
   5  17   9          4.27          8.27         1.77 o                         
  -7  18   9         11.45         11.31         1.08 o                         
  -6  18   9         53.21         51.34         1.59 o                         
  -5  18   9          9.71          7.73         1.68 o                         
  -4  18   9         33.92         33.00         1.59 o                         
  -3  18   9        193.24        192.54         5.97 o                         
  -2  18   9         11.12          8.74         1.83 o                         
  -1  18   9          6.55          7.16         0.92 o                         
   0  18   9          0.26          1.78         0.81 o                         
   1  18   9         41.86         39.68         1.66 o                         
   2  18   9         22.13         25.40         1.32 o                         
   3  18   9         48.37         49.76         1.90 o                         
   4  18   9          0.54         -0.05         0.66 o                         
  -6  19   9         60.48         58.68         1.60 o                         
  -5  19   9         51.11         50.88         1.83 o                         
  -4  19   9          0.64          1.37         0.74 o                         
  -3  19   9          2.31          4.05         0.76 o                         
  -2  19   9          5.78          6.26         1.10 o                         
  -1  19   9          9.33          6.77         1.37 o                         
   0  19   9          2.11          2.10         0.72 o                         
   1  19   9          8.58          6.96         0.99 o                         
   2  19   9          0.84         -0.34         0.64 o                         
   3  19   9         40.82         41.20         1.79 o                         
   4  19   9         34.67         24.61         2.36 o                         
  -5  20   9          4.73          8.27         0.69 o                         
  -4  20   9         11.52         10.15         0.97 o                         
  -3  20   9        119.83        130.18         4.02 o                         
  -2  20   9         43.53         50.52         1.62 o                         
  -1  20   9          1.01          1.04         0.63 o                         
   0  20   9         24.90         24.54         1.15 o                         
   1  20   9        149.26        158.39         3.66 o                         
   2  20   9          9.19          9.60         0.82 o                         
   3  20   9         39.29         46.08         3.15 o                         
  -4  21   9          8.82         10.00         0.88 o                         
  -3  21   9         17.62         21.17         1.08 o                         
  -2  21   9         44.23         49.09         1.55 o                         
  -1  21   9         39.65         48.98         1.45 o                         
   0  21   9         12.27         10.13         0.76 o                         
   1  21   9         30.71         26.60         1.33 o                         
  -2  22   9         46.62         49.82         3.35 o                         
  -1  22   9          4.04          4.17         0.97 o                         
   0  22   9          0.07          0.69         0.83 o                         
 -11   0  10          0.04         -0.49         0.83 o                         
 -10   0  10         27.03         27.22         1.65 o                         
  -9   0  10        732.48        687.35        24.52 o                         
  -8   0  10         31.14         30.91         2.32 o                         
  -7   0  10        270.66        274.06         7.72 o                         
  -6   0  10        155.48        173.69         8.12 o                         
  -5   0  10        585.90        507.05        10.82 o                         
  -4   0  10          4.19          6.19         1.93 o                         
  -3   0  10       1093.93        993.97        17.81 o                         
  -2   0  10       3660.33       3862.25        65.86 o                         
  -1   0  10        844.30        839.24        22.01 o                         
   0   0  10        684.75        706.40        19.06 o                         
   1   0  10         58.68         48.13         3.03 o                         
   2   0  10       2262.79       2128.13        37.17 o                         
   3   0  10          0.61          3.47         1.64 o                         
   4   0  10       1863.93       2105.55        46.09 o                         
   5   0  10        183.35        189.89         6.20 o                         
   6   0  10         18.68         19.18         1.91 o                         
   7   0  10          3.54          9.74         1.66 o                         
   8   0  10         37.23         42.92         4.53 o                         
 -11   1  10        358.98        340.75         7.94 o                         
 -10   1  10         12.97          7.92         0.82 o                         
  -9   1  10         27.44         31.94         1.59 o                         
  -8   1  10        111.24        129.20         4.44 o                         
  -7   1  10        189.15        178.10         4.16 o                         
  -6   1  10        414.16        407.21         8.80 o                         
  -5   1  10        530.34        481.45         6.70 o                         
  -4   1  10         37.23         37.81         2.11 o                         
  -3   1  10         24.95         33.01         1.51 o                         
  -2   1  10       1223.47       1208.00        18.55 o                         
  -1   1  10         37.33         31.35         1.81 o                         
   0   1  10        224.50        221.60         5.21 o                         
   1   1  10        448.10        423.97         8.82 o                         
   2   1  10        693.80        700.60         9.70 o                         
   3   1  10         10.97          8.81         1.33 o                         
   4   1  10       1894.23       2083.16        32.22 o                         
   5   1  10         70.69         79.43         2.44 o                         
   6   1  10          5.83          6.35         0.93 o                         
   7   1  10         11.01          9.95         1.16 o                         
   8   1  10          5.01          1.74         1.04 o                         
 -11   2  10         12.56         13.68         0.93 o                         
 -10   2  10          3.66          3.23         0.69 o                         
  -9   2  10        151.19        153.45         3.66 o                         
  -8   2  10         26.47         27.71         2.25 o                         
  -7   2  10         15.97         24.16         1.86 o                         
  -6   2  10         72.34         78.80         2.60 o                         
  -5   2  10        141.87        142.26         2.84 o                         
  -4   2  10          4.92          3.46         1.17 o                         
  -3   2  10        326.94        314.62         5.63 o                         
  -2   2  10       1751.98       1654.05        32.04 o                         
  -1   2  10       1845.70       1900.91        33.33 o                         
   0   2  10        225.05        248.84         5.68 o                         
   1   2  10          2.50          0.15         1.05 o                         
   2   2  10        166.41        157.67         3.05 o                         
   3   2  10        251.80        253.15         5.19 o                         
   4   2  10        887.51        943.87        14.57 o                         
   5   2  10        143.06        143.95         3.38 o                         
   6   2  10        113.06        106.64         2.62 o                         
   7   2  10         19.76         21.42         1.42 o                         
   8   2  10         60.35         56.16         2.80 o                         
 -11   3  10         47.45         55.95         1.67 o                         
 -10   3  10         46.73         52.27         1.65 o                         
  -9   3  10          1.04         -0.16         0.78 o                         
  -8   3  10          1.25          1.59         1.17 o                         
  -7   3  10          3.53          1.69         1.00 o                         
  -6   3  10         61.19         62.14         2.32 o                         
  -5   3  10         17.42         24.48         1.31 o                         
  -4   3  10         20.24         18.95         2.11 o                         
  -3   3  10        124.16        113.75         2.90 o                         
  -2   3  10        595.42        586.77         9.55 o                         
  -1   3  10        264.17        258.34         4.57 o                         
   0   3  10         98.70         93.75         3.05 o                         
   1   3  10        863.30        866.33        16.33 o                         
   2   3  10        382.25        367.43         5.25 o                         
   3   3  10        246.25        258.78         5.30 o                         
   4   3  10         19.91         24.83         1.55 o                         
   5   3  10        154.69        173.88         4.16 o                         
   6   3  10        140.79        167.18         3.45 o                         
   7   3  10          2.97          6.72         0.97 o                         
   8   3  10          0.06         -0.07         1.01 o                         
 -11   4  10          1.58          1.46         0.64 o                         
 -10   4  10          0.00         -0.63         0.63 o                         
  -9   4  10         28.09         24.62         1.29 o                         
  -8   4  10        107.47        101.16         2.65 o                         
  -7   4  10          0.52          0.47         0.87 o                         
  -6   4  10        317.58        284.99         5.37 o                         
  -5   4  10        121.63        115.41         2.65 o                         
  -4   4  10          3.73          3.53         1.13 o                         
  -3   4  10        302.84        319.66         5.41 o                         
  -2   4  10         36.67         27.92         1.29 o                         
  -1   4  10        161.42        161.40         4.55 o                         
   0   4  10          9.65         12.27         1.37 o                         
   1   4  10        173.01        188.75         3.63 o                         
   2   4  10        455.76        421.39         5.85 o                         
   3   4  10        415.04        396.72        13.14 o                         
   4   4  10          7.18         11.35         1.22 o                         
   5   4  10          0.01         -1.02         1.02 o                         
   6   4  10         97.40         97.13         2.78 o                         
   7   4  10         42.38         48.59         1.99 o                         
   8   4  10         57.16         64.21         5.52 o                         
 -11   5  10          0.52          0.73         0.76 o                         
 -10   5  10         17.07         18.34         1.22 o                         
  -9   5  10         14.70         13.85         1.61 o                         
  -8   5  10          3.56          4.27         0.90 o                         
  -7   5  10          0.23          3.55         0.93 o                         
  -6   5  10         53.71         45.80         1.98 o                         
  -5   5  10        652.76        649.33        12.28 o                         
  -4   5  10          7.52          7.90         1.05 o                         
  -3   5  10        180.01        172.61         3.66 o                         
  -2   5  10        739.52        699.86        11.37 o                         
  -1   5  10        236.13        243.89         4.70 o                         
   0   5  10         49.30         43.81         1.87 o                         
   1   5  10        378.12        395.90         5.75 o                         
   2   5  10          0.22          0.77         0.95 o                         
   3   5  10         76.67         78.31         2.64 o                         
   4   5  10         54.68         63.44         2.38 o                         
   5   5  10          3.06          4.49         1.00 o                         
   6   5  10          8.43          7.63         1.11 o                         
   7   5  10         27.74         34.32         1.64 o                         
 -10   6  10         10.63         12.87         0.80 o                         
  -9   6  10         51.62         56.42         2.29 o                         
  -8   6  10          1.19          1.72         1.03 o                         
  -7   6  10         13.72         14.71         1.22 o                         
  -6   6  10         82.55         79.38         2.60 o                         
  -5   6  10         31.37         34.42         1.76 o                         
  -4   6  10         16.69         12.35         0.96 o                         
  -3   6  10        723.89        701.25        10.31 o                         
  -2   6  10          0.00          0.72         0.80 o                         
  -1   6  10        213.10        222.17         4.46 o                         
   0   6  10         69.77         53.54         1.71 o                         
   1   6  10         22.10         15.72         0.95 o                         
   2   6  10         63.81         65.36         2.37 o                         
   3   6  10          1.36          3.29         1.05 o                         
   4   6  10         22.05         15.57         1.30 o                         
   5   6  10         11.33         10.30         1.11 o                         
   6   6  10          3.21          2.23         0.89 o                         
   7   6  10         30.24         30.12         1.52 o                         
 -10   7  10         54.10         49.40         1.33 o                         
  -9   7  10          3.53          2.58         0.76 o                         
  -8   7  10         67.85         75.54         2.32 o                         
  -7   7  10        136.47        158.62         3.51 o                         
  -6   7  10         20.22         25.60         2.05 o                         
  -5   7  10        127.77        120.16         3.29 o                         
  -4   7  10        442.10        400.72         5.86 o                         
  -3   7  10          1.59          1.76         0.75 o                         
  -2   7  10         19.27         19.37         1.15 o                         
  -1   7  10          0.31          0.22         0.73 o                         
   0   7  10        195.03        185.24         2.96 o                         
   1   7  10        126.69        136.91         3.35 o                         
   2   7  10          1.06          0.15         0.92 o                         
   3   7  10         69.17         61.35         2.35 o                         
   4   7  10         31.32         29.72         1.64 o                         
   5   7  10         59.68         52.46         2.18 o                         
   6   7  10          0.52         -0.66         0.82 o                         
   7   7  10         65.45         72.16         2.69 o                         
 -10   8  10          2.95          4.47         0.60 o                         
  -9   8  10         67.31         69.34         2.00 o                         
  -8   8  10        241.19        258.62         5.69 o                         
  -7   8  10        350.20        394.93         6.97 o                         
  -6   8  10          6.37          5.63         1.84 o                         
  -5   8  10          4.87          4.45         1.08 o                         
  -4   8  10       1448.52       1494.96        24.74 o                         
  -3   8  10        110.82        101.11         2.34 o                         
  -2   8  10          1.48          3.10         0.74 o                         
  -1   8  10          1.22          1.50         0.69 o                         
   0   8  10          0.31          0.25         0.72 o                         
   1   8  10         74.53         72.43         2.55 o                         
   2   8  10         12.05          8.37         1.12 o                         
   3   8  10         94.68         81.98         2.51 o                         
   4   8  10         30.60         32.68         1.82 o                         
   5   8  10         26.21         27.80         1.52 o                         
   6   8  10         17.28         13.26         1.18 o                         
   7   8  10         14.74         19.34         1.36 o                         
 -10   9  10          5.03          6.12         0.60 o                         
  -9   9  10         16.52         17.93         0.96 o                         
  -8   9  10          0.01          1.52         1.39 o                         
  -7   9  10        138.68        151.03         3.60 o                         
  -6   9  10         15.24         14.82         2.73 o                         
  -5   9  10        126.36        126.80         3.46 o                         
  -4   9  10        281.25        273.38         5.31 o                         
  -3   9  10        172.88        145.34         4.05 o                         
  -2   9  10         17.47         19.61         1.23 o                         
  -1   9  10         22.71         20.99         1.31 o                         
   0   9  10          0.06         -0.99         0.99 o                         
   1   9  10        153.43        174.53         4.25 o                         
   2   9  10        163.89        146.24         3.64 o                         
   3   9  10        128.87        106.05         3.02 o                         
   4   9  10         38.28         24.27         1.33 o                         
   5   9  10         35.50         31.17         1.55 o                         
   6   9  10         18.86         21.04         1.38 o                         
   7   9  10          0.74          2.80         0.81 o                         
 -10  10  10         24.27         26.49         1.29 o                         
  -9  10  10        150.88        152.56         3.76 o                         
  -8  10  10        278.60        266.52         5.44 o                         
  -7  10  10        149.41        174.44         4.31 o                         
  -6  10  10          0.18          0.64         2.24 o                         
  -5  10  10         72.84         77.65         3.70 o                         
  -4  10  10        318.80        315.87         5.97 o                         
  -3  10  10        112.55        122.05         3.37 o                         
  -2  10  10          0.01         -0.05         0.95 o                         
  -1  10  10         25.03         26.20         1.48 o                         
   0  10  10        137.24        149.93         3.52 o                         
   1  10  10          6.92          2.60         1.09 o                         
   2  10  10        432.52        372.59         7.77 o                         
   3  10  10        112.54        106.45         2.76 o                         
   4  10  10         18.85         25.20         1.38 o                         
   5  10  10          6.89          6.68         0.95 o                         
   6  10  10         79.85         78.49         2.28 o                         
   7  10  10          0.03         -0.04         0.71 o                         
  -9  11  10          5.14          6.08         0.77 o                         
  -8  11  10          8.58          9.64         0.98 o                         
  -7  11  10         41.55         47.29         1.97 o                         
  -6  11  10         21.82         23.31         3.39 o                         
  -5  11  10         62.96         67.85         2.33 o                         
  -4  11  10         88.28         89.58         2.67 o                         
  -3  11  10        487.45        498.15         9.30 o                         
  -2  11  10          9.35          8.03         1.08 o                         
  -1  11  10         70.67         57.71         2.13 o                         
   0  11  10         17.88         12.43         1.24 o                         
   1  11  10         20.78         15.92         1.30 o                         
   2  11  10        191.22        187.39         4.21 o                         
   3  11  10        132.55        126.71         2.98 o                         
   4  11  10         51.96         51.65         1.84 o                         
   5  11  10         10.48         13.94         1.00 o                         
   6  11  10         24.58         22.79         1.37 o                         
  -9  12  10         24.27         24.07         1.89 o                         
  -8  12  10          2.11          1.70         1.59 o                         
  -7  12  10          0.14          1.34         0.85 o                         
  -6  12  10         31.23         37.14         1.90 o                         
  -5  12  10          0.85          0.32         0.89 o                         
  -4  12  10         79.58         78.12         2.52 o                         
  -3  12  10         10.85         15.49         1.43 o                         
  -2  12  10         12.71         14.55         1.28 o                         
  -1  12  10        163.87        154.66         3.57 o                         
   0  12  10         56.08         48.68         2.01 o                         
   1  12  10         75.78         63.03         2.20 o                         
   2  12  10         88.16         77.28         2.63 o                         
   3  12  10         23.39         22.27         1.35 o                         
   4  12  10         45.90         46.41         1.71 o                         
   5  12  10          3.35          2.13         0.73 o                         
   6  12  10         11.73         11.79         1.18 o                         
  -9  13  10          2.08          1.48         0.59 o                         
  -8  13  10          0.00          0.05         0.75 o                         
  -7  13  10         35.96         41.10         1.89 o                         
  -6  13  10         26.99         27.29         1.49 o                         
  -5  13  10        171.60        189.47         4.12 o                         
  -4  13  10         37.48         40.88         2.91 o                         
  -3  13  10          0.60          1.17         1.03 o                         
  -2  13  10        505.03        508.54         8.77 o                         
  -1  13  10         12.31         13.23         1.23 o                         
   0  13  10         33.74         38.89         1.80 o                         
   1  13  10        164.64        157.10         3.66 o                         
   2  13  10         19.02         18.79         1.29 o                         
   3  13  10         15.50         13.70         1.12 o                         
   4  13  10         19.47         15.53         1.07 o                         
   5  13  10          4.35          3.43         0.74 o                         
   6  13  10          3.28          1.78         0.78 o                         
  -8  14  10         48.00         44.95         2.06 o                         
  -7  14  10         59.79         66.94         2.47 o                         
  -6  14  10         53.53         50.97         2.01 o                         
  -5  14  10         25.72         26.65         1.46 o                         
  -4  14  10        276.04        314.92         7.00 o                         
  -3  14  10        460.46        507.34         9.50 o                         
  -2  14  10        196.20        216.03         4.82 o                         
  -1  14  10          6.67          9.60         1.16 o                         
   0  14  10         57.17         55.16         2.09 o                         
   1  14  10        239.03        220.87         4.42 o                         
   2  14  10         10.16          6.57         1.10 o                         
   3  14  10          0.45          0.69         0.87 o                         
   4  14  10         25.83         24.14         1.26 o                         
   5  14  10         55.27         68.22         2.18 o                         
  -8  15  10          2.00          3.01         0.59 o                         
  -7  15  10         42.04         41.41         1.66 o                         
  -6  15  10        323.05        345.88         6.08 o                         
  -5  15  10         38.67         39.67         2.44 o                         
  -4  15  10        243.27        261.76         6.12 o                         
  -3  15  10        140.07        139.63         4.46 o                         
  -2  15  10        291.90        303.29         5.73 o                         
  -1  15  10         46.51         44.66         2.03 o                         
   0  15  10          9.14         12.09         1.16 o                         
   1  15  10        450.87        461.70         8.17 o                         
   2  15  10          9.82         10.53         1.22 o                         
   3  15  10         26.77         26.96         1.56 o                         
   4  15  10         24.18         24.44         1.77 o                         
   5  15  10          3.06          2.20         0.78 o                         
  -8  16  10         29.95         27.38         1.53 o                         
  -7  16  10         26.48         28.03         1.65 o                         
  -6  16  10         64.98         61.77         1.75 o                         
  -5  16  10         25.58         19.91         2.81 o                         
  -4  16  10          0.33          0.34         1.43 o                         
  -3  16  10        195.82        228.57         4.76 o                         
  -2  16  10         49.51         46.89         1.85 o                         
  -1  16  10        104.18        108.47         2.80 o                         
   0  16  10          0.83          0.64         0.84 o                         
   1  16  10         13.71         11.86         1.15 o                         
   2  16  10         88.01         85.78         2.57 o                         
   3  16  10         16.88         17.38         1.24 o                         
   4  16  10         14.71         17.63         1.33 o                         
  -7  17  10          0.01          0.47         0.54 o                         
  -6  17  10         14.00          8.89         0.94 o                         
  -5  17  10         18.13         19.48         1.07 o                         
  -4  17  10         33.17         32.80         2.87 o                         
  -3  17  10         31.97         34.79         1.56 o                         
  -2  17  10        163.03        184.43         4.01 o                         
  -1  17  10         25.59         24.71         1.36 o                         
   0  17  10          9.57         11.38         1.26 o                         
   1  17  10         79.54         81.03         2.65 o                         
   2  17  10          1.87          2.10         0.80 o                         
   3  17  10          0.08         -0.28         0.64 o                         
   4  17  10         51.09         54.47         2.16 o                         
  -6  18  10         20.90         14.49         0.93 o                         
  -5  18  10          5.13          4.40         0.85 o                         
  -4  18  10        137.34        146.67         3.23 o                         
  -3  18  10          1.90          1.74         1.55 o                         
  -2  18  10          1.73          2.43         1.66 o                         
  -1  18  10          1.65          1.01         1.67 o                         
   0  18  10          0.41         -0.68         0.68 o                         
   1  18  10          4.54          7.95         1.01 o                         
   2  18  10         35.59         34.27         1.36 o                         
   3  18  10          1.08          1.69         0.74 o                         
  -6  19  10          0.01          0.31         0.98 o                         
  -5  19  10         18.93         21.28         1.00 o                         
  -4  19  10          3.08          2.39         0.66 o                         
  -3  19  10         12.20         11.69         0.98 o                         
  -2  19  10         63.74         65.09         1.79 o                         
  -1  19  10          0.74          0.84         0.65 o                         
   0  19  10         19.95         20.26         1.08 o                         
   1  19  10         88.25         92.71         2.29 o                         
   2  19  10          2.11          1.54         0.72 o                         
   3  19  10         10.37         11.20         1.18 o                         
  -5  20  10         18.09         18.06         1.60 o                         
  -4  20  10          0.81          1.47         0.63 o                         
  -3  20  10         11.84         12.99         0.85 o                         
  -2  20  10          6.34          4.73         0.79 o                         
  -1  20  10         30.78         33.95         1.38 o                         
   0  20  10         13.55         12.40         0.91 o                         
   1  20  10         20.22         20.47         1.03 o                         
   2  20  10         56.31         65.20         3.94 o                         
  -3  21  10         26.22         24.72         1.60 o                         
  -2  21  10          2.21          2.92         0.90 o                         
  -1  21  10         25.44         26.67         1.74 o                         
   0  21  10          3.85          4.68         0.97 o                         
 -11   1  11         17.04         18.86         1.09 o                         
 -10   1  11         91.44         83.78         2.03 o                         
  -9   1  11         66.77         63.05         2.43 o                         
  -8   1  11         40.15         36.80         1.80 o                         
  -7   1  11         42.46         47.34         1.99 o                         
  -6   1  11         21.68         24.80         1.64 o                         
  -5   1  11        148.49        122.77         3.43 o                         
  -4   1  11        257.27        228.39         4.54 o                         
  -3   1  11          0.31          1.40         1.19 o                         
  -2   1  11         50.13         48.56         1.69 o                         
  -1   1  11        241.04        213.17         6.34 o                         
   0   1  11        138.97        112.21         2.99 o                         
   1   1  11        154.42        153.29         3.62 o                         
   2   1  11       1000.51       1018.64        16.62 o                         
   3   1  11         24.98         24.23         1.74 o                         
   4   1  11          8.80          8.65         1.27 o                         
   5   1  11         22.96         23.55         1.48 o                         
   6   1  11          4.93          5.38         0.93 o                         
   7   1  11         18.97         17.16         1.42 o                         
 -11   2  11         81.91         66.22         3.74 o                         
 -10   2  11          9.22          4.90         0.67 o                         
  -9   2  11         16.20         18.10         1.73 o                         
  -8   2  11         18.46         22.04         1.45 o                         
  -7   2  11          2.23          4.02         1.02 o                         
  -6   2  11         56.46         52.71         2.10 o                         
  -5   2  11        259.36        253.84         5.63 o                         
  -4   2  11          0.13          1.22         1.03 o                         
  -3   2  11        863.03        678.71        13.93 o                         
  -2   2  11        629.70        581.04        12.26 o                         
  -1   2  11          5.86          2.72         0.91 o                         
   0   2  11        399.05        400.47         6.36 o                         
   1   2  11        643.75        633.98        11.01 o                         
   2   2  11        148.28        144.77         3.99 o                         
   3   2  11        139.04        151.93         4.17 o                         
   4   2  11        225.94        237.02         5.18 o                         
   5   2  11        120.34        121.04         2.92 o                         
   6   2  11        169.00        174.08         3.84 o                         
   7   2  11          2.35          1.83         1.08 o                         
 -10   3  11         80.30         71.26         1.83 o                         
  -9   3  11        102.95        101.31         2.65 o                         
  -8   3  11         58.21         58.28         2.14 o                         
  -7   3  11          1.20          1.44         1.04 o                         
  -6   3  11         15.32         12.73         1.41 o                         
  -5   3  11        154.04        151.07         4.56 o                         
  -4   3  11        307.12        290.27         5.93 o                         
  -3   3  11         68.13         63.40         2.27 o                         
  -2   3  11         65.72         70.52         2.79 o                         
  -1   3  11        174.26        159.68         3.53 o                         
   0   3  11        102.33         97.46         2.40 o                         
   1   3  11          2.63          3.96         1.20 o                         
   2   3  11        921.62        953.95        16.70 o                         
   3   3  11        279.17        307.92         6.03 o                         
   4   3  11          6.31          5.87         1.05 o                         
   5   3  11          6.30          5.52         0.98 o                         
   6   3  11         62.70         64.66         1.91 o                         
   7   3  11          5.88          4.01         0.82 o                         
 -10   4  11        227.38        243.55         4.73 o                         
  -9   4  11          3.59          2.29         0.79 o                         
  -8   4  11         19.90         23.11         1.50 o                         
  -7   4  11          2.47          6.06         1.20 o                         
  -6   4  11         65.58         66.94         2.64 o                         
  -5   4  11        574.57        555.08        11.82 o                         
  -4   4  11          1.17          0.69         1.00 o                         
  -3   4  11          0.83          0.57         0.97 o                         
  -2   4  11         88.68         80.45         2.65 o                         
  -1   4  11          3.16          3.10         0.82 o                         
   0   4  11        183.04        181.23         3.10 o                         
   1   4  11        295.89        281.93         6.32 o                         
   2   4  11         38.30         34.94         1.78 o                         
   3   4  11          0.58          1.16         0.97 o                         
   4   4  11         79.70         90.00         2.70 o                         
   5   4  11          5.87          5.51         0.98 o                         
   6   4  11         90.28         89.07         2.40 o                         
   7   4  11         10.51          7.89         0.84 o                         
 -10   5  11          8.67          9.30         0.73 o                         
  -9   5  11         28.27         21.64         1.25 o                         
  -8   5  11         11.28          7.84         0.94 o                         
  -7   5  11         34.68         35.60         1.83 o                         
  -6   5  11        328.65        335.57         6.95 o                         
  -5   5  11        260.75        230.37         5.24 o                         
  -4   5  11        205.24        176.39         4.52 o                         
  -3   5  11         10.70          9.85         1.22 o                         
  -2   5  11         70.67         55.52         1.80 o                         
  -1   5  11          8.85         11.99         0.89 o                         
   0   5  11         25.41         21.19         1.24 o                         
   1   5  11        342.61        317.50         6.61 o                         
   2   5  11        349.24        366.48         6.90 o                         
   3   5  11        433.11        472.33         8.48 o                         
   4   5  11         48.84         45.08         1.96 o                         
   5   5  11         87.15         82.58         2.41 o                         
   6   5  11         73.78         85.63         2.36 o                         
   7   5  11          5.31          5.68         0.90 o                         
 -10   6  11        215.76        210.04         4.07 o                         
  -9   6  11          0.86          0.45         0.69 o                         
  -8   6  11        130.96        127.97         5.04 o                         
  -7   6  11        102.82        103.07         2.84 o                         
  -6   6  11          2.68          2.32         0.94 o                         
  -5   6  11         24.25         20.67         1.47 o                         
  -4   6  11         76.65         56.92         2.21 o                         
  -3   6  11         43.95         47.29         2.25 o                         
  -2   6  11         77.24         72.78         2.54 o                         
  -1   6  11        124.89        103.02         2.52 o                         
   0   6  11         34.63         32.94         1.80 o                         
   1   6  11        332.45        332.96         6.91 o                         
   2   6  11         31.96         35.34         1.85 o                         
   3   6  11          7.92          5.28         1.05 o                         
   4   6  11        159.57        163.43         3.77 o                         
   5   6  11         34.06         37.40         1.99 o                         
   6   6  11          0.31         -0.03         0.73 o                         
   7   6  11         71.06         70.57         2.36 o                         
 -10   7  11          2.60          5.26         0.59 o                         
  -9   7  11        107.21        107.20         3.02 o                         
  -8   7  11         12.07         15.66         1.79 o                         
  -7   7  11        321.88        324.90         7.57 o                         
  -6   7  11         65.48         57.63         2.33 o                         
  -5   7  11          1.43          0.96         1.00 o                         
  -4   7  11        954.94        939.60        16.06 o                         
  -3   7  11         69.17         49.73         2.31 o                         
  -2   7  11        190.24        161.28         4.29 o                         
  -1   7  11        164.16        128.12         3.46 o                         
   0   7  11          5.30          4.88         1.16 o                         
   1   7  11         52.30         50.35         2.17 o                         
   2   7  11        238.44        226.33         4.84 o                         
   3   7  11         43.03         43.96         1.97 o                         
   4   7  11          1.49          1.08         0.86 o                         
   5   7  11         84.27         90.08         2.63 o                         
   6   7  11         15.95         13.64         1.05 o                         
   7   7  11         59.92         57.78         2.58 o                         
 -10   8  11         39.81         48.64         1.54 o                         
  -9   8  11          0.21         -0.32         0.60 o                         
  -8   8  11         25.89         26.17         1.90 o                         
  -7   8  11        147.10        147.48         5.20 o                         
  -6   8  11        296.46        333.87         6.82 o                         
  -5   8  11        705.54        733.06        12.96 o                         
  -4   8  11         16.65         13.66         1.27 o                         
  -3   8  11        473.36        453.63        10.81 o                         
  -2   8  11        363.99        354.82         6.96 o                         
  -1   8  11         21.31         16.18         1.42 o                         
   0   8  11         85.88         76.48         2.73 o                         
   1   8  11          0.46          0.77         0.99 o                         
   2   8  11         81.91         86.39         2.53 o                         
   3   8  11         10.80          7.16         1.32 o                         
   4   8  11        191.49        198.27         4.20 o                         
   5   8  11         37.69         35.27         1.76 o                         
   6   8  11         13.36         11.83         0.94 o                         
 -10   9  11         43.71         43.03         1.90 o                         
  -9   9  11          5.07          7.43         0.84 o                         
  -8   9  11        115.51        134.61         3.88 o                         
  -7   9  11        153.43        150.98         3.89 o                         
  -6   9  11         65.52         65.16         2.86 o                         
  -5   9  11          0.44          1.79         0.99 o                         
  -4   9  11        113.22        104.67         3.31 o                         
  -3   9  11         13.82         10.57         1.25 o                         
  -2   9  11         12.90          8.99         1.15 o                         
  -1   9  11          6.03          4.88         1.02 o                         
   0   9  11          3.01          0.21         0.99 o                         
   1   9  11          2.63          3.90         1.11 o                         
   2   9  11        119.35        111.69         2.85 o                         
   3   9  11          0.02          0.26         0.82 o                         
   4   9  11          2.92          2.25         0.83 o                         
   5   9  11         38.48         36.04         1.50 o                         
   6   9  11         78.98         77.29         2.10 o                         
  -9  10  11         20.76         20.34         1.26 o                         
  -8  10  11          3.91          4.27         1.35 o                         
  -7  10  11          0.38          1.66         1.53 o                         
  -6  10  11        128.34        143.56         4.67 o                         
  -5  10  11          5.07          7.55         2.89 o                         
  -4  10  11         18.25         16.11         1.27 o                         
  -3  10  11         11.88          6.86         1.16 o                         
  -2  10  11        108.10         99.30         2.90 o                         
  -1  10  11         38.77         42.53         1.83 o                         
   0  10  11        174.06        184.01         4.45 o                         
   1  10  11         42.62         44.67         2.12 o                         
   2  10  11          0.49          2.37         1.03 o                         
   3  10  11          4.93          4.72         0.91 o                         
   4  10  11         21.39         19.04         1.20 o                         
   5  10  11         50.57         48.88         1.88 o                         
   6  10  11         14.69         18.44         1.32 o                         
  -9  11  11         83.03         91.78         2.56 o                         
  -8  11  11        100.91        102.71         2.69 o                         
  -7  11  11        140.42        142.13         4.87 o                         
  -6  11  11          0.18          1.44         1.52 o                         
  -5  11  11         10.24         12.74         2.24 o                         
  -4  11  11        354.81        374.08         6.83 o                         
  -3  11  11          0.03         -0.60         0.95 o                         
  -2  11  11          1.72          2.41         0.95 o                         
  -1  11  11         60.53         58.71         2.14 o                         
   0  11  11          2.44          1.26         0.93 o                         
   1  11  11          8.81          2.50         1.07 o                         
   2  11  11         48.30         44.31         2.03 o                         
   3  11  11          1.97          1.13         0.77 o                         
   4  11  11        136.84        131.64         2.88 o                         
   5  11  11        308.42        310.54         6.20 o                         
   6  11  11         85.30         80.87         2.57 o                         
  -9  12  11         17.68         15.85         1.07 o                         
  -8  12  11          0.89          0.62         0.78 o                         
  -7  12  11         21.84         27.53         2.52 o                         
  -6  12  11          7.24         11.56         1.91 o                         
  -5  12  11        206.78        237.22         7.02 o                         
  -4  12  11         43.44         47.77         1.90 o                         
  -3  12  11        100.93        107.12         3.12 o                         
  -2  12  11          3.67          3.16         1.02 o                         
  -1  12  11          8.86          8.37         1.10 o                         
   0  12  11        737.12        780.93        12.72 o                         
   1  12  11          0.71          1.11         1.01 o                         
   2  12  11          2.38         -0.12         0.90 o                         
   3  12  11          1.35          1.29         0.75 o                         
   4  12  11        127.76        114.05         2.56 o                         
   5  12  11          6.39          4.11         0.82 o                         
  -8  13  11         74.09         67.68         4.01 o                         
  -7  13  11        214.88        234.68         5.76 o                         
  -6  13  11          0.80         -0.51         0.88 o                         
  -5  13  11         76.69         88.24         3.94 o                         
  -4  13  11        356.40        393.21         8.64 o                         
  -3  13  11        237.78        270.36         5.68 o                         
  -2  13  11         76.67         86.89         2.74 o                         
  -1  13  11        132.84        128.29         3.30 o                         
   0  13  11         29.17         23.91         1.43 o                         
   1  13  11          4.05          8.32         1.03 o                         
   2  13  11          2.30          3.33         0.96 o                         
   3  13  11         11.47          6.80         1.02 o                         
   4  13  11        170.95        185.30         3.49 o                         
   5  13  11        247.74        261.18         5.58 o                         
  -8  14  11         38.51         44.22         2.57 o                         
  -7  14  11          0.50          1.34         0.89 o                         
  -6  14  11         17.38         18.59         1.44 o                         
  -5  14  11         76.37         74.48         2.16 o                         
  -4  14  11          0.00          0.78         0.80 o                         
  -3  14  11         74.20         88.38         2.71 o                         
  -2  14  11          0.35          0.20         1.53 o                         
  -1  14  11         31.26         29.85         1.52 o                         
   0  14  11        283.61        292.77         5.47 o                         
   1  14  11         24.06         27.37         1.56 o                         
   2  14  11         57.39         60.38         2.15 o                         
   3  14  11          0.62          0.20         0.80 o                         
   4  14  11        116.18        115.79         4.12 o                         
   5  14  11          1.91          0.39         1.18 o                         
  -8  15  11         21.71         22.89         1.17 o                         
  -7  15  11         64.79         61.81         1.68 o                         
  -6  15  11          6.01          7.72         1.28 o                         
  -5  15  11        106.62        116.89         2.74 o                         
  -4  15  11        102.47        115.02         5.28 o                         
  -3  15  11        118.14        133.22         5.83 o                         
  -2  15  11         54.44         47.08         2.86 o                         
  -1  15  11         25.71         19.23         1.29 o                         
   0  15  11         26.67         21.47         1.43 o                         
   1  15  11         32.79         36.51         2.01 o                         
   2  15  11         30.47         30.10         1.94 o                         
   3  15  11          0.19          0.73         0.77 o                         
   4  15  11         77.85         80.94         2.86 o                         
  -7  16  11         56.17         58.34         1.71 o                         
  -6  16  11        315.47        326.08         5.49 o                         
  -5  16  11         10.58         12.88         1.04 o                         
  -4  16  11         23.08         19.42         1.22 o                         
  -3  16  11          0.00          0.17         0.85 o                         
  -2  16  11        158.75        166.97         6.01 o                         
  -1  16  11         21.14         24.08         1.32 o                         
   0  16  11          3.01          2.67         0.82 o                         
   1  16  11         35.06         38.64         1.73 o                         
   2  16  11          9.61         16.49         1.54 o                         
   3  16  11         11.25          9.70         0.87 o                         
   4  16  11          3.43          5.90         1.38 o                         
  -6  17  11        106.97        109.15         2.75 o                         
  -5  17  11        211.99        207.76         4.88 o                         
  -4  17  11        105.84         95.55         4.22 o                         
  -3  17  11          3.15          1.38         0.87 o                         
  -2  17  11         81.98         87.51         2.54 o                         
  -1  17  11         32.38         30.10         1.39 o                         
   0  17  11          1.27          3.37         0.88 o                         
   1  17  11         70.82         83.28         2.51 o                         
   2  17  11         18.00         25.13         1.13 o                         
   3  17  11         15.65         13.11         1.74 o                         
  -6  18  11         70.62         68.59         2.13 o                         
  -5  18  11          0.02          0.36         0.60 o                         
  -4  18  11         84.97         90.24         2.40 o                         
  -3  18  11          0.33          1.65         0.75 o                         
  -2  18  11          6.79          6.59         0.85 o                         
  -1  18  11          2.65          2.09         0.68 o                         
   0  18  11          9.70         10.42         0.90 o                         
   1  18  11         17.17         21.17         1.29 o                         
   2  18  11         33.14         34.58         1.26 o                         
  -5  19  11         92.08         84.57         2.84 o                         
  -4  19  11          2.07          2.51         0.69 o                         
  -3  19  11         81.20         77.48         2.08 o                         
  -2  19  11         28.58         29.86         1.24 o                         
  -1  19  11         50.20         43.35         1.52 o                         
   0  19  11         46.02         49.58         1.51 o                         
   1  19  11         74.44         72.45         2.30 o                         
  -3  20  11          5.02          6.48         1.20 o                         
  -2  20  11          1.83          2.51         0.66 o                         
  -1  20  11          3.89          4.33         0.69 o                         
   0  20  11         60.23         60.08         3.74 o                         
 -10   0  12         69.58         65.71         2.42 o                         
  -9   0  12         47.51         52.25         2.61 o                         
  -8   0  12         13.18         18.47         1.91 o                         
  -7   0  12        761.09        784.37        20.23 o                         
  -6   0  12        487.24        439.46        12.03 o                         
  -5   0  12         11.82          3.86         1.79 o                         
  -4   0  12          0.22         -0.98         2.56 o                         
  -2   0  12         26.40         26.36         2.41 o                         
  -1   0  12         32.76         25.01         3.37 o                         
   0   0  12        372.83        348.70        10.84 o                         
   1   0  12          6.14          9.22         1.88 o                         
   2   0  12       2760.73       2990.38        64.18 o                         
   3   0  12         29.84         28.97         2.48 o                         
   4   0  12         63.56         63.72         3.36 o                         
   5   0  12         14.38         12.68         1.61 o                         
   6   0  12        291.50        273.69         6.95 o                         
 -10   1  12         65.68         61.69         1.66 o                         
  -9   1  12          0.25         -0.58         0.73 o                         
  -8   1  12          0.01          0.60         0.85 o                         
  -7   1  12         46.88         55.85         2.16 o                         
  -6   1  12         13.88         10.72         1.42 o                         
  -5   1  12          0.00          0.49         1.16 o                         
  -4   1  12         71.71         69.87         5.06 o                         
  -3   1  12        149.46        136.96        11.83 o                         
  -2   1  12        898.60        841.60        28.94 o                         
  -1   1  12        442.80        402.07         9.68 o                         
   0   1  12       1553.43       1529.85        27.77 o                         
   1   1  12        111.70        101.44         3.28 o                         
   2   1  12         95.45        103.65         3.21 o                         
   3   1  12        215.15        227.53         4.99 o                         
   4   1  12          1.28          2.03         0.97 o                         
   5   1  12         37.50         48.16         1.88 o                         
   6   1  12        349.17        348.32         6.36 o                         
 -10   2  12          1.96          1.16         0.54 o                         
  -9   2  12          0.20         -0.17         0.70 o                         
  -8   2  12          0.51          1.54         1.05 o                         
  -7   2  12        185.03        202.28         4.44 o                         
  -6   2  12        286.39        280.35         6.17 o                         
  -5   2  12         26.07         16.99         1.67 o                         
  -4   2  12        162.78        157.93         7.57 o                         
  -3   2  12         18.96         17.89         2.52 o                         
  -2   2  12          3.89          5.01         2.99 o                         
  -1   2  12        125.57        120.45         4.35 o                         
   0   2  12          8.82          5.30         1.35 o                         
   1   2  12          0.89          0.72         1.11 o                         
   2   2  12        269.77        280.59         6.20 o                         
   3   2  12          3.69          2.76         1.12 o                         
   4   2  12         83.41         95.37         2.95 o                         
   5   2  12          4.76          4.15         0.94 o                         
   6   2  12        281.33        292.19         5.99 o                         
 -10   3  12          7.21          7.34         0.65 o                         
  -9   3  12          3.05          0.79         0.70 o                         
  -8   3  12         93.41         91.45         3.15 o                         
  -7   3  12          7.33          9.58         1.13 o                         
  -6   3  12         42.27         43.09         2.09 o                         
  -5   3  12         31.41         34.61         2.02 o                         
  -4   3  12        378.18        343.18        12.98 o                         
  -3   3  12         70.37         68.61         4.39 o                         
  -2   3  12        931.26        888.34        25.64 o                         
  -1   3  12        287.03        283.99         7.11 o                         
   0   3  12         34.17         29.19         2.02 o                         
   1   3  12         95.22        102.98         3.22 o                         
   2   3  12       1066.45       1161.72        19.98 o                         
   3   3  12        136.65        144.94         3.96 o                         
   4   3  12          8.17          9.22         1.21 o                         
   5   3  12         53.33         59.72         2.13 o                         
   6   3  12        315.89        334.77         7.43 o                         
 -10   4  12          2.31          1.59         0.51 o                         
  -9   4  12         36.00         41.34         1.59 o                         
  -8   4  12         12.54         16.38         2.29 o                         
  -7   4  12        189.89        197.75         4.74 o                         
  -6   4  12        239.57        248.13         5.65 o                         
  -5   4  12        213.42        197.28         5.16 o                         
  -4   4  12        718.74        715.66        17.01 o                         
  -3   4  12          0.07          0.02         1.78 o                         
  -2   4  12          0.37         -0.93         1.90 o                         
  -1   4  12         51.12         40.36         2.39 o                         
   0   4  12        613.44        630.97        12.60 o                         
   1   4  12        103.37        102.58         3.53 o                         
   2   4  12        307.61        347.71         7.16 o                         
   3   4  12         48.34         50.06         2.04 o                         
   4   4  12         45.77         51.20         2.21 o                         
   5   4  12         55.08         59.31         1.88 o                         
   6   4  12         17.86         18.78         1.04 o                         
 -10   5  12         19.73         15.91         0.78 o                         
  -9   5  12         32.19         33.93         1.43 o                         
  -8   5  12        126.10        119.14         4.64 o                         
  -7   5  12        190.73        207.18         5.25 o                         
  -6   5  12         65.46         60.84         2.70 o                         
  -5   5  12         89.59         82.55         3.02 o                         
  -4   5  12        300.85        306.37         7.45 o                         
  -3   5  12        275.92        256.44         9.15 o                         
  -2   5  12        171.59        144.49         6.12 o                         
  -1   5  12          8.98          9.72         1.34 o                         
   0   5  12        248.07        231.47         5.26 o                         
   1   5  12         35.95         27.66         1.82 o                         
   2   5  12        256.97        281.72         5.61 o                         
   3   5  12         67.87         67.07         2.33 o                         
   4   5  12         14.86         15.10         1.17 o                         
   5   5  12          6.34          8.65         1.00 o                         
   6   5  12        132.68        147.59         3.28 o                         
 -10   6  12          2.19          2.00         0.51 o                         
  -9   6  12        111.03        111.98         3.32 o                         
  -8   6  12         23.43         22.44         2.49 o                         
  -7   6  12        116.12        107.02         5.62 o                         
  -6   6  12         77.52         74.55         5.14 o                         
  -5   6  12         11.43         16.16         1.32 o                         
  -4   6  12        711.73        742.91        14.06 o                         
  -3   6  12        669.26        675.24        16.41 o                         
  -2   6  12         26.05         31.21         1.90 o                         
  -1   6  12        384.82        359.22         7.10 o                         
   0   6  12         27.78         26.06         1.66 o                         
   1   6  12        241.92        260.97         5.76 o                         
   2   6  12        108.66        122.93         3.21 o                         
   3   6  12          0.01         -0.19         0.86 o                         
   4   6  12         19.49         17.75         1.23 o                         
   5   6  12         29.56         32.43         1.38 o                         
   6   6  12          0.22          0.24         0.64 o                         
 -10   7  12         68.34         65.52         2.40 o                         
  -9   7  12        123.88        130.86         3.17 o                         
  -8   7  12         80.45         90.90         4.06 o                         
  -7   7  12        218.34        223.92         5.09 o                         
  -6   7  12         87.95         80.84         4.95 o                         
  -5   7  12        157.45        163.08         4.51 o                         
  -4   7  12          9.56          8.33         1.23 o                         
  -3   7  12        360.18        353.19        10.56 o                         
  -2   7  12          1.88          1.85         1.11 o                         
  -1   7  12         60.08         54.58         2.28 o                         
   0   7  12        184.98        199.63         4.63 o                         
   1   7  12         16.80         10.93         1.25 o                         
   2   7  12          3.64          2.99         0.99 o                         
   3   7  12          0.05         -0.25         0.83 o                         
   4   7  12         46.05         45.97         1.77 o                         
   5   7  12          5.03          5.34         0.76 o                         
   6   7  12         11.69         10.67         0.89 o                         
  -9   8  12         86.08         79.64         2.04 o                         
  -8   8  12        143.94        149.79         4.44 o                         
  -7   8  12          4.86          4.81         1.49 o                         
  -6   8  12          2.76          4.08         2.30 o                         
  -5   8  12         40.01         40.25         1.89 o                         
  -4   8  12         23.83         20.93         1.96 o                         
  -3   8  12         55.18         56.60         2.45 o                         
  -2   8  12         41.42         31.64         1.89 o                         
  -1   8  12         59.09         47.97         2.11 o                         
   0   8  12         46.45         31.20         1.78 o                         
   1   8  12         82.22         63.67         2.32 o                         
   2   8  12         80.63         70.27         2.62 o                         
   3   8  12         40.56         41.32         1.73 o                         
   4   8  12         35.76         39.10         1.58 o                         
   5   8  12          1.11          0.16         0.63 o                         
   6   8  12          0.00          0.93         0.90 o                         
  -9   9  12         61.69         66.50         1.86 o                         
  -8   9  12         93.56        101.49         3.32 o                         
  -7   9  12        144.79        160.38         3.91 o                         
  -6   9  12         48.62         52.97         2.14 o                         
  -5   9  12         42.42         54.06         2.17 o                         
  -4   9  12          8.63          8.35         1.25 o                         
  -3   9  12        175.36        171.60         4.41 o                         
  -2   9  12         12.55          6.75         1.10 o                         
  -1   9  12         32.50         31.76         1.77 o                         
   0   9  12        265.76        251.57         5.47 o                         
   1   9  12         20.53         16.72         1.41 o                         
   2   9  12         97.37         95.90         3.04 o                         
   3   9  12          2.74          3.99         1.03 o                         
   4   9  12         11.72         10.76         0.96 o                         
   5   9  12          0.09          0.07         0.60 o                         
  -9  10  12         18.82         17.96         1.10 o                         
  -8  10  12         48.74         55.86         2.27 o                         
  -7  10  12        120.75        130.23         3.97 o                         
  -6  10  12         56.79         66.68         2.32 o                         
  -5  10  12        138.80        152.39         6.23 o                         
  -4  10  12         56.95         69.52         2.46 o                         
  -3  10  12          0.03          1.00         1.01 o                         
  -2  10  12        218.81        219.59         5.25 o                         
  -1  10  12         45.50         41.53         2.03 o                         
   0  10  12          2.48          1.67         1.01 o                         
   1  10  12         92.92         75.14         2.62 o                         
   2  10  12         67.68         61.06         2.21 o                         
   3  10  12         40.04         40.06         1.78 o                         
   4  10  12         12.72          9.24         0.86 o                         
   5  10  12         42.52         46.83         1.47 o                         
  -9  11  12         16.19         15.52         1.81 o                         
  -8  11  12          0.18          0.13         0.61 o                         
  -7  11  12          7.71         10.31         1.89 o                         
  -6  11  12         11.88         11.61         1.97 o                         
  -5  11  12         11.77         13.94         2.09 o                         
  -4  11  12         32.16         34.00         1.93 o                         
  -3  11  12         89.47         90.66         2.99 o                         
  -2  11  12          0.03         -0.59         0.87 o                         
  -1  11  12          3.87          3.17         0.93 o                         
   0  11  12        138.48        131.61         3.43 o                         
   1  11  12         40.56         34.12         1.75 o                         
   2  11  12         27.71         24.18         1.47 o                         
   3  11  12         35.04         38.40         1.56 o                         
   4  11  12         19.45         17.98         1.06 o                         
   5  11  12          9.47          9.92         0.77 o                         
  -8  12  12         13.45         13.54         0.90 o                         
  -7  12  12         61.64         67.81         2.02 o                         
  -6  12  12         15.86         15.47         2.21 o                         
  -5  12  12         66.26         67.06         3.27 o                         
  -4  12  12         98.80        106.99         2.99 o                         
  -3  12  12         15.84         15.22         1.57 o                         
  -2  12  12         66.51         67.82         2.38 o                         
  -1  12  12          3.31          4.59         0.93 o                         
   0  12  12        104.96        108.62         3.02 o                         
   1  12  12          1.38          0.90         0.87 o                         
   2  12  12          2.39          4.02         0.92 o                         
   3  12  12          1.29          2.06         0.76 o                         
   4  12  12         13.81          7.88         0.80 o                         
   5  12  12         22.12         34.25         2.56 o                         
  -8  13  12          0.19          2.26         0.59 o                         
  -7  13  12          5.21          5.08         1.78 o                         
  -6  13  12         29.96         31.39         2.03 o                         
  -5  13  12         95.38        100.10         3.49 o                         
  -4  13  12          0.01         -0.21         0.79 o                         
  -3  13  12          0.20          1.27         1.48 o                         
  -2  13  12         47.54         54.82         2.36 o                         
  -1  13  12         36.11         40.40         1.69 o                         
   0  13  12          0.27          0.89         0.79 o                         
   1  13  12         27.60         27.09         1.49 o                         
   2  13  12         26.86         26.86         1.40 o                         
   3  13  12          0.80          0.12         0.70 o                         
   4  13  12         77.37         71.72         2.34 o                         
  -7  14  12        163.11        168.65         3.34 o                         
  -6  14  12         21.73         23.99         2.27 o                         
  -5  14  12         34.06         38.15         1.45 o                         
  -4  14  12        253.99        270.21         5.53 o                         
  -3  14  12          3.05          4.42         1.03 o                         
  -2  14  12         10.65          8.00         1.52 o                         
  -1  14  12        296.15        315.65         7.64 o
[truncated: 60,184 more chars]
